# Supplementary material for: Primary Investigation of Phenotypic Plasticity in Fritillaria cirrhosa Based on Metabolome and Transcriptome Analyses
Source: Cells. 2022 Nov 30;11(23):3844. doi: 10.3390/cells11233844 (PMC9736200; doi:10.3390/cells11233844)
Supplement: Supplementary file 1 [file cells-11-03844-s001.zip › Supplementary Data.xlsx]

## Sheet: Table S1
Table S1. The detailed metabolites information detected in the bulbs of F. cirrhosa. Index: Private ID. Q1 (Da): Parent ion molecular weight. Q3 (Da): Characteristic fragment ion. FY: Four-year samples, SY: Six-year samples. ASY: Aberrant six-year samples.
Index	Q1 (Da)	Q3 (Da)	Molecular Weight (Da)	Formula	Ionization model	Compounds	Class I	Class II	CAS
ML10198895	88.04	88.04	89.048	C3H7NO2	[M-H]-	N-Methylglycine	Amino acids and derivatives	Amino acids and derivatives	107-97-1
pme3033	104.07	86	103.063	C4H9NO2	[M+H]+	N,N-Dimethylglycine	Amino acids and derivatives	Amino acids and derivatives	1118-68-9
pme0006	116.07	70.1	115.063	C5H9NO2	[M+H]+	L-Proline	Amino acids and derivatives	Amino acids and derivatives	147-85-3
mws0256	118.09	72.1	117.079	C5H11NO2	[M+H]+	L-Valine	Amino acids and derivatives	Amino acids and derivatives	72-18-4
mws0230	120.07	74	119.058	C4H9NO3	[M+H]+	L-Threonine*	Amino acids and derivatives	Amino acids and derivatives	72-19-5
mws0671	120.07	74.1	119.058	C4H9NO3	[M+H]+	L-Homoserine*	Amino acids and derivatives	Amino acids and derivatives	672-15-1
MWSmce607	120.07	56.05	119.058	C4H9NO3	[M+H]+	DL-Threonine	Amino acids and derivatives	Amino acids and derivatives	80-68-2
pme0195	120.02	62	121.02	C3H7NO2S	[M-H]-	L-Cysteine	Amino acids and derivatives	Amino acids and derivatives	52-90-4
mws0263	128.04	82.03	129.043	C5H7NO3	[M-H]-	5-Oxo-L-Proline	Amino acids and derivatives	Amino acids and derivatives	98-79-3
MWS0813	128.04	82.03	129.043	C5H7NO3	[M-H]-	5-Oxoproline	Amino acids and derivatives	Amino acids and derivatives	149-87-1
ML10181668	130.09	84.08	129.079	C6H11NO2	[M+H]+	Cycloleucine	Amino acids and derivatives	Amino acids and derivatives	52-52-8
pmf0470	132.07	73	131.058	C5H9NO3	[M+H]+	cis-4-Hydroxy-D-proline	Amino acids and derivatives	Amino acids and derivatives	2584-71-6
mws0216	132.07	86	131.058	C5H9NO3	[M+H]+	Trans-4-Hydroxy-L-proline	Amino acids and derivatives	Amino acids and derivatives	51-35-4
MWS2413	130.05	58.03	131.058	C5H9NO3	[M-H]-	N-acetyl-beta-alanine	Amino acids and derivatives	Amino acids and derivatives	3025-95-4
mws1587	132.1	86	131.095	C6H13NO2	[M+H]+	L-Norleucine	Amino acids and derivatives	Amino acids and derivatives	327-57-1
mws0258	132.1	86	131.095	C6H13NO2	[M+H]+	L-Isoleucine	Amino acids and derivatives	Amino acids and derivatives	73-32-5
MWS1926	132.1	86.1	131.095	C6H13NO2	[M+H]+	DL-Leucine	Amino acids and derivatives	Amino acids and derivatives	328-39-2
pme2527	133	116	132.09	C5H12N2O2	[M+H]+	L-Ornithine	Amino acids and derivatives	Amino acids and derivatives	70-26-8
mws0219	132.03	88	133.038	C4H7NO4	[M-H]-	L-Aspartic Acid	Amino acids and derivatives	Amino acids and derivatives	56-84-8
Zmdp000972	136.04	91.05	135.035	C4H9NO2S	[M+H]+	S-Methyl-L-cysteine	Amino acids and derivatives	Amino acids and derivatives	1187-84-4
pme0057	136.04	118.1	135.035	C4H9NO2S	[M+H]+	L-Homocysteine	Amino acids and derivatives	Amino acids and derivatives	6027-13-0
pme1002	138.09	103	137.084	C8H11NO	[M+H]+	L-Tyramine	Amino acids and derivatives	Amino acids and derivatives	51-67-2
Hmsp000364	144.1	98.09	143.095	C7H13NO2	[M+H]+	L-Cyclopentylglycine	Amino acids and derivatives	Amino acids and derivatives	2521-84-8
Lmqp000427	146.08	82.07	145.074	C6H11NO3	[M+H]+	N-Methyl-Trans-4-Hydroxy-L-Proline	Amino acids and derivatives	Amino acids and derivatives	4252-82-8
pme0193	147.08	84	146.069	C5H10N2O3	[M+H]+	L-Glutamine	Amino acids and derivatives	Amino acids and derivatives	56-85-9
pme0026	147.11	84	146.106	C6H14N2O2	[M+H]+	L-Lysine	Amino acids and derivatives	Amino acids and derivatives	56-87-1
mws1050	148.06	88	147.053	C5H9NO4	[M+H]+	O-Acetylserine	Amino acids and derivatives	Amino acids and derivatives	5147-00-2
pme0014	148.06	84	147.053	C5H9NO4	[M+H]+	L-Glutamic acid	Amino acids and derivatives	Amino acids and derivatives	56-86-0
Zmzn000113	146.05	102.06	147.053	C5H9NO4	[M-H]-	L-threo-3-Methylaspartate	Amino acids and derivatives	Amino acids and derivatives	6061-13-8
MWSmce608	148.1	74.02	147.09	C6H13NO3	[M+H]+	4-Hydoxy-L-Isoleucine	Amino acids and derivatives	Amino acids and derivatives	781658-23-9
MWSmce190	148.09	74.02	147.09	C6H13NO3	[M+H]+	(2S,3R,4S)-4-Hydroxyisoleucine	Amino acids and derivatives	Amino acids and derivatives	55399-93-4
pme1210	150.06	61	149.051	C5H11NO2S	[M+H]+	L-Methionine	Amino acids and derivatives	Amino acids and derivatives	63-68-3
mws0224	150.1	61	149.051	C5H11NO2S	[M+H]+	DL-Methionine	Amino acids and derivatives	Amino acids and derivatives	59-51-8
mws0254	156.08	110	155.069	C6H9N3O2	[M+H]+	L-Histidine	Amino acids and derivatives	Amino acids and derivatives	71-00-1
pme0128	159.08	88	160.085	C6H12N2O3	[M-H]-	L-Alanyl-L-Alanine	Amino acids and derivatives	Amino acids and derivatives	1948-31-8
pme3382	160.06	98	161.069	C6H11NO4	[M-H]-	N-Acetyl-L-threonine	Amino acids and derivatives	Amino acids and derivatives	17093-74-2
MWS3035	160.06	116.05	161.069	C6H11NO4	[M-H]-	N-Methyl-L-Glutamate	Amino acids and derivatives	Amino acids and derivatives	35989-16-3
pme2914	161.05	99	162.053	C6H10O5	[M-H]-	3-Hydroxy-3-methylpentane-1,5-dioic acid	Amino acids and derivatives	Amino acids and derivatives	503-49-1
pme2758	162.04	144	163.048	C5H9NO5	[M-H]-	4-Hydroxy-L-glutamic acid	Amino acids and derivatives	Amino acids and derivatives	3913-68-6
Lmbp000123	164.07	56.05	163.067	C6H13NO2S	[M+H]+	L-Homomethionine	Amino acids and derivatives	Amino acids and derivatives	25148-30-5
pme1419	164.07	104	163.067	C6H13NO2S	[M+H]+	L-Methionine methyl ester	Amino acids and derivatives	Amino acids and derivatives	10332-17-9
pme2617	166.05	102	165.046	C5H11NO3S	[M+H]+	L-Methionine Sulfoxide	Amino acids and derivatives	Amino acids and derivatives	3226-65-1
pme0021	166.09	120.08	165.07	C9H11NO2	[M+H]+	L-Phenylalanine	Amino acids and derivatives	Amino acids and derivatives	63-91-2
MWS0933	170.09	124.09	169.085	C7H11N3O2	[M+H]+	1-Methylhistidine	Amino acids and derivatives	Amino acids and derivatives	332-80-9
pme0181	170.09	124	169.085	C7H11N3O2	[M+H]+	3-Methyl-L-Histidine	Amino acids and derivatives	Amino acids and derivatives	368-16-1
pme0253	174.11	86	173.105	C8H15NO3	[M+H]+	N-Acetyl-L-leucine	Amino acids and derivatives	Amino acids and derivatives	1188-21-2
MWS4471	173.06	58.03	174.064	C6H10N2O4	[M-H]-	N-Alpha-Acetyl-L-Asparagine	Amino acids and derivatives	Amino acids and derivatives	4033-40-3
Zmyn000155	173.11	131.08	174.1	C7H14N2O3	[M-H]-	N-α-Acetyl-L-ornithine	Amino acids and derivatives	Amino acids and derivatives	6205-08-9
MWSmce119	175.11	70.06	174.112	C6H14N4O2	[M+H]+	L-Arginine	Amino acids and derivatives	Amino acids and derivatives	74-79-3
pme2559	174.04	88	175.048	C6H9NO5	[M-H]-	N-Acetyl-L-Aspartic Acid	Amino acids and derivatives	Amino acids and derivatives	997-55-7
pme0008	176.1	113	175.096	C6H13N3O3	[M+H]+	L-Citrulline	Amino acids and derivatives	Amino acids and derivatives	372-75-8
mws0250	182.08	136.1	181.074	C9H11NO3	[M+H]+	L-Tyrosine	Amino acids and derivatives	Amino acids and derivatives	60-18-4
pme2602	184	97	185.009	C3H8NO6P	[M-H]-	O-Phospho-L-serine	Amino acids and derivatives	Amino acids and derivatives	407-41-0
pme0137	187.07	125	188.08	C7H12N2O4	[M-H]-	N-Acetyl-L-Glutamine	Amino acids and derivatives	Amino acids and derivatives	2490-97-3
pme0122	189.12	126	188.116	C8H16N2O3	[M+H]+	N6-Acetyl-L-lysine	Amino acids and derivatives	Amino acids and derivatives	692-04-6
Zmjp000182	189.13	70.07	188.127	C7H16N4O2	[M+H]+	N-Monomethyl-L-arginine	Amino acids and derivatives	Amino acids and derivatives	17035-90-4
pme3388	189.13	144	188.127	C7H16N4O2	[M+H]+	Homoarginine	Amino acids and derivatives	Amino acids and derivatives	156-86-5
Zmdp000292	189.14	70.07	188.127	C7H16N4O2	[M+H]+	Arginine methyl ester	Amino acids and derivatives	Amino acids and derivatives	-
Zmzp000145	189.16	84.08	188.152	C9H20N2O2	[M+H]+	Trimethyllysine	Amino acids and derivatives	Amino acids and derivatives	23284-33-5
pme0075	188.06	128	189.064	C7H11NO5	[M-H]-	N-Acetyl-L-glutamic acid	Amino acids and derivatives	Amino acids and derivatives	1188-37-0
mws0193	190.12	127	189.111	C7H15N3O3	[M+H]+	L-Homocitrulline	Amino acids and derivatives	Amino acids and derivatives	1190-49-4
MWSslk140	192.07	56.05	191.062	C7H13NO3S	[M+H]+	N-Acetyl-L-Methionine	Amino acids and derivatives	Amino acids and derivatives	65-82-7
MWS1771	196.1	91.05	195.09	C10H13NO3	[M+H]+	L-Tyrosine methyl ester	Amino acids and derivatives	Amino acids and derivatives	1080-06-4
pme3827	198.08	152.2	197.069	C9H11NO4	[M+H]+	3,4-Dihydroxy-L-phenylalanine (L-Dopa)	Amino acids and derivatives	Amino acids and derivatives	59-92-7
mws5037	203.14	86.1	202.132	C9H18N2O3	[M+H]+	L-Alanyl-L-leucine	Amino acids and derivatives	Amino acids and derivatives	3303-34-2
NK10251888	203.15	70.07	202.143	C8H18N4O2	[M+H]+	NG,NG-Dimethyl-L-arginine	Amino acids and derivatives	Amino acids and derivatives	30315-93-6
MWS5164	203.15	70.07	202.143	C8H18N4O2	[M+H]+	N,N'-Dimethylarginine;SDMA	Amino acids and derivatives	Amino acids and derivatives	30344-00-4
MWSmce056	205.09	146.06	204.09	C11H12N2O2	[M+H]+	DL-Tryptophan	Amino acids and derivatives	Amino acids and derivatives	54-12-6
mws0282	203.08	116.05	204.09	C11H12N2O2	[M-H]-	L-Tryptophan	Amino acids and derivatives	Amino acids and derivatives	73-22-3
Zmgn002106	206.08	58.03	207.09	C11H13NO3	[M-H]-	N-Acetyl-L-phenylalanine	Amino acids and derivatives	Amino acids and derivatives	2018-61-3
pme0170	217.13	158	216.122	C8H16N4O3	[M+H]+	N-Acetyl-L-Arginine	Amino acids and derivatives	Amino acids and derivatives	155-84-0
pme1228	221.09	204	220.085	C11H12N2O3	[M+H]+	5-Hydroxy-L-tryptophan	Amino acids and derivatives	Amino acids and derivatives	56-69-9
MWS4296	223.11	120.08	222.1	C11H14N2O3	[M+H]+	Glycylphenylalanine	Amino acids and derivatives	Amino acids and derivatives	3321-03-7
mws5042	223.11	120.09	222.1	C11H14N2O3	[M+H]+	L-Glycyl-L-phenylalanine	Amino acids and derivatives	Amino acids and derivatives	721-66-4
mws0520	224.09	136	223.084	C11H13NO4	[M+H]+	N-Acetyl-L-tyrosine	Amino acids and derivatives	Amino acids and derivatives	537-55-3
Lmhp001670	231.16	72.08	231.17	C11H22N2O3	[M+H]+	L-Valyl-L-Leucine	Amino acids and derivatives	Amino acids and derivatives	3989-97-7
pmb0962	235.1	118.3	234.158	C10H22N2O4	[M+H]+	L-Lysine-Butanoic Acid	Amino acids and derivatives	Amino acids and derivatives	80407-71-2
mws0221	241.03	152	240.024	C6H12N2O4S2	[M+H]+	L-Cystine	Amino acids and derivatives	Amino acids and derivatives	56-89-3
Lmhp002031	245.18	86.1	245.186	C12H24N2O3	[M+H]+	L-Leucyl-L-Leucine	Amino acids and derivatives	Amino acids and derivatives	3303-31-9
pmb2591	245.09	203.2	246.1	C13H14N2O3	[M-H]-	N-Acetyl-L-Tryptophan	Amino acids and derivatives	Amino acids and derivatives	1218-34-4
Zmdp001647	247.13	184.1	246.122	C10H18N2O5	[M+H]+	γ-Glutamyl-L-valine	Amino acids and derivatives	Amino acids and derivatives	-
Zmdp002216	261.14	86.1	260.137	C11H20N2O5	[M+H]+	L-γ-Glutamyl-L-leucine	Amino acids and derivatives	Amino acids and derivatives	2566-39-4
pme2890	269.06	136	268.055	C8H16N2O4S2	[M+H]+	L-Homocystine	Amino acids and derivatives	Amino acids and derivatives	626-72-2
mws5035	279.17	120.08	278.163	C15H22N2O3	[M+H]+	L-Leucyl-L-phenylalanine	Amino acids and derivatives	Amino acids and derivatives	56217-82-4
mws0629	281.11	166	280.106	C13H16N2O5	[M+H]+	L-Aspartyl-L-Phenylalanine	Amino acids and derivatives	Amino acids and derivatives	13433-09-5
Zmdn001564	293.11	164.07	294.122	C14H18N2O5	[M-H]-	γ-Glutamylphenylalanine	Amino acids and derivatives	Amino acids and derivatives	7432-24-8
pme1086	306.08	143	307.084	C10H17N3O6S	[M-H]-	Glutathione reduced form	Amino acids and derivatives	Amino acids and derivatives	70-18-8
pmb2855	307	145	308.122	C11H20N2O8	[M-H]-	L-Glutamine-O-glycoside	Amino acids and derivatives	Amino acids and derivatives	-
pmb2857	308.1	146.1	309.106	C11H19NO9	[M-H]-	L-Glutamic acid-O-glycoside	Amino acids and derivatives	Amino acids and derivatives	-
Zmdp001857	311.12	165.05	310.116	C14H18N2O6	[M+H]+	γ-Glutamyltyrosine	Amino acids and derivatives	Amino acids and derivatives	7432-23-7
mws0636	313.15	166	312.147	C18H20N2O3	[M+H]+	L-Phenylalanyl-L-phenylalanine	Amino acids and derivatives	Amino acids and derivatives	2577-40-4
mws0582	322.11	130	321.099	C11H19N3O6S	[M+H]+	S-(Methyl)glutathione	Amino acids and derivatives	Amino acids and derivatives	2922-56-7
pme1286	385.13	250	384.122	C14H20N6O5S	[M+H]+	S-(5'-Adenosy)-L-homocysteine	Amino acids and derivatives	Amino acids and derivatives	979-92-0
MWStz103	399.15	250.09	398.137	C15H22N6O5S	[M+H]+	S-(5'-Adenosyl)-L-methionine	Amino acids and derivatives	Amino acids and derivatives	29908-03-0
mws1051	400.14	251	399.145	C15H23N6O5S	[M+H]+	S-Adenosylmethionine	Amino acids and derivatives	Amino acids and derivatives	485-80-3
pmb0464	458.1	116.3	457.143	C16H27NO14	[M+H]+	L-Aspartic acid-O-diglucoside	Amino acids and derivatives	Amino acids and derivatives	-
mws4134	611.14	306.08	612.152	C20H32N6O12S2	[M-H]-	Oxiglutatione	Amino acids and derivatives	Amino acids and derivatives	27025-41-8
mws0628	121.03	92	122.037	C7H6O2	[M-H]-	4-Hydroxybenzaldehyde	Phenolic acids	Phenolic acids	123-08-0
ML10179289	105.07	77.04	122.073	C8H10O	[M+H-H2O]+	2-Phenylethanol	Phenolic acids	Phenolic acids	60-12-8
Lmyp003371	125.06	110.04	124.052	C7H8O2	[M+H]+	3,5-Dihydroxytoluene	Phenolic acids	Phenolic acids	504-15-4
MWS1852	137.06	94.04	136.052	C8H8O2	[M+H]+	4-Methoxybenzaldehyde	Phenolic acids	Phenolic acids	123-11-5
Lmgn001670	137.03	108.02	138.032	C7H6O3	[M-H]-	Salicylic acid	Phenolic acids	Phenolic acids	69-72-7
mws0749	137.02	93	138.032	C7H6O3	[M-H]-	4-Hydroxybenzoic acid	Phenolic acids	Phenolic acids	99-96-7
Lmbn001981	137.02	93.03	138.032	C7H6O3	[M-H]-	2,5-Dihydroxybenzaldehyde*	Phenolic acids	Phenolic acids	1194-98-5
Hmgn001653	137.02	93.04	138.032	C7H6O3	[M-H]-	Protocatechualdehyde*	Phenolic acids	Phenolic acids	139-85-5
mws2368	137.06	119.05	138.068	C8H10O2	[M-H]-	Tyrosol	Phenolic acids	Phenolic acids	501-94-0
pmp001285	149.02	65.04	148.016	C8H4O3	[M+H]+	Phthalic anhydride	Phenolic acids	Phenolic acids	85-44-9
MWS20194	149.06	103.06	148.052	C9H8O2	[M+H]+	Cinnamic acid	Phenolic acids	Phenolic acids	140-10-3
mws0921	149.06	131	150.068	C9H10O2	[M-H]-	p-Coumaryl alcohol	Phenolic acids	Phenolic acids	3690-05-9
MWS3149	151.04	107.05	152.047	C8H8O3	[M-H]-	3-Methoxybenzoic acid	Phenolic acids	Phenolic acids	586-38-9
mws0182	151.04	106.9	152.047	C8H8O3	[M-H]-	p-Hydroxyphenyl acetic acid	Phenolic acids	Phenolic acids	156-38-7
MWSmce040	153.05	65.04	152.047	C8H8O3	[M+H]+	Isovanillin	Phenolic acids	Phenolic acids	621-59-0
mws0145	151.04	93	152.047	C8H8O3	[M-H]-	O-Anisic acid (2-Methoxybenzoic acid)	Phenolic acids	Phenolic acids	529-75-9
MWS1734	153.05	109.06	152.047	C8H8O3	[M+H]+	Anisic acid	Phenolic acids	Phenolic acids	100-09-4
mws0458	151.04	136	152.047	C8H8O3	[M-H]-	Vanillin	Phenolic acids	Phenolic acids	121-33-5
mws0183	153.02	109.03	154.027	C7H6O4	[M-H]-	3,4-Dihydroxybenzoic acid (Protocatechuic acid)	Phenolic acids	Phenolic acids	99-50-3
MWSmce663	153.06	120.02	154.063	C8H10O3	[M-H]-	Vanillyl alcohol	Phenolic acids	Phenolic acids	498-00-0
pmf0440	163.08	91.1	162.068	C10H10O2	[M+H]+	4-MethoxycinnaMaldehyde	Phenolic acids	Phenolic acids	1963-36-6
MWSCX015	165.05	91.05	164.047	C9H8O3	[M+H]+	(E)-3-(3,4-dihydroxyphenyl)acrylaldehyde	Phenolic acids	Phenolic acids	-
Lmmn001643	163.04	119.05	164.047	C9H8O3	[M-H]-	2-Hydroxycinnamic acid	Phenolic acids	Phenolic acids	583-17-5
pme1439	165.05	119	164.047	C9H8O3	[M+H]+	p-Coumaric acid	Phenolic acids	Phenolic acids	501-98-4
pme0282	165.02	77.04	166.027	C8H6O4	[M-H]-	Phthalic acid	Phenolic acids	Phenolic acids	88-99-3
pme0281	165.02	121.03	166.027	C8H6O4	[M-H]-	Terephthalic acid	Phenolic acids	Phenolic acids	100-21-0
MWS1839	165.06	92.03	166.063	C9H10O3	[M-H]-	Ethylparaben	Phenolic acids	Phenolic acids	120-47-8
mws0028	167.03	108.02	168.042	C8H8O4	[M-H]-	Vanillic acid	Phenolic acids	Phenolic acids	121-34-6
MWSslk066	169.05	65.04	168.042	C8H8O4	[M+H]+	3-Hydroxy-4-methoxybenzoic acid	Phenolic acids	Phenolic acids	645-08-9
Hmbp001276	169.05	65.03	168.042	C8H8O4	[M+H]+	Gallacetophenone	Phenolic acids	Phenolic acids	528-21-2
MWSmce501	167.04	108.02	168.042	C8H8O4	[M-H]-	Protocatechuic Acid Methyl Ester	Phenolic acids	Phenolic acids	2150-43-8
mws1195	179.07	147.1	178.063	C10H10O3	[M+H]+	p-Coumaric acid methyl ester*	Phenolic acids	Phenolic acids	3943-97-3
pmb2795	177	145	178.063	C10H10O3	[M-H]-	4-Methoxycinnamic acid*	Phenolic acids	Phenolic acids	830-09-1
mws0009	179.07	91	178.063	C10H10O3	[M+H]+	Coniferaldehyde	Phenolic acids	Phenolic acids	20649-42-7
mws2212	179.03	135.05	180.042	C9H8O4	[M-H]-	Caffeic acid	Phenolic acids	Phenolic acids	331-39-5
MWS2070	179.07	92.03	180.079	C10H12O3	[M-H]-	Propyl 4-hydroxybenzoate	Phenolic acids	Phenolic acids	94-13-3
Lmbn004847	179.07	146.04	180.079	C10H12O3	[M-H]-	4-Methoxyphenylpropionic acid	Phenolic acids	Phenolic acids	-
mws0093	179.07	146	180.079	C10H12O3	[M-H]-	Coniferyl alcohol	Phenolic acids	Phenolic acids	458-35-5
MWSmce455	181.05	107.01	182.058	C9H10O4	[M-H]-	Vanillic acid methyl ester	Phenolic acids	Phenolic acids	3943-74-6
Hmcn006267	181.05	107.01	182.058	C9H10O4	[M-H]-	2,6-Dimethoxybenzoic acid	Phenolic acids	Phenolic acids	1466-76-8
Hmtn001288	181.05	135.04	182.058	C9H10O4	[M-H]-	Methyl 2,4-dihydroxyphenylacetate	Phenolic acids	Phenolic acids	67828-42-6
MWSHY0042	183.07	140.05	182.058	C9H10O4	[M+H]+	Syringaldehyde	Phenolic acids	Phenolic acids	134-96-3
MWSmce230	183.03	124.02	184.037	C8H8O5	[M-H]-	Methyl gallate	Phenolic acids	Phenolic acids	99-24-1
MWSmce387	183.03	124.02	184.037	C8H8O5	[M-H]-	3-O-Methylgallic acid	Phenolic acids	Phenolic acids	3934-84-7
mws0014	193.05	134.01	194.058	C10H10O4	[M-H]-	Ferulic acid*	Phenolic acids	Phenolic acids	537-98-4
Lmdn003756	193.05	135.05	194.058	C10H10O4	[M-H]-	Methyl caffeate	Phenolic acids	Phenolic acids	3843-74-1
MWSslk097	195.06	163.04	194.058	C10H10O4	[M+H]+	Dimethyl phthalate	Phenolic acids	Phenolic acids	131-11-3
pme0422	193.06	134	194.058	C10H10O4	[M-H]-	Isoferulic Acid*	Phenolic acids	Phenolic acids	537-73-5
HJAP052	197.08	138.07	196.074	C10H12O4	[M+H]+	2,4,5-Trimethoxybenzaldehyde	Phenolic acids	Phenolic acids	4460-86-0
mws0027	197.05	123	198.053	C9H10O5	[M-H]-	Syringic acid	Phenolic acids	Phenolic acids	530-57-4
Lmln010063	205.16	189.13	206.167	C14H22O	[M-H]-	2,6-Di-tert-butylphenol*	Phenolic acids	Phenolic acids	128-39-2
Lmbn013410	205.16	189.13	206.167	C14H22O	[M-H]-	2,4-Di-Tert-Butylphenol*	Phenolic acids	Phenolic acids	96-76-4
pme3443	207.07	192	208.074	C11H12O4	[M-H]-	Sinapinaldehyde	Phenolic acids	Phenolic acids	4206-58-0
pmb2620	207.07	133.1	208.074	C11H12O4	[M-H]-	3,4-Dimethoxycinnamic acid	Phenolic acids	Phenolic acids	14737-89-4
mws1212	209.08	177.3	208.074	C11H12O4	[M+H]+	Methyl ferulate	Phenolic acids	Phenolic acids	2309-07-1
mws0853	209.08	179	210.089	C11H14O4	[M-H]-	Sinapyl alcohol	Phenolic acids	Phenolic acids	537-33-7
MWSmce355	211.06	181.01	212.068	C10H12O5	[M-H]-	Methyl Syringate	Phenolic acids	Phenolic acids	884-35-5
mws4085	223.06	193	224.068	C11H12O5	[M-H]-	Sinapic acid	Phenolic acids	Phenolic acids	530-59-6
Lmhn003240	237.04	121.03	238.048	C11H10O6	[M-H]-	Benzoylmalic acid	Phenolic acids	Phenolic acids	22138-51-8
pmn001320	237.08	163.04	238.084	C12H14O5	[M-H]-	1-O-p-Cumaroylglycerol	Phenolic acids	Phenolic acids	106055-11-2
pmn001669	237.08	147	238.084	C12H14O5	[M-H]-	Methyl sinapate	Phenolic acids	Phenolic acids	20733-94-2
pmp000087	269.1	177.05	268.095	C13H16O6	[M+H]+	2-Feruloyl-sn-glycerol	Phenolic acids	Phenolic acids	-
pmp000086	269.1	177.05	268.095	C13H16O6	[M+H]+	1-Feruloyl-sn-glycerol	Phenolic acids	Phenolic acids	-
Lmlp012720	279.16	149.02	278.152	C16H22O4	[M+H]+	Dibutyl phthalate*	Phenolic acids	Phenolic acids	84-74-2
Lmxp011770	279.16	149.02	278.152	C16H22O4	[M+H]+	Diisobutyl phthalate*	Phenolic acids	Phenolic acids	84-69-5
mws1521	285.1	121.03	286.105	C13H18O7	[M-H]-	Salicin	Phenolic acids	Phenolic acids	138-52-3
pmb3142	299.1	137.1	300.085	C13H16O8	[M-H]-	Salicylic acid-2-O-glucoside	Phenolic acids	Phenolic acids	10366-91-3
Lmhn003074	309.06	193.05	310.069	C14H14O8	[M-H]-	Feruloylmalic acid	Phenolic acids	Phenolic acids	-
Lmhn001477	311.04	179.04	312.048	C13H12O9	[M-H]-	2-Caffeoyl-L-tartaric acid (Caftaric acid)	Phenolic acids	Phenolic acids	67879-58-7
Lmmn002179	313.09	107.05	314.1	C14H18O8	[M-H]-	Methyl salicylate-2-O-glucoside	Phenolic acids	Phenolic acids	10019-60-0
pmn001367	315.07	153.02	316.079	C13H16O9	[M-H]-	Protocatechuic acid-4-O-glucoside*	Phenolic acids	Phenolic acids	-
pmb2871	315.07	153	316.079	C13H16O9	[M-H]-	1-O-Gentisoyl-D-glucoside*	Phenolic acids	Phenolic acids	23445-11-6
Zmtn001661	315.11	153.02	316.116	C14H20O8	[M-H]-	Vanilloloside	Phenolic acids	Phenolic acids	74950-96-2
pmb3075	319	145.1	320.09	C16H16O7	[M-H]-	3-O-p-Coumaroylshikimic acid	Phenolic acids	Phenolic acids	-
Lmsn003111	325.09	145.03	326.1	C15H18O8	[M-H]-	1-O-p-Coumaroyl-β-D-glucose	Phenolic acids	Phenolic acids	7139-64-2
pmn001419	325.09	163.04	326.1	C15H18O8	[M-H]-	1-O-[(E)-p-Cumaroyl]-D-glucose	Phenolic acids	Phenolic acids	-
Zmzn001549	325.09	119.05	326.1	C15H18O8	[M-H]-	Ferulic acid-1-O-glucoside	Phenolic acids	Phenolic acids	14364-05-7
Zmhn002301	325.09	163.04	326.1	C15H18O8	[M-H]-	p-Coumaric acid-4-O-glucoside	Phenolic acids	Phenolic acids	117405-48-8
Zmhn001883	329.09	209.04	330.095	C14H18O9	[M-H]-	Vanillic acid-4-O-glucoside	Phenolic acids	Phenolic acids	32142-31-7
pmb2928	331	313.1	332.074	C13H16O10	[M-H]-	Gallic acid-4-O-glucoside	Phenolic acids	Phenolic acids	84274-52-2
pmn001518	331.07	169.01	332.074	C13H16O10	[M-H]-	1-O-Galloyl-D-glucose	Phenolic acids	Phenolic acids	58511-73-2
Hmln000659	331.07	169.01	332.075	C13H16O10	[M-H]-	3-O-Galloyl-D-glucose	Phenolic acids	Phenolic acids	-
Lmmn001294	331.1	153.02	332.111	C14H20O9	[M-H]-	Koaburaside	Phenolic acids	Phenolic acids	41653-73-0
Hmln002806	335.08	179.03	336.085	C16H16O8	[M-H]-	5-O-Caffeoylshikimic acid	Phenolic acids	Phenolic acids	180981-12-8
pmn001420	341.09	179.04	342.095	C15H18O9	[M-H]-	1-O-[(E)-Caffeoyl]-D-glucose	Phenolic acids	Phenolic acids	-
Lmsn002548	341.09	161.02	342.095	C15H18O9	[M-H]-	1-O-Caffeoyl-β-D-glucose	Phenolic acids	Phenolic acids	14364-08-0
Jmwn002620	341.09	161.02	342.095	C15H18O9	[M-H]-	Vanillic Acid-4-O-Glucuronide	Phenolic acids	Phenolic acids	-
Zmhn001793	341.09	179.03	342.096	C15H18O9	[M-H]-	6-O-Caffeoyl-D-glucose	Phenolic acids	Phenolic acids	-
mws0906	341.12	179	342.131	C16H22O8	[M-H]-	Coniferin	Phenolic acids	Phenolic acids	531-29-3
mws2108	353.09	191.05	354.095	C16H18O9	[M-H]-	Cryptochlorogenic acid (4-O-Caffeoylquinic acid)	Phenolic acids	Phenolic acids	905-99-7
mws0178	353.09	191.01	354.095	C16H18O9	[M-H]-	Chlorogenic acid (3-O-Caffeoylquinic acid)*	Phenolic acids	Phenolic acids	327-97-9
pme1816	353.09	191	354.095	C16H18O9	[M-H]-	Neochlorogenic acid (5-O-Caffeoylquinic acid)*	Phenolic acids	Phenolic acids	906-33-2
Lmsn003318	355.1	175.04	356.111	C16H20O9	[M-H]-	1-O-Feruloyl-β-D-glucose	Phenolic acids	Phenolic acids	7196-71-6
Lmsp004450	359.15	131.05	358.142	C20H22O6	[M+H]+	Dehydrodiconiferyl alcohol	Phenolic acids	Phenolic acids	97465-82-2
pmb3107	359.1	182.1	360.106	C15H20O10	[M-H]-	Glucosyringic Acid	Phenolic acids	Phenolic acids	-
pmb0752	369.12	177.1	368.111	C17H20O9	[M+H]+	3-O-Feruloylquinic acid	Phenolic acids	Phenolic acids	1899-29-2
mws0179	367.1	190.9	368.111	C17H20O9	[M-H]-	Chlorogenic acid methyl ester	Phenolic acids	Phenolic acids	29708-87-0
Lmbp002309	371.1	209.05	370.126	C17H22O9	[M+H]+	Sinapaldehyde-4-O-Glucoside	Phenolic acids	Phenolic acids	154461-65-1
Hmbn005951	383.12	163.04	384.121	C21H20O7	[M-H]-	1,3-O-Di-p-Coumaroylglycerol	Phenolic acids	Phenolic acids	-
pmb2940	385.11	205	386.121	C17H22O10	[M-H]-	1-O-Glucosyl sinapate	Phenolic acids	Phenolic acids	78185-48-5
Lmmp010562	391.28	149.02	390.277	C24H38O4	[M+H]+	Diisooctyl Phthalate	Phenolic acids	Phenolic acids	27554-26-3
pmn001319	413.12	398.1	414.131	C22H22O8	[M-H]-	1-O-Feruloyl-3-O-p-Coumaroylglycerol	Phenolic acids	Phenolic acids	-
Hmbp006861	445.15	177.05	444.142	C23H24O9	[M+H]+	1,2-O-Diferuloylglycerol*	Phenolic acids	Phenolic acids	-
pmp000091	445.15	177.05	444.142	C23H24O9	[M+H]+	1,3-O-Diferuloylglycerol*	Phenolic acids	Phenolic acids	83008-46-2
pmn001525	477.14	169	478.148	C23H26O11	[M-H]-	3,5-Digalloylshikimic acid	Phenolic acids	Phenolic acids	95753-52-9
Lmsn004970	503.12	179.04	504.127	C24H24O12	[M-H]-	3,6-Di-O-caffeoyl glucose	Phenolic acids	Phenolic acids	-
Lmsn004322	503.12	179.03	504.127	C24H24O12	[M-H]-	1,6-Di-O-caffeoyl-β-D-glucose	Phenolic acids	Phenolic acids	-
Lmsn002288	503.14	341.09	504.148	C21H28O14	[M-H]-	1-O-Caffeoyl-(6-O-glucosyl)-β-D-glucose	Phenolic acids	Phenolic acids	-
MWSmce328	517.13	163.04	516.127	C25H24O12	[M+H]+	Isochlorogenic acid C	Phenolic acids	Phenolic acids	57378-72-0
mws1584	515.12	191.05	516.127	C25H24O12	[M-H]-	1,3-O-Dicaffeoylquinic Acid (Cynarin)	Phenolic acids	Phenolic acids	30964-13-7
Li512115	515.12	353.09	516.127	C25H24O12	[M-H]-	Isochlorogenic acid B	Phenolic acids	Phenolic acids	14534-61-3
Hmbn002692	517.16	175.04	518.164	C22H30O14	[M-H]-	6'-O-Feruloyl-D-sucrose	Phenolic acids	Phenolic acids	118230-77-6
Lmsp003655	521.2	131.05	520.194	C26H32O11	[M+H]+	Dehydrodiconiferyl alcohol-gamma'-O-glucoside	Phenolic acids	Phenolic acids	-
pmn001710	521.13	359.08	522.137	C24H26O13	[M-H]-	Rosmarinic acid-3'-O-glucoside	Phenolic acids	Phenolic acids	910028-78-3
Lmjp003731	531.15	177.06	530.142	C26H26O12	[M+H]+	3,4-O-Dicaffeoylquinic Acid Methyl Ester	Phenolic acids	Phenolic acids	-
Lmjn003562	693.2	175.04	694.211	C32H38O17	[M-H]-	3,6'-Diferuloylsucrose	Phenolic acids	Phenolic acids	107172-40-7
Hmbp003234	255.09	163.03	254.079	C12H14O6	[M+H]+	1-O-Caffeoylglycerol	Lipids	Glycerol ester	-
pmp001284	331.28	313.27	330.277	C19H38O4	[M+H]+	Monopalmitin	Lipids	Glycerol ester	542-44-9
Lmhp011388	353.27	261.22	352.261	C21H36O4	[M+H]+	2-α-Linolenoyl-glycerol	Lipids	Glycerol ester	55268-58-1
Lmhp011562	353.27	261.22	352.261	C21H36O4	[M+H]+	1-α-Linolenoyl-glycerol	Lipids	Glycerol ester	-
Lmhp112042	355.28	263.24	354.277	C21H38O4	[M+H]+	1-Linoleoylglycerol	Lipids	Glycerol ester	2277-28-3
Lmhp012042	355.28	263.24	354.277	C21H38O4	[M+H]+	2-Linoleoylglycerol	Lipids	Glycerol ester	3443-82-1
pmb0296	357.3	265.4	356.293	C21H40O4	[M+H]+	1-Oleoyl-Sn-Glycerol	Lipids	Glycerol ester	129784-87-8
Hmbn005456	399.11	163.04	400.116	C21H20O8	[M-H]-	1-O-Caffeoyl-3-O-p-coumaroylglycerol	Lipids	Glycerol ester	-
Cmbp005523	417.12	163.04	416.111	C21H20O9	[M+H]+	1,3-O-Dicaffeoylglycerol	Lipids	Glycerol ester	-
Cmbn007148	429.12	429.12	430.126	C22H22O9	[M-H]-	1-O-Feruloyl-3-O-caffeoylglycerol	Lipids	Glycerol ester	-
Lmhp009773	515.32	261.22	514.314	C27H46O9	[M+H]+	1-α-Linolenoyl-glycerol-3-O-glucoside	Lipids	Glycerol ester	-
Lmhp009526	515.32	261.22	514.314	C27H46O9	[M+H]+	2-α-Linolenoyl-glycerol-1-O-glucoside	Lipids	Glycerol ester	-
Lmhp010573	517.34	263.24	516.33	C27H48O9	[M+H]+	1-Linoleoylglycerol-3-O-glucoside	Lipids	Glycerol ester	-
Lmhp010334	517.34	263.24	516.33	C27H48O9	[M+H]+	2-Linoleoylglycerol-1-O-glucoside	Lipids	Glycerol ester	-
Lmhp009384	679.39	263.24	678.383	C33H58O14	[M+H]+	1-Linoleoylglycerol-2,3-di-O-glucoside	Lipids	Glycerol ester	-
MWS5173	112.05	70.03	111.043	C4H5N3O	[M+H]+	Isocytosine	Nucleotides and derivatives	Nucleotides and derivatives	108-53-2
mws0255	112.05	95	111.043	C4H5N3O	[M+H]+	Cytosine	Nucleotides and derivatives	Nucleotides and derivatives	71-30-7
pme0257	111.02	80	112.027	C4H4N2O2	[M-H]-	Uracil	Nucleotides and derivatives	Nucleotides and derivatives	66-22-8
pme0151	115	98.2	114.043	C4H6N2O2	[M+H]+	5,6-Dihydrouracil	Nucleotides and derivatives	Nucleotides and derivatives	504-07-4
mws0572	126.07	109	125.059	C5H7N3O	[M+H]+	5-Methylcytosine	Nucleotides and derivatives	Nucleotides and derivatives	554-01-8
pmb0374	136.06	118.9	135.054	C5H5N5	[M+H]+	2-Aminopurine	Nucleotides and derivatives	Nucleotides and derivatives	452-06-2
pme0040	136.06	119	135.054	C5H5N5	[M+H]+	Adenine	Nucleotides and derivatives	Nucleotides and derivatives	73-24-5
mws0847	150.08	133	149.07	C6H7N5	[M+H]+	1-Methyladenine	Nucleotides and derivatives	Nucleotides and derivatives	5142-22-3
pme1109	152.06	135	151.049	C5H5N5O	[M+H]+	Guanine	Nucleotides and derivatives	Nucleotides and derivatives	73-40-5
pme0183	152.06	135	151.049	C5H5N5O	[M+H]+	Isoguanine	Nucleotides and derivatives	Nucleotides and derivatives	3373-53-3
MWS4525	166.07	124.05	165.065	C6H7N5O	[M+H]+	6-O-methylguanine	Nucleotides and derivatives	Nucleotides and derivatives	20535-83-5
pmc0274	167.1	121.1	166.031	C6H6N4S	[M+H]+	6-Methylmercaptopurine	Nucleotides and derivatives	Nucleotides and derivatives	50-66-8
pmb2507	213.1	97	214.024	C5H11O7P	[M-H]-	2-Deoxyribose-1-phosphate	Nucleotides and derivatives	Nucleotides and derivatives	17210-42-3
mws0863	213.02	97	214.024	C5H11O7P	[M-H]-	2-Deoxyribose-5'-phosphate	Nucleotides and derivatives	Nucleotides and derivatives	102916-66-5
pme1194	228.1	112	227.091	C9H13N3O4	[M+H]+	2'-Deoxycytidine	Nucleotides and derivatives	Nucleotides and derivatives	951-77-9
pme3882	227.1	184	228.075	C9H12N2O5	[M-H]-	2'-Deoxyuridine	Nucleotides and derivatives	Nucleotides and derivatives	951-78-0
MWS2910	242.11	126.07	241.106	C10H15N3O4	[M+H]+	5-Methyl-2'-Deoxycytidine	Nucleotides and derivatives	Nucleotides and derivatives	838-07-3
pme0264	243.1	127	242.09	C10H14N2O5	[M+H]+	Thymidine	Nucleotides and derivatives	Nucleotides and derivatives	50-89-5
ML10180524	244.09	112.05	243.086	C9H13N3O5	[M+H]+	Cytarabine	Nucleotides and derivatives	Nucleotides and derivatives	147-94-4
pme3732	244.09	112	243.086	C9H13N3O5	[M+H]+	Cytidine	Nucleotides and derivatives	Nucleotides and derivatives	65-46-3
mws0976	243.06	153	244.07	C9H12N2O6	[M-H]-	β-Pseudouridine	Nucleotides and derivatives	Nucleotides and derivatives	1445-07-4
mws0248	243.06	110	244.07	C9H12N2O6	[M-H]-	Uridine	Nucleotides and derivatives	Nucleotides and derivatives	58-96-8
pme3961	252.11	136	251.102	C10H13N5O3	[M+H]+	2'-Deoxyadenosine	Nucleotides and derivatives	Nucleotides and derivatives	958-09-8
pme2776	253.09	137	252.086	C10H12N4O4	[M+H]+	2'-Deoxyinosine	Nucleotides and derivatives	Nucleotides and derivatives	890-38-0
pme0230	268.1	136.06	267.097	C10H13N5O4	[M+H]+	Adenosine	Nucleotides and derivatives	Nucleotides and derivatives	58-61-7
pme1184	268.1	152	267.097	C10H13N5O4	[M+H]+	2'-Deoxyguanosine	Nucleotides and derivatives	Nucleotides and derivatives	961-07-9
pme1119	269.09	137	268.081	C10H12N4O5	[M+H]+	Inosine	Nucleotides and derivatives	Nucleotides and derivatives	58-63-9
mws1060	267.07	135	268.081	C10H12N4O5	[M-H]-	9-(Arabinosyl)hypoxanthine	Nucleotides and derivatives	Nucleotides and derivatives	7013-16-3
MWS4354	282.12	150.08	281.112	C11H15N5O4	[M+H]+	N6-methyladenosine	Nucleotides and derivatives	Nucleotides and derivatives	1867-73-8
Hmhp001812	282.12	136.06	281.112	C11H15N5O4	[M+H]+	2'-O-Methyladenosine	Nucleotides and derivatives	Nucleotides and derivatives	2140-79-6
pme1178	284.1	152	283.092	C10H13N5O5	[M+H]+	Guanosine	Nucleotides and derivatives	Nucleotides and derivatives	118-00-3
mws0668	283.07	151	284.076	C10H12N4O6	[M-H]-	Xanthosine	Nucleotides and derivatives	Nucleotides and derivatives	146-80-5
pme1474	298.1	136	297.09	C11H15N5O3S	[M+H]+	5'-Deoxy-5'-(methylthio)adenosine	Nucleotides and derivatives	Nucleotides and derivatives	2457-80-9
pmb0197	298.1	166.3	297.107	C11H15N5O5	[M+H]+	N7-Methylguanosine	Nucleotides and derivatives	Nucleotides and derivatives	20244-86-4
mws0724	298.08	208	299.087	C10H13N5O6	[M-H]-	8-Hydroxyguanosine	Nucleotides and derivatives	Nucleotides and derivatives	3868-31-3
pme1373	306.05	110	307.057	C9H14N3O7P	[M-H]-	2'-Deoxycytidine-5'-monophosphate	Nucleotides and derivatives	Nucleotides and derivatives	1032-65-1
pme3174	324.06	112	323.052	C9H14N3O8P	[M+H]+	Cytidine 5'-monophosphate(Cytidylic acid)	Nucleotides and derivatives	Nucleotides and derivatives	63-37-6
pme3188	323.03	211	324.036	C9H13N2O9P	[M-H]-	Uridine 5'-monophosphate	Nucleotides and derivatives	Nucleotides and derivatives	58-97-9
mws0884	328.05	134.2	329.053	C10H12N5O6P	[M-H]-	Cyclic 3',5'-Adenylic acid	Nucleotides and derivatives	Nucleotides and derivatives	60-92-4
pme3184	332.08	136	331.068	C10H14N5O6P	[M+H]+	2'-Deoxyadenosine-5'-monophosphate	Nucleotides and derivatives	Nucleotides and derivatives	653-63-4
pmc0066	333.05	137.05	332.052	C10H13N4O7P	[M+H]+	2'-Deoxyinosine-5'-monophosphate	Nucleotides and derivatives	Nucleotides and derivatives	3393-18-8
mws0675	335.06	123	334.057	C11H15N2O8P	[M+H]+	β-Nicotinamide mononucleotide	Nucleotides and derivatives	Nucleotides and derivatives	1094-61-7
mws0609	344.04	150	345.047	C10H12N5O7P	[M-H]-	Guanosine 3',5'-cyclic monophosphate	Nucleotides and derivatives	Nucleotides and derivatives	7665-99-8
pmb0981	348.07	136	347.063	C10H14N5O7P	[M+H]+	Adenosine 5'-monophosphate	Nucleotides and derivatives	Nucleotides and derivatives	61-19-8
pmb0532	349.05	137.3	348.047	C10H13N4O8P	[M+H]+	Inosine 5'-monophosphate	Nucleotides and derivatives	Nucleotides and derivatives	131-99-7
pmb0998	364.07	152.1	363.058	C10H14N5O8P	[M+H]+	Guanosine 5'-monophosphate	Nucleotides and derivatives	Nucleotides and derivatives	85-32-5
pme3337	384.12	252	383.108	C14H17N5O8	[M+H]+	Succinyladenosine	Nucleotides and derivatives	Nucleotides and derivatives	4542-23-8
pmc0281	400.15	136.11	399.139	C15H21N5O8	[M+H]+	Ribosyladenosine	Nucleotides and derivatives	Nucleotides and derivatives	-
pme3007	402.99	159	404.002	C9H14N2O12P2	[M-H]-	Uridine 5'-diphosphate	Nucleotides and derivatives	Nucleotides and derivatives	27821-45-0
pme2117	426	159	427.029	C10H15N5O10P2	[M-H]-	Adenosine 5'-diphosphate	Nucleotides and derivatives	Nucleotides and derivatives	58-64-0
MWS5083	455.1	96.97	456.105	C17H21N4O9P	[M-H]-	Flavin Single Nucleotide(FMN)	Nucleotides and derivatives	Nucleotides and derivatives	6184-17-4
Zmfn000481	535.04	323.03	536.044	C14H22N2O16P2	[M-H]-	Uridine-5'-Diphosphate-D-Xylose	Nucleotides and derivatives	Nucleotides and derivatives	3616-06-6
pmb2922	565.05	323.1	566.055	C15H24N2O17P2	[M-H]-	Uridine 5'-diphospho-D-glucose	Nucleotides and derivatives	Nucleotides and derivatives	133-89-1
pmb0530	664.12	136.2	663.109	C21H27N7O14P2	[M+H]+	Nicotinic acid adenine dinucleotide	Nucleotides and derivatives	Nucleotides and derivatives	53-84-9
pme2651	742.1	620.1	743.075	C21H28N7O17P3	[M-H]-	NADP (Nicotinamide adenine dinucleotide phosphate)	Nucleotides and derivatives	Nucleotides and derivatives	53-59-8
pme2746	784.15	437	785.157	C27H33N9O15P2	[M-H]-	Riboflavin 5'-Adenosine Diphosphate	Nucleotides and derivatives	Nucleotides and derivatives	146-14-5
mws0120	258.11	104.11	257.103	C8H20NO6P	[M+H]+	Choline Alfoscerate	Lipids	PC	28319-77-9
Hmyp007396	702.46	184.07	701.46	C37H68NO9P	[M+H]+	PC(oxo-11:0/18:2)	Lipids	PC	-
pmf0256	101.1	84.7	102.104	C6H14O	[M-H]-	3-Methyl-1-pentanol	Others	Saccharides and Alcohols	589-35-5
MWS4305	119.04	59.01	120.042	C4H8O4	[M-H]-	Erythrose	Others	Saccharides and Alcohols	583-50-6
pma0134	121.04	93.06	120.042	C4H8O4	[M+H]+	D-(-)-Threose	Others	Saccharides and Alcohols	95-43-2
Lmbn000198	133.01	71.01	134.022	C4H6O5	[M-H]-	3-Dehydro-L-Threonic Acid*	Others	Saccharides and Alcohols	-
mws0889	135.03	75.01	136.037	C4H8O5	[M-H]-	D-Threonic Acid	Others	Saccharides and Alcohols	3909-12-4
ML10171848	147.03	85.03	148.037	C5H8O5	[M-H]-	D-Arabinono-1,4-lactone	Others	Saccharides and Alcohols	2782-09-4
Zmyn000230	147.03	57.03	148.037	C5H8O5	[M-H]-	2-Dehydro-3-deoxy-L-arabinonate	Others	Saccharides and Alcohols	-
Zmgn000173	149.05	75.01	150.053	C5H10O5	[M-H]-	D-Ribose	Others	Saccharides and Alcohols	50-69-1
MWSmce199	149.05	59.02	150.053	C5H10O5	[M-H]-	L-Xylose	Others	Saccharides and Alcohols	609-06-3
mws1499	149.05	59.01	150.053	C5H10O5	[M-H]-	D-Arabinose	Others	Saccharides and Alcohols	10323-20-3
MWSmce682	149.05	59.01	150.053	C5H10O5	[M-H]-	DL-Xylose	Others	Saccharides and Alcohols	25990-60-7
pmf0174	157.16	157.2	158.167	C10H22O	[M-H]-	1-Decanol	Others	Saccharides and Alcohols	112-30-1
pmf0175	157.16	157.2	158.167	C10H22O	[M-H]-	2-Decanol	Others	Saccharides and Alcohols	1120-06-5
MWS0559	161.05	71.01	162.053	C6H10O5	[M-H]-	1,6-anhydro-β-D-glucose	Others	Saccharides and Alcohols	498-07-7
mws1595	163.06	118.6	164.068	C6H12O5	[M-H]-	D-Fucose	Others	Saccharides and Alcohols	3615-37-0
mws0854	163	59.01	164.068	C6H12O5	[M-H]-	Rhamnose	Others	Saccharides and Alcohols	3615-41-6
pme2435	163	59	164.068	C6H12O5	[M-H]-	L-Fucose	Others	Saccharides and Alcohols	2438-80-4
mws0344	165.04	75	166.048	C5H10O6	[M-H]-	D-Xylonic acid	Others	Saccharides and Alcohols	526-91-0
MWSmce165	165.08	59.02	166.084	C6H14O5	[M-H]-	L-Fucitol	Others	Saccharides and Alcohols	13074-06-1
Zmzn000078	168.99	78.96	169.998	C3H7O6P	[M-H]-	Dihydroxyacetone phosphate	Others	Saccharides and Alcohols	57-04-5
pmf0173	173.15	173.2	174.162	C10H22O2	[M-H]-	1,2-Decanediol	Others	Saccharides and Alcohols	1119-86-4
mws4175	175.02	85.03	176.032	C6H8O6	[M-H]-	D-Glucurono-6,3-lactone	Others	Saccharides and Alcohols	32449-92-6
pme2253	177.04	59	178.048	C6H10O6	[M-H]-	L-Gulono-1,4-Lactone	Others	Saccharides and Alcohols	1128-23-0
pmb0786	180.09	163.06	179.079	C6H13NO5	[M+H]+	D-Glucosamine	Others	Saccharides and Alcohols	3416-24-8
MWSmce576	179.06	59.01	180.063	C6H12O6	[M-H]-	L-Glucose	Others	Saccharides and Alcohols	921-60-8
pmf0138	179.06	59	180.063	C6H12O6	[M-H]-	D-Mannose*	Others	Saccharides and Alcohols	3458-28-4
mws4170	179.06	59.01	180.063	C6H12O6	[M-H]-	D-Glucose*	Others	Saccharides and Alcohols	14431-43-7
mws1164	179.06	59.01	180.063	C6H12O6	[M-H]-	D-Fructose*	Others	Saccharides and Alcohols	7660-25-5
pmf0139	179.06	59	180.063	C6H12O6	[M-H]-	D-Galactose*	Others	Saccharides and Alcohols	59-23-4
pme0516	179.06	87	180.063	C6H12O6	[M-H]-	Inositol	Others	Saccharides and Alcohols	87-89-8
mws1155	181.07	101.02	182.079	C6H14O6	[M-H]-	D-Mannitol*	Others	Saccharides and Alcohols	69-65-8
pme2237	181.07	101	182.079	C6H14O6	[M-H]-	Dulcitol*	Others	Saccharides and Alcohols	608-66-2
mws0214	181.07	71	182.079	C6H14O6	[M-H]-	D-Sorbitol	Others	Saccharides and Alcohols	50-70-4
Zmgn000447	184.98	78.96	185.993	C3H7O7P	[M-H]-	3-Phospho-D-glyceric acid	Others	Saccharides and Alcohols	820-11-1
mws1189	193.04	72.8	194.033	C6H10O7	[M-H]-	D-Galacturonic acid*	Others	Saccharides and Alcohols	685-73-4
pme3705	193.04	73	194.043	C6H10O7	[M-H]-	D-Glucoronic acid*	Others	Saccharides and Alcohols	6556-12-3
mws2104	193.07	99.01	194.079	C7H14O6	[M-H]-	D-Pinitol	Others	Saccharides and Alcohols	10284-63-6
pme0534	195.05	74.9	196.058	C6H12O7	[M-H]-	Gluconic acid	Others	Saccharides and Alcohols	526-95-4
Zmzn000079	199	78.96	200.009	C4H9O7P	[M-H]-	D-Erythrose-4-phosphate	Others	Saccharides and Alcohols	585-18-2
MWS0618	204.12	71.05	205.131	C9H19NO4	[M-H]-	Pantothenol	Others	Saccharides and Alcohols	16485-10-2
Zmyn000108	209.03	85.03	210.038	C6H10O8	[M-H]-	D-Saccharic acid*	Others	Saccharides and Alcohols	87-73-0
Zmpn000199	209.03	85.03	210.038	C6H10O8	[M-H]-	D-Galactaric acid*	Others	Saccharides and Alcohols	526-99-8
Hmcn000192	209.07	59.01	210.073	C7H14O7	[M-H]-	Sedoheptulose	Others	Saccharides and Alcohols	3019-74-7
pme2755	222	144	221.09	C8H15NO6	[M+H]+	N-Acetyl-D-glucosamine	Others	Saccharides and Alcohols	7512-17-6
pma6455	229.01	96.97	230.02	C5H11O8P	[M-H]-	Ribulose-5-phosphate	Others	Saccharides and Alcohols	4300-28-1
MWS2442	259.02	96.97	260.03	C6H13O9P	[M-H]-	D-Fructose 6-Phosphate	Others	Saccharides and Alcohols	643-13-0
mws1090	259.02	97	260.03	C6H13O9P	[M-H]-	Glucose-1-phosphate*	Others	Saccharides and Alcohols	59-56-3
mws0866	259.02	97	260.03	C6H13O9P	[M-H]-	D-Glucose 6-phosphate*	Others	Saccharides and Alcohols	56-73-5
Zmpn000095	261.04	78.96	262.045	C6H15O9P	[M-H]-	Sorbitol-6-phosphate	Others	Saccharides and Alcohols	20479-58-7
pmb3081	289	97	290.004	C6H11PO11	[M-H]-	Glucarate O-Phosphoric acid	Others	Saccharides and Alcohols	-
pme3163	289	97	290.04	C7H15O10P	[M-H]-	D-Sedoheptuiose 7-phosphate	Others	Saccharides and Alcohols	2646-35-7
pmf0314	289.25	157	290.261	C20H34O	[M-H]-	(+)-cis-Abienol	Others	Saccharides and Alcohols	17990-16-8
pme3311	339	97	339.996	C6H14O12P2	[M-H]-	D-Fructose-1,6-biphosphate	Others	Saccharides and Alcohols	488-69-7
Zmyn000083	338.99	78.96	339.996	C6H14O12P2	[M-H]-	D-Glucose 1,6-bisphosphate	Others	Saccharides and Alcohols	10139-18-1
mws1080	341.11	179	342.116	C12H22O11	[M-H]-	Galactinol	Others	Saccharides and Alcohols	3687-64-7
mws1333	341.11	113	342.116	C12H22O11	[M-H]-	Melibiose	Others	Saccharides and Alcohols	585-99-9
mws5038	341.11	89.02	342.116	C12H22O11	[M-H]-	Isomaltulose*	Others	Saccharides and Alcohols	13718-94-0
MWSmce203	341.12	73.03	342.116	C12H22O11	[M-H]-	D-(+)-Cellobiose	Others	Saccharides and Alcohols	528-50-7
MA10039641	341.11	89.02	342.116	C12H22O11	[M-H]-	Lactobiose	Others	Saccharides and Alcohols	63-42-3
pme0519	341.11	119.03	342.116	C12H22O11	[M-H]-	D-Sucrose*	Others	Saccharides and Alcohols	57-50-1
Zmjn000425	341.11	89.02	342.116	C12H22O11	[M-H]-	D-Lactulose	Others	Saccharides and Alcohols	4618-18-2
Lmsn000381	341.11	89.02	342.116	C12H22O11	[M-H]-	D-Maltose*	Others	Saccharides and Alcohols	133-99-3
MWS1983	343.12	89.03	344.132	C12H24O11	[M-H]-	Maltitol	Others	Saccharides and Alcohols	585-88-6
MWSslk074	343.12	59.01	344.132	C12H24O11	[M-H]-	Lactitol	Others	Saccharides and Alcohols	585-86-4
mws1089	421.1	241	422.083	C12H23O14P	[M-H]-	Sucrose-6-phosphate	Others	Saccharides and Alcohols	-
mws2523	421.08	241.1	422.083	C12H23O14P	[M-H]-	Trehalose 6-phosphate	Others	Saccharides and Alcohols	4484-88-2
pmb2653	649.1	145	650.227	C24H42O20	[M-H]-	D(+)-Melezitose O-rhamnoside	Others	Saccharides and Alcohols	-
mws1593	665.21	161	666.222	C24H42O21	[M-H]-	D-Maltotetraose	Others	Saccharides and Alcohols	34612-38-9
Lmqn000213	665.21	341.11	666.222	C24H42O21	[M-H]-	Stachyose	Others	Saccharides and Alcohols	470-55-3
mws0133	123.06	80.05	122.048	C6H6N2O	[M+H]+	Nicotinamide	Others	Vitamin	98-92-0
pme0490	124.04	78	123.032	C6H5NO2	[M+H]+	Nicotinic acid (Vitamin B3)	Others	Vitamin	59-67-6
Lmbp000668	124.04	78.03	123.032	C6H5NO2	[M+H]+	Isonicotinic acid	Others	Vitamin	55-22-1
Zmjp000624	168.06	150.05	167.058	C8H9NO3	[M+H]+	Pyridoxal	Others	Vitamin	66-72-8
pme1383	170.08	134.1	169.074	C8H11NO3	[M+H]+	Pyridoxine	Others	Vitamin	65-23-6
Hmfn000531	175.02	87.01	176.032	C6H8O6	[M-H]-	L-Ascorbic acid (Vitamin C)	Others	Vitamin	50-81-7
MWSmce690	175.02	59.01	176.032	C6H8O6	[M-H]-	Erythorbic Acid; Isoascorbic Acid	Others	Vitamin	89-65-6
pme2596	184.06	148	183.053	C8H9NO4	[M+H]+	4-Pyridoxic acid	Others	Vitamin	82-82-6
mws1337	220.12	202.1	219.111	C9H17NO5	[M+H]+	D-Pantothenic Acid	Others	Vitamin	79-83-4
pme2266	245.1	227	244.088	C10H16N2O3S	[M+H]+	Biotin	Others	Vitamin	58-85-5
pma3101	256.2	124.1	256.082	C11H14NO6+	[M+H]+	Nicotinate D-ribonucleoside	Others	Vitamin	17720-18-2
pma1751	286.09	124	285.085	C12H15NO7	[M+H]+	N-(beta-D-Glucosyl)nicotinate	Others	Vitamin	-
pmb0789	332.13	152.07	331.127	C14H21NO8	[M+H]+	Pyridoxine-5'-O-glucoside	Others	Vitamin	-
pmb0801	346.11	184.1	345.106	C14H19NO9	[M+H]+	4-Pyridoxic acid-O-glucoside	Others	Vitamin	-
mws0232	377.15	243.09	376.138	C17H20N4O6	[M+H]+	Riboflavin (Vitamin B2)	Others	Vitamin	83-88-5
pme1014	445.3	341.3	444.303	C31H40O2	[M+H]+	Menatetrenone (Vitamin K2)	Others	Vitamin	11032-49-8
MWS1816	183.14	183.14	184.146	C11H20O2	[M-H]-	10-Undecenoic acid	Lipids	Free fatty acids	112-38-9
mws0752	185.15	185.16	186.162	C11H22O2	[M-H]-	Undecylic Acid	Lipids	Free fatty acids	112-37-8
pmb2640	199.17	199.17	200.178	C12H24O2	[M-H]-	Dodecanoic acid (Lauric acid)	Lipids	Free fatty acids	143-07-7
pmb0128	213.3	81	212.178	C13H24O2	[M+H]+	δ-Tridecalactone	Lipids	Free fatty acids	7370-92-5
MWS1900	215.13	153.13	216.136	C11H20O4	[M-H]-	Undecanedioic acid	Lipids	Free fatty acids	1852-04-6
pmb2643	225.19	207	226.193	C14H26O2	[M-H]-	Myristoleic acid	Lipids	Free fatty acids	544-64-9
mws0119	227.2	227.2	228.209	C14H28O2	[M-H]-	Myristic Acid	Lipids	Free fatty acids	544-63-8
MWS0552	239.2	223.03	240.209	C15H28O2	[M-H]-	Cis-10-Pentadecenoic Acid(C15: 1)	Lipids	Free fatty acids	84743-29-3
pme2827	239	223	240.245	C16H32O	[M-H]-	Palmitaldehyde	Lipids	Free fatty acids	629-80-1
MWS2430	241.22	241.21	242.225	C15H30O2	[M-H]-	13-methylmyristic acid	Lipids	Free fatty acids	2485-71-4
mws0359	241.22	241.22	242.225	C15H30O2	[M-H]-	Pentadecanoic Acid	Lipids	Free fatty acids	1002-84-2
MWS5231	243.16	181.16	244.167	C13H24O4	[M-H]-	Tridecanedioic acid	Lipids	Free fatty acids	505-52-2
mws0361	253.22	235.19	254.225	C16H30O2	[M-H]-	Palmitoleic Acid*	Lipids	Free fatty acids	373-49-9
Lmcn009122	253.22	235.21	254.225	C16H30O2	[M-H]-	(7Z)-Hexadecenoic acid*	Lipids	Free fatty acids	2416-19-5
mws1488	255.23	237.22	256.24	C16H32O2	[M-H]-	Palmitic acid	Lipids	Free fatty acids	57-10-3
MWSslk133	257.18	195.18	258.183	C14H26O4	[M-H]-	1,14-Tetradecanedioic Acid	Lipids	Free fatty acids	821-38-5
mws0383	267.23	267.23	268.24	C17H32O2	[M-H]-	10-Heptadecenoic Acid	Lipids	Free fatty acids	29743-97-3
YC512117	277.22	149.02	276.209	C18H28O2	[M+H]+	Stearidonic acid	Lipids	Free fatty acids	20290-75-9
Lmbn005923	277.22	59.01	278.225	C18H30O2	[M-H]-	Crepenynic acid	Lipids	Free fatty acids	2277-31-8
MWSmce692	277.22	59.01	278.225	C18H30O2	[M-H]-	γ-Linolenic Acid	Lipids	Free fatty acids	506-26-3
mws0367	277.22	277.22	278.225	C18H30O2	[M-H]-	α-Linolenic Acid	Lipids	Free fatty acids	463-40-1
pmb1650	279.2	149.4	278.225	C18H30O2	[M+H]+	Octadeca-11E,13E,15Z-trienoic acid	Lipids	Free fatty acids	25575-00-2
pmb0889	279.23	95.1	278.225	C18H30O2	[M+H]+	Punicic acid (9Z,11E,13Z-octadecatrienoic acid)	Lipids	Free fatty acids	544-72-9
mws1491	279.23	279.23	280.24	C18H32O2	[M-H]-	Linoleic acid	Lipids	Free fatty acids	60-33-3
Lmbn006152	279.23	59.01	280.24	C18H32O2	[M-H]-	(9Z,11E)-Octadecadienoic acid	Lipids	Free fatty acids	2540-56-9
YC512118	282.28	247.24	281.272	C18H35NO	[M+H]+	Oleamide (9-Octadecenamide)	Lipids	Free fatty acids	301-02-0
mws2623	281.25	281.25	282.256	C18H34O2	[M-H]-	11-Octadecanoic acid(Vaccenic acid)	Lipids	Free fatty acids	506-17-2
mws1489	283.26	283.26	284.272	C18H36O2	[M-H]-	Stearic Acid	Lipids	Free fatty acids	57-11-4
MWSslk132	285.21	223.21	286.214	C16H30O4	[M-H]-	Hexadecanedioic acid	Lipids	Free fatty acids	505-54-4
mws1436	287.29	97.2	286.287	C18H38O2	[M+H]+	1,18-Octadecanediol	Lipids	Free fatty acids	3155-43-9
MWSmce689	293.25	95.09	292.24	C19H32O2	[M+H]+	Methyl linolenate	Lipids	Free fatty acids	301-00-8
pmb2786	293.21	235.17	294.219	C18H30O3	[M-H]-	9-Hydroxy-10,12,15-octadecatrienoic acid*	Lipids	Free fatty acids	89886-42-0
Zmyn004676	293.21	113.1	294.219	C18H30O3	[M-H]-	17-Hydroxylinolenic acid	Lipids	Free fatty acids	-
Lmbn005443	293.21	235.17	294.219	C18H30O3	[M-H]-	13-KODE; (9Z,11E)-13-Oxooctadeca-9,11-dienoic acid*	Lipids	Free fatty acids	54739-30-9
pmb2792	293.21	193.1	294.219	C18H30O3	[M-H]-	13-Hydroxy-6,9,11-octadecatrienoic acid	Lipids	Free fatty acids	74784-20-6
pmb2787	293.21	275.1	294.219	C18H30O3	[M-H]-	9-Oxo-10E,12Z-octadecadienoic acid	Lipids	Free fatty acids	54232-59-6
Lmbn005369	295.23	195.14	296.235	C18H32O3	[M-H]-	13(S)-HODE;13(S)-Hydroxyoctadeca-9Z,11E-dienoic acid*	Lipids	Free fatty acids	10219-69-9
Rfmb091	295.23	195.14	296.235	C18H32O3	[M-H]-	9S-Hydroxy-10E,12Z-octadecadienoic acid*	Lipids	Free fatty acids	15514-85-9
pmb2799	295.23	195.2	296.235	C18H32O3	[M-H]-	12,13-Epoxy-9-Octadecenoic Acid	Lipids	Free fatty acids	6799-85-5
Lmbn005662	295.23	171.1	296.235	C18H32O3	[M-H]-	9(10)-EpOME;(9R,10S)-(12Z)-9,10-Epoxyoctadecenoic acid	Lipids	Free fatty acids	16833-56-0
Zmgn005057	297.24	183.01	298.251	C18H34O3	[M-H]-	9,10-Epoxyoctadecanoic Acid	Lipids	Free fatty acids	2443-39-2
MWS4295	299.26	253.25	300.266	C18H36O3	[M-H]-	DL-2-hydroxystearic acid	Lipids	Free fatty acids	629-22-1
Zmyn005384	299.26	253.26	300.266	C18H36O3	[M-H]-	2R-Hydroxyoctadecanoic Acid	Lipids	Free fatty acids	26633-48-7
Lmqn008288	299.26	299.26	300.267	C18H36O3	[M-H]-	3-Hydroxyoctadecanoic Acid	Lipids	Free fatty acids	45261-96-9
mws0369	303.23	258.9	304.24	C20H32O2	[M-H]-	Arachidonic Acid	Lipids	Free fatty acids	506-32-1
pmn001610	307.26	307.3	308.272	C20H36O2	[M-H]-	Eicosadienoic acid	Lipids	Free fatty acids	5598-38-9
Zmyn004449	309.21	171.1	310.214	C18H30O4	[M-H]-	9-Hydroxy-12-oxo-10(E),15(Z)-octadecadienoic acid	Lipids	Free fatty acids	-
pmn001606	309.28	309.28	310.287	C20H38O2	[M-H]-	Eicosenoic acid	Lipids	Free fatty acids	26764-41-0
Lmbn004685	311.22	223.17	312.23	C18H32O4	[M-H]-	5S,8R-DiHODE; (5S,8R,9Z,12Z)-5,8-Dihydroxyoctadeca-9,12-dienoate	Lipids	Free fatty acids	-
Rfmb087	311.22	293.21	312.23	C18H32O4	[M-H]-	9-Hydroxy-13-oxo-10-octadecenoic Acid	Lipids	Free fatty acids	-
pmn001689	311.22	223.17	312.23	C18H32O4	[M-H]-	9-Hydroxy-12-oxo-15(Z)-octadecenoic acid	Lipids	Free fatty acids	-
MWS80006	311.22	293.21	312.23	C18H32O4	[M-H]-	9-Hydroperoxy-9Z,11E-Octadecadienoic Acid	Lipids	Free fatty acids	5502-91-0
Lmbn005287	311.22	249.22	312.23	C18H32O4	[M-H]-	7S,8S-DiHODE; (9Z,12Z)-(7S,8S)-Dihydroxyoctadeca-9,12-dienoic acid	Lipids	Free fatty acids	143288-65-7
MWS80007	311.22	249.22	312.23	C18H32O4	[M-H]-	13-Hydroperoxy-9Z,11E-octadecadienoic acid	Lipids	Free fatty acids	23017-93-8
pmb2804	311.1	171.3	312.23	C18H32O4	[M-H]-	13S-Hydroperoxy-9Z,11E-octadecadienoic acid	Lipids	Free fatty acids	33964-75-9
pmf0397	311.3	183.1	312.303	C20H40O2	[M-H]-	Arachidic acid	Lipids	Free fatty acids	506-30-9
Lmbn005487	313.24	251.24	314.246	C18H34O4	[M-H]-	12,13-DHOME; (9Z)-12,13-Dihydroxyoctadec-9-enoic acid	Lipids	Free fatty acids	263399-35-5
MWSmce539	315.25	185.12	314.246	C18H34O4	[M+H]+	Dibutyl sebacate	Lipids	Free fatty acids	109-43-3
Hmqp006023	326.27	309.27	324.266	C20H36O3	[M+H]+	Ethyl 9-Hydroxy-10,12-octadecadienoic acid	Lipids	Free fatty acids	-
Hmqn003054	329.23	311.23	330.24	C18H34O5	[M-H]-	9,10,11-Trihydroxy-12-octadecenoic acid	Lipids	Free fatty acids	61911-67-9
pmn001694	329.23	229.15	330.241	C18H34O5	[M-H]-	9,10,13-Trihydroxy-11-Octadecenoic Acid	Lipids	Free fatty acids	29907-57-1
Lmyn007622	331.25	157.12	332.256	C18H36O5	[M-H]-	9,10,18-Trihydroxystearic acid	Lipids	Free fatty acids	496-86-6
pmf0400	339.33	183.2	340.334	C22H44O2	[M-H]-	Docosanoic acid (Behenic acid)	Lipids	Free fatty acids	112-85-6
pmp001276	677.37	677.37	676.367	C33H56O14	[M+H]+	1-Linolenoyl-rac-glycerol-diglucoside	Lipids	Free fatty acids	-
pme1974	87.01	43	88.016	C3H4O3	[M-H]-	Pyruvic acid	Organic acids	Organic acids	127-17-3
MWS4312	101.03	55.02	102.032	C4H6O3	[M-H]-	Butanone acid	Organic acids	Organic acids	600-18-0
Lmgn000219	101.02	55.02	102.032	C4H6O3	[M-H]-	Succinic semialdehyde	Organic acids	Organic acids	692-29-5
pme3011	104.07	68.8	103.063	C4H9NO2	[M+H]+	γ-Aminobutyric acid	Organic acids	Organic acids	56-12-2
pme3017	104.07	58	103.063	C4H9NO2	[M+H]+	2-Aminoisobutyric acid	Organic acids	Organic acids	62-57-7
ML10172161	103	59.01	104.011	C3H4O4	[M-H]-	Hydroxypyruvic acid*	Organic acids	Organic acids	1113-60-6
Lmbn000193	103	59.01	104.011	C3H4O4	[M-H]-	Tartronate semialdehyde*	Organic acids	Organic acids	2480-77-5
mws0576	103.04	59.1	104.047	C4H8O3	[M-H]-	3-Hydroxybutyric acid	Organic acids	Organic acids	300-85-6
pme1975	103	59	104.06	C3H4O4	[M-H]-	Malonic acid	Organic acids	Organic acids	141-82-2
mws0376	115	71	116.011	C4H4O4	[M-H]-	Fumaric acid	Organic acids	Organic acids	110-17-8
mws0470	117.02	73	118.027	C4H6O4	[M-H]-	Methylmalonic acid*	Organic acids	Organic acids	516-05-2
mws0192	117.02	73	118.027	C4H6O4	[M-H]-	Succinic acid*	Organic acids	Organic acids	110-15-6
mws0147	117.06	59	118.063	C5H10O3	[M-H]-	β-Hydroxyisovaleric acid	Organic acids	Organic acids	625-08-1
pme3096	118	74	119.022	C3H5NO4	[M-H]-	Aminomalonic acid	Organic acids	Organic acids	1068-84-4
pme1216	122.03	78	123.032	C6H5NO2	[M-H]-	2-Picolinic acid	Organic acids	Organic acids	98-98-6
MWS0811	130.09	84.08	129.079	C6H11NO2	[M+H]+	DL-Pipecolic Acid	Organic acids	Organic acids	3105-95-1
Zmgn000217	129.02	85.03	130.027	C5H6O4	[M-H]-	Methylenesuccinic acid	Organic acids	Organic acids	97-65-4
Zmpn000638	130.05	88.04	131.069	C4H9N3O2	[M-H]-	3-Guanidinopropionic acid	Organic acids	Organic acids	353-09-3
pme0274	132.1	69	131.095	C6H13NO2	[M+H]+	6-Aminocaproic acid	Organic acids	Organic acids	60-32-2
pme0243	131.03	87.05	132.042	C5H8O4	[M-H]-	Glutaric acid	Organic acids	Organic acids	110-94-1
Lmmn000806	131.03	87.05	132.042	C5H8O4	[M-H]-	Dimethylmalonic acid*	Organic acids	Organic acids	595-46-0
Lmmn002164	131.03	87.05	132.042	C5H8O4	[M-H]-	Monomethyl succinate*	Organic acids	Organic acids	3878-55-5
Lmbn001288	131.03	87.04	132.042	C5H8O4	[M-H]-	2-Hydroxy-2-methyl-3-oxobutanoic acid*	Organic acids	Organic acids	71698-08-3
mws0473	131.03	87.05	132.042	C5H8O4	[M-H]-	2-Methylsuccinic acid*	Organic acids	Organic acids	498-21-5
mws0341	131.07	85	132.079	C6H12O3	[M-H]-	2-Hydroxyisocaproic acid	Organic acids	Organic acids	20312-37-2
MWS1709	133.01	71.01	134.022	C4H6O5	[M-H]-	D-Malic acid	Organic acids	Organic acids	636-61-3
mws0275	133.01	71.01	134.022	C4H6O5	[M-H]-	L-Malic acid*	Organic acids	Organic acids	97-67-6
Zmgn000503	133.05	71.01	134.058	C5H10O4	[M-H]-	2,3-Dihydroxy-3-Methylbutanoic Acid	Organic acids	Organic acids	1756-18-9
pme3207	141.02	59	142.027	C6H6O4	[M-H]-	Muconic acid	Organic acids	Organic acids	1119-72-8
Rfmb320	144.1	84.08	143.095	C7H13NO2	[M+H]+	1-Methylpiperidine-2-carboxylic acid	Organic acids	Organic acids	7730-87-2
mws0567	146.09	87	145.085	C5H11N3O2	[M+H]+	4-Guanidinobutyric acid	Organic acids	Organic acids	463-00-3
Lmgn000224	145.01	57.03	146.022	C5H6O5	[M-H]-	2-Methyl-3-oxosuccinic acid	Organic acids	Organic acids	-
pme2380	145.01	101	146.022	C5H6O5	[M-H]-	α-Ketoglutaric acid	Organic acids	Organic acids	328-50-7
mws0924	145.05	101	146.058	C6H10O4	[M-H]-	2-Methylglutaric acid*	Organic acids	Organic acids	617-62-9
mws0208	145.05	101	146.058	C6H10O4	[M-H]-	Adipic Acid*	Organic acids	Organic acids	124-04-9
Wmzn000227	145.06	109.04	146.058	C6H10O4	[M-H]-	2,2-Dimethylsuccinic acid	Organic acids	Organic acids	597-43-3
Lmbn001609	145.05	83.05	146.058	C6H10O4	[M-H]-	2-Acetyl-2-Hydroxybutanoic Acid	Organic acids	Organic acids	-
Lmbn001676	145.05	101.06	146.058	C6H10O4	[M-H]-	3-Hydroxy-3-Methyl-2-Oxopentanoic Acid	Organic acids	Organic acids	-
Zmyn000247	147.03	57.03	148.037	C5H8O5	[M-H]-	2-Hydroxyglutaric Acid*	Organic acids	Organic acids	13095-48-2
Lmbn000216	147.03	57.03	148.037	C5H8O5	[M-H]-	3-Methylmalic acid*	Organic acids	Organic acids	152204-30-3
MWS3036	147.03	85.03	148.037	C5H8O5	[M-H]-	3-Hydroxyglutaric acid	Organic acids	Organic acids	638-18-6
pmb2826	147.03	87.1	148.037	C5H8O5	[M-H]-	L-Citramalic acid	Organic acids	Organic acids	6236-09-5
pme3154	147.07	59.01	148.074	C6H12O4	[M-H]-	Mevalonic acid	Organic acids	Organic acids	150-97-0
mws0262	149.01	87	150.016	C4H6O6	[M-H]-	L-Tartaric acid	Organic acids	Organic acids	87-69-4
pmf0420	149.06	74.9	150.068	C9H10O2	[M-H]-	Benzyl acetate	Organic acids	Organic acids	140-11-4
Zmyn002323	151.04	107.05	152.047	C8H8O3	[M-H]-	2-Hydroxyphenylacetic acid	Organic acids	Organic acids	614-75-5
MWS1962	153.13	83.05	152.12	C10H16O	[M+H]+	cis-Citral	Organic acids	Organic acids	5392-40-5
mws2124	154.98	78.8	155.982	C2H5O6P	[M-H]-	2-Phosphoglycolate	Organic acids	Organic acids	13147-57-4
Lmbn001467	158.08	116.07	159.09	C7H13NO3	[M-H]-	5-Acetamidopentanoic Acid	Organic acids	Organic acids	1072-10-2
pme2589	159.1	87	160.037	C6H8O5	[M-H]-	2-Oxoadipic acid	Organic acids	Organic acids	3184-35-8
Lmbn002072	159.07	97.07	160.074	C7H12O4	[M-H]-	2-Propylsuccinic acid*	Organic acids	Organic acids	618-57-5
Zmjn001813	159.07	97.06	160.074	C7H12O4	[M-H]-	Pimelic acid*	Organic acids	Organic acids	111-16-0
mws0159	163.04	91	164.047	C9H8O3	[M-H]-	Phenylpyruvic acid	Organic acids	Organic acids	156-06-9
MWS5238	165.09	91.05	164.084	C10H12O2	[M+H]+	4-Phenylbutyric acid	Organic acids	Organic acids	1821-12-1
mws2125	166.98	78.7	167.982	C3H5O6P	[M-H]-	Phosphoenolpyruvate	Organic acids	Organic acids	138-08-9
pme3186	169	79	169.998	C3H7O6P	[M-H]-	DL-Glyceraldehyde-3-phosphate	Organic acids	Organic acids	591-59-3
Lmbn003524	171.1	99.08	172.11	C9H16O3	[M-H]-	9-Oxononanoic acid	Organic acids	Organic acids	2553-17-5
pme3009	175.02	99	174.016	C6H6O6	[M+H]+	Trans-Citridic acid	Organic acids	Organic acids	4023-65-8
mws0154	173.05	93	174.053	C7H10O5	[M-H]-	Shikimic acid	Organic acids	Organic acids	138-59-0
mws0242	173.08	111	174.089	C8H14O4	[M-H]-	Suberic Acid	Organic acids	Organic acids	505-48-6
Zmgn001448	175.06	115.04	176.068	C7H12O5	[M-H]-	2-Propylmalic Acid*	Organic acids	Organic acids	-
pmb3101	175.06	115	176.068	C7H12O5	[M-H]-	2-Isopropylmalic Acid	Organic acids	Organic acids	49601-06-1
Lmbn001754	175.06	115.04	176.068	C7H12O5	[M-H]-	3-Isopropylmalic Acid*	Organic acids	Organic acids	921-28-8
MWSmce220	177.04	59.02	178.048	C6H10O6	[M-H]-	D-Glucono-1,5-lactone	Organic acids	Organic acids	90-80-2
mws0237	187.1	125	188.105	C9H16O4	[M-H]-	Azelaic acid	Organic acids	Organic acids	123-99-9
pme0278	191.1	128	190.095	C7H14N2O4	[M+H]+	2,6-Diaminooimelic acid	Organic acids	Organic acids	583-93-7
Zmyn000453	191.02	111.01	192.027	C6H8O7	[M-H]-	Isocitric Acid	Organic acids	Organic acids	320-77-4
mws0281	191.02	111.01	192.027	C6H8O7	[M-H]-	Citric Acid	Organic acids	Organic acids	77-92-9
mws0277	191.06	85	192.063	C7H12O6	[M-H]-	Quinic Acid	Organic acids	Organic acids	77-95-2
Zmtn001464	204.03	160.04	205.038	C10H7NO4	[M-H]-	4,8-Dihydroxyquinoline-2-carboxylic acid	Organic acids	Organic acids	59-00-7
Lmtn004049	263.13	204.12	264.136	C15H20O4	[M-H]-	Abscisic acid	Organic acids	Organic acids	21293-29-8
Lmmn003323	271.23	225.22	272.235	C16H32O3	[M-H]-	2-Hydroxyhexadecanoic acid	Organic acids	Organic acids	764-67-0
pmb2657	289.1	97.1	290.123	C10H18N4O6	[M-H]-	Argininosuccinic acid	Organic acids	Organic acids	2387-71-5

## Sheet: Table S2
Table S2. The difference metabolites information detected in the bulbs of F. cirrhosa between ASY and SY. ASY: Aberrant six-year samples. SY: Six-year samples.
Compounds	VIP	p_value	FDR	Fold_Change	Log2FC	Type
1,6-Di-O-caffeoyl-β-D-glucose	1.51664	0.0406772	0.242822	1599.04	10.643	up
p-Coumaric acid	1.516	0.00384116	0.105063	4790.85	12.2261	up
δ-Tridecalactone	1.51519	0.0108541	0.153164	3267.15	11.6738	up
9,10-Epoxyoctadecanoic Acid	1.51382	0.082977	0.303254	0.00241964	-8.69099	down
3,6-Di-O-caffeoyl glucose	1.5138	0.131126	0.378477	1940.82	10.9225	up
Isochlorogenic acid B	1.5137	0.00880914	0.135901	2840.19	11.4718	up
Methyl 2,4-dihydroxyphenylacetate	1.51148	0.0370072	0.242822	3.1466e-05	-14.9558	down
Melibiose	1.50635	0.00158883	0.0663109	2.40284	1.26474	up
4-Guanidinobutyric acid	1.50347	0.00746805	0.135901	0.343992	-1.53955	down
Succinic semialdehyde	1.50305	0.00866415	0.135901	3.36402	1.75018	up
Isocytosine	1.50258	0.044081	0.242822	0.135806	-2.88038	down
p-Coumaryl alcohol	1.50195	0.0775989	0.292002	572.241	9.16048	up
N6-methyladenosine	1.50025	0.290702	0.502301	5.15255e-05	-14.2444	down
Vanillyl alcohol	1.50004	0.130307	0.378262	2292.11	11.1625	up
Dodecanoic acid (Lauric acid)	1.49991	9.17728e-05	0.0454218	0.364717	-1.45515	down
γ-Glutamyltyrosine	1.49319	0.0787774	0.293622	0.00681635	-7.19678	down
Cinnamic acid	1.49078	0.0293603	0.218256	0.353917	-1.49852	down
Succinyladenosine	1.48859	0.0237464	0.197757	0.200853	-2.31579	down
Gallacetophenone	1.48321	0.305229	0.508973	2461.11	11.2651	up
Octadeca-11E,13E,15Z-trienoic acid	1.48264	0.000771046	0.0464888	0.478231	-1.06422	down
Ferulic acid-1-O-glucoside	1.47936	0.21122	0.463235	0.000362564	-11.4295	down
Phthalic anhydride	1.47889	0.00874756	0.135901	0.480772	-1.05658	down
3-Hydroxy-3-methylpentane-1,5-dioic acid	1.4767	0.00798999	0.135901	0.230828	-2.11511	down
Butanone acid	1.47441	0.0534931	0.259223	4.64345	2.2152	up
2'-Deoxyinosine-5'-monophosphate	1.47317	0.124917	0.367571	29.6359	4.88927	up
(2S,3R,4S)-4-Hydroxyisoleucine	1.47014	0.0469493	0.242822	3.80694	1.92863	up
D-Pinitol	1.46775	0.000823621	0.0464888	0.305741	-1.70962	down
(E)-3-(3,4-dihydroxyphenyl)acrylaldehyde	1.46461	0.000343834	0.0454218	3.95432	1.98343	up
5-Hydroxy-L-tryptophan	1.46132	0.0198119	0.194132	0.40158	-1.31624	down
4-Hydoxy-L-Isoleucine	1.45862	0.0426268	0.242822	3.41233	1.77076	up
N,N'-Dimethylarginine;SDMA	1.45834	0.00101704	0.0516654	0.271602	-1.88043	down
Palmitoleic Acid*	1.458	0.00194592	0.0706091	0.392646	-1.3487	down
2-Oxoadipic acid	1.45776	0.0224238	0.194132	0.288023	-1.79574	down
Eicosadienoic acid	1.45695	0.002678	0.080025	0.27071	-1.88518	down
Uridine	1.4529	0.0225468	0.194132	0.418448	-1.25688	down
(7Z)-Hexadecenoic acid*	1.45182	0.0675536	0.279002	0.327119	-1.61211	down
γ-Glutamylphenylalanine	1.45122	0.0967367	0.327615	0.036433	-4.77861	down
D-(-)-Threose	1.44611	0.0706997	0.28059	0.174391	-2.5196	down
α-Ketoglutaric acid	1.44576	0.0202849	0.194132	4.87601	2.2857	up
N-Methyl-L-Glutamate	1.44487	0.140416	0.390967	0.0730425	-3.77512	down
NG,NG-Dimethyl-L-arginine	1.44388	0.00239174	0.080025	0.289471	-1.78851	down
Propyl 4-hydroxybenzoate	1.44154	0.0004522	0.0454218	0.168237	-2.57143	down
Ethylparaben	1.44087	0.000620231	0.0454218	0.377263	-1.40636	down
N-Monomethyl-L-arginine	1.4388	0.00575112	0.135901	0.40358	-1.30907	down
L-Ornithine	1.43647	0.193979	0.44996	0.0630803	-3.98667	down
Vanilloloside	1.43607	0.045256	0.242822	0.228505	-2.1297	down
L-Citrulline	1.43214	0.0657977	0.274985	0.0540695	-4.20904	down
D-Sucrose*	1.43141	0.0100666	0.149287	3.48933	1.80295	up
Cycloleucine	1.43115	0.0170483	0.180428	0.384308	-1.37967	down
L-Cyclopentylglycine	1.43006	0.0261277	0.210681	0.284464	-1.81368	down
Salicin	1.42771	0.00127015	0.0586579	0.187999	-2.4112	down
Maltitol	1.42419	0.00262852	0.080025	3.11109	1.63742	up
1,3-O-Dicaffeoylglycerol	1.42153	0.0563286	0.260136	0.215426	-2.21473	down
3-Methyl-L-Histidine	1.42015	0.038591	0.242822	0.476225	-1.07028	down
1-O-Gentisoyl-D-glucoside*	1.4152	0.0638303	0.272486	0.300053	-1.73671	down
L-Homomethionine	1.41367	0.0554876	0.260136	0.025664	-5.28411	down
2-Hydroxyhexadecanoic acid	1.41206	0.00392953	0.105063	0.489536	-1.03051	down
Protocatechuic acid-4-O-glucoside*	1.41171	0.0421943	0.242822	0.215011	-2.21751	down
9(10)-EpOME;(9R,10S)-(12Z)-9,10-Epoxyoctadecenoic acid	1.40917	0.0303515	0.218256	0.359804	-1.47472	down
L-Histidine	1.40914	0.0124398	0.166301	0.412928	-1.27604	down
Isomaltulose*	1.40715	0.00701789	0.135901	2.53903	1.34428	up
Dehydrodiconiferyl alcohol	1.40596	0.0590013	0.260632	4.73753	2.24413	up
Coniferaldehyde	1.40233	0.119187	0.365752	15.2721	3.93283	up
3-Hydroxy-4-methoxybenzoic acid	1.40198	0.0304163	0.218256	3.81934	1.93332	up
Vanillin	1.4002	0.070011	0.28059	5.30937	2.40854	up
D-(+)-Cellobiose	1.40009	0.00759447	0.135901	3.31387	1.72852	up
10-Heptadecenoic Acid	1.39756	0.104416	0.342213	0.260345	-1.9415	down
Arginine methyl ester	1.39363	0.0181818	0.188497	0.404943	-1.30421	down
N-Acetyl-L-threonine	1.39275	0.0546001	0.259223	0.32577	-1.61807	down
Coniferyl alcohol	1.39082	0.217824	0.469216	78.4373	6.29347	up
L-Glutamine	1.38885	0.00857489	0.135901	0.412677	-1.27692	down
1,2-Decanediol	1.38454	0.0988368	0.332511	0.233466	-2.09871	down
Trimethyllysine	1.38403	0.00478497	0.121538	0.319201	-1.64746	down
L-Lysine	1.38089	0.00661704	0.135901	0.440242	-1.18363	down
4-Methoxyphenylpropionic acid	1.37863	0.231153	0.474722	78.6584	6.29753	up
Isovanillin	1.37528	0.0887545	0.307673	5.96252	2.57592	up
Crepenynic acid	1.37351	0.0471084	0.242822	0.387452	-1.36791	down
D-Lactulose	1.37229	0.0197732	0.194132	2.97133	1.57111	up
2-Acetyl-2-Hydroxybutanoic Acid	1.36883	0.0372667	0.242822	0.472529	-1.08152	down
α-Linolenic Acid	1.36777	0.0481851	0.242822	0.421752	-1.24553	down
γ-Linolenic Acid	1.36691	0.0501644	0.247413	0.386212	-1.37254	down
9-Oxo-10E,12Z-octadecadienoic acid	1.36479	0.136517	0.387434	0.268678	-1.89605	down
2-Hydroxy-2-methyl-3-oxobutanoic acid*	1.36129	0.229099	0.473816	0.111577	-3.16388	down
2-Methylsuccinic acid*	1.36007	0.228418	0.473816	0.108602	-3.20288	down
L-Arginine	1.35996	0.0203292	0.194132	0.465579	-1.1029	down
N7-Methylguanosine	1.34973	0.013831	0.169999	2.42419	1.2775	up
1-α-Linolenoyl-glycerol	1.34497	0.0581201	0.260632	0.249188	-2.00469	down
Monomethyl succinate*	1.34363	0.235942	0.476974	0.115234	-3.11736	down
Sinapaldehyde-4-O-Glucoside	1.34171	0.0456661	0.242822	0.402492	-1.31297	down
9-Hydroxy-10,12,15-octadecatrienoic acid*	1.33906	0.0879139	0.307673	0.287845	-1.79664	down
N-Acetyl-L-tyrosine	1.33864	0.0130569	0.169911	0.224076	-2.15794	down
2-Methyl-3-oxosuccinic acid	1.33562	0.0881215	0.307673	2.16131	1.1119	up
Dimethylmalonic acid*	1.33229	0.241054	0.478342	0.115484	-3.11424	down
13-methylmyristic acid	1.33222	0.122638	0.367571	0.481332	-1.0549	down
D-Maltose*	1.33084	0.0755461	0.289763	3.24412	1.69783	up
1-Methylhistidine	1.32955	0.0430769	0.242822	0.477867	-1.06532	down
9S-Hydroxy-10E,12Z-octadecadienoic acid*	1.32898	0.0758632	0.289763	0.262516	-1.92952	down
4-Hydroxybenzaldehyde	1.32482	0.112846	0.358285	0.369292	-1.43717	down
2,2-Dimethylsuccinic acid	1.32477	0.021634	0.194132	2.19458	1.13394	up
Lactobiose	1.32405	0.0293592	0.218256	2.95161	1.5615	up
Vanillic acid	1.32381	0.0464935	0.242822	3.34465	1.74186	up
Punicic acid (9Z,11E,13Z-octadecatrienoic acid)	1.32163	0.0582486	0.260632	0.292571	-1.77314	down
Linoleic acid	1.32017	0.0140551	0.169999	0.416598	-1.26327	down
13(S)-HODE;13(S)-Hydroxyoctadeca-9Z,11E-dienoic acid*	1.3159	0.0791855	0.293622	0.258921	-1.94942	down
L-Aspartic acid-O-diglucoside	1.31339	0.064866	0.274599	3.73015	1.89923	up
Isoferulic Acid*	1.31279	0.204084	0.460048	4.81897	2.26873	up
D-Glucono-1,5-lactone	1.31231	0.117934	0.365752	2.39622	1.26076	up
L-Tryptophan	1.31078	0.0305576	0.218256	0.467442	-1.09714	down
Ferulic acid*	1.31024	0.209439	0.462591	5.07975	2.34476	up
12,13-Epoxy-9-Octadecenoic Acid	1.30422	0.0698995	0.28059	0.237925	-2.07142	down
Homoarginine	1.29906	0.0713675	0.281044	0.398953	-1.32571	down
p-Coumaric acid-4-O-glucoside	1.2954	0.238685	0.476974	0.027302	-5.19485	down
13-KODE; (9Z,11E)-13-Oxooctadeca-9,11-dienoic acid*	1.29291	0.0773149	0.292002	0.316658	-1.659	down
9,10,13-Trihydroxy-11-Octadecenoic Acid	1.29201	0.155275	0.406597	0.228835	-2.12762	down
β-Pseudouridine	1.28892	0.0878465	0.307673	0.454877	-1.13645	down
(9Z,11E)-Octadecadienoic acid	1.28019	0.0219593	0.194132	0.41148	-1.28111	down
L-γ-Glutamyl-L-leucine	1.27696	0.0309339	0.218256	0.481226	-1.05521	down
1-Linoleoylglycerol	1.27438	0.023494	0.197757	0.37046	-1.43261	down
p-Coumaric acid methyl ester*	1.27347	0.0475832	0.242822	0.494981	-1.01455	down
2-Feruloyl-sn-glycerol	1.27221	0.0244401	0.200251	0.388867	-1.36265	down
9,10,18-Trihydroxystearic acid	1.27149	0.0895798	0.307673	0.21231	-2.23575	down
Galactinol	1.26868	0.0333225	0.228755	2.15118	1.10513	up
N-Acetyl-L-Tryptophan	1.26374	0.0542455	0.259223	0.245812	-2.02437	down
L-Tartaric acid	1.25875	0.0301469	0.218256	0.445176	-1.16755	down
L-Alanyl-L-leucine	1.24065	0.0444737	0.242822	0.360216	-1.47307	down
L-Glutamic acid	1.23525	0.0487555	0.242822	2.08688	1.06135	up
1-Feruloyl-sn-glycerol	1.2334	0.0452214	0.242822	0.393475	-1.34566	down
2-Aminoisobutyric acid	1.23195	0.180698	0.439208	0.214455	-2.22125	down
Stachyose	1.23136	0.0819022	0.301495	2.62729	1.39358	up
2,4,5-Trimethoxybenzaldehyde	1.22883	0.0486558	0.242822	0.365187	-1.45329	down
Uridine 5'-monophosphate	1.22593	0.142304	0.390967	0.445784	-1.16558	down
1-O-p-Coumaroyl-β-D-glucose	1.22221	0.237439	0.476974	0.0825586	-3.59844	down
Protocatechuic Acid Methyl Ester	1.21583	0.0359193	0.242822	0.485597	-1.04217	down
N-Acetyl-L-leucine	1.21498	0.0332821	0.228755	0.296608	-1.75337	down
1-Linoleoylglycerol-2,3-di-O-glucoside	1.21396	0.0386109	0.242822	0.418621	-1.25628	down
Stearidonic acid	1.21007	0.166525	0.415442	0.44976	-1.15277	down
11-Octadecanoic acid(Vaccenic acid)	1.20869	0.0896369	0.307673	0.415125	-1.26838	down
9,10,11-Trihydroxy-12-octadecenoic acid	1.20613	0.204667	0.460048	0.218639	-2.19338	down
17-Hydroxylinolenic acid	1.20297	0.105221	0.342643	0.30843	-1.69698	down
2-Deoxyribose-5'-phosphate	1.19203	0.103839	0.342213	0.137093	-2.86677	down
4-Pyridoxic acid	1.18757	0.161566	0.413728	2.20848	1.14305	up
DL-2-hydroxystearic acid	1.16809	0.10921	0.35001	0.286346	-1.80417	down
13S-Hydroperoxy-9Z,11E-octadecadienoic acid	1.16469	0.255924	0.49097	0.320861	-1.63998	down
5-Oxoproline	1.16108	0.176896	0.432034	0.336621	-1.5708	down
Coniferin	1.16019	0.231754	0.474722	3.48057	1.79932	up
2R-Hydroxyoctadecanoic Acid	1.15846	0.103582	0.342213	0.297683	-1.74815	down
Guanosine 3',5'-cyclic monophosphate	1.14685	0.124569	0.367571	0.412478	-1.27761	down
5-Oxo-L-Proline	1.13909	0.185513	0.445102	0.339182	-1.55987	down
1,3-O-Dicaffeoylquinic Acid (Cynarin)	1.13482	0.134856	0.386316	0.349382	-1.51712	down
2-Picolinic acid	1.13085	0.135363	0.386316	0.461782	-1.11472	down
2-Phenylethanol	1.12335	0.222692	0.473816	52026.6	15.667	up
N-Acetyl-L-Arginine	1.11787	0.0624313	0.268772	0.480781	-1.05655	down
Vanillic acid-4-O-glucoside	1.11563	0.229303	0.473816	0.167138	-2.58089	down
D(+)-Melezitose O-rhamnoside	1.11553	0.159084	0.413728	2.72691	1.44727	up
N-(beta-D-Glucosyl)nicotinate	1.10565	0.200217	0.458154	0.163197	-2.61532	down
O-Anisic acid (2-Methoxybenzoic acid)	1.10142	0.257083	0.49097	0.310049	-1.68943	down
3,4-O-Dicaffeoylquinic Acid Methyl Ester	1.089	0.140306	0.390967	0.437882	-1.19139	down
3,5-Digalloylshikimic acid	1.08824	0.14586	0.393955	0.418825	-1.25558	down
L-Valyl-L-Leucine	1.08816	0.162736	0.413728	0.394279	-1.34271	down
2'-Deoxyguanosine	1.08505	0.265439	0.491851	0.441084	-1.18087	down
2-Deoxyribose-1-phosphate	1.08165	0.0133789	0.169911	0.0857846	-3.54314	down
Methyl sinapate	1.07728	0.304671	0.508973	0.215899	-2.21157	down
Methyl linolenate	1.07532	0.337908	0.531426	0.131148	-2.93073	down
Guanine	1.06171	0.199035	0.458154	0.332806	-1.58724	down
Glycylphenylalanine	1.05576	0.10863	0.35001	0.416317	-1.26425	down
L-Glutamine-O-glycoside	1.0427	0.14657	0.393955	0.49944	-1.00162	down
Chlorogenic acid (3-O-Caffeoylquinic acid)*	1.03169	0.344504	0.53356	6.63689	2.73051	up
3-Methoxybenzoic acid	1.01874	0.26468	0.491851	0.207911	-2.26596	down
Arachidonic Acid	1.01451	0.163699	0.413728	0.0646766	-3.95061	down
L-Tyramine	1.01385	0.0853172	0.307384	0.414757	-1.26966	down
1-O-Caffeoyl-β-D-glucose	1.00286	0.315583	0.513833	0.0264607	-5.24	down
Vanillic Acid-4-O-Glucuronide	1.00001	0.313527	0.512127	0.0313316	-4.99624	down

## Sheet: Table S3
Table S3. The difference metabolites information detected in the bulbs of F. cirrhosa between ASY and FY. ASY: Aberrant six-year samples. FY: Four-year samples.
Compounds	VIP	p_value	FDR	Fold_Change	Log2FC	Type
p-Coumaric acid	1.55242	0.0134048	0.206832	0.000201834	-12.2745	down
p-Coumaryl alcohol	1.55207	0.0190384	0.206832	0.00153042	-9.35186	down
Vanillyl alcohol	1.55165	0.00699896	0.174686	0.000822584	-10.2475	down
δ-Tridecalactone	1.55017	0.0071744	0.174686	0.0003884	-11.3302	down
Gallacetophenone	1.5495	0.0337156	0.248225	0.000165299	-12.5626	down
N-Acetyl-L-Glutamine	1.54881	0.0921074	0.32562	3782.74	11.8852	up
3,6-Di-O-caffeoyl glucose	1.5486	0.126575	0.385521	0.000141324	-12.7887	down
Isochlorogenic acid B	1.54846	0.124743	0.385521	0.00028353	-11.7842	down
1,6-Di-O-caffeoyl-β-D-glucose	1.54836	0.129013	0.385521	0.000141954	-12.7823	down
2-Deoxyribose-5'-phosphate	1.54222	0.0929427	0.32562	782.167	9.61133	up
L-Lysine	1.5366	0.00919251	0.174686	4.12747	2.04526	up
L-Arginine	1.53418	0.0061319	0.174686	3.35729	1.7473	up
L-Glutamine	1.53302	0.0139054	0.206832	3.99868	1.99952	up
Cycloleucine	1.53042	0.0186529	0.206832	4.31264	2.10857	up
4-Guanidinobutyric acid	1.52998	0.0024988	0.174686	3.91798	1.97011	up
N6-methyladenosine	1.52073	0.290702	0.512317	19407.9	14.2444	up
γ-Glutamyltyrosine	1.51866	0.079018	0.315162	117.231	6.87321	up
Cytosine	1.51787	0.003418	0.174686	0.457492	-1.12818	down
(E)-3-(3,4-dihydroxyphenyl)acrylaldehyde	1.51717	0.000226698	0.0690645	0.268545	-1.89677	down
L-Histidine	1.51641	0.0129318	0.206832	4.94952	2.30729	up
Vanillin	1.51491	0.0607316	0.294464	0.128243	-2.96305	down
L-Leucyl-L-Leucine	1.51171	0.000271907	0.0690645	0.378088	-1.40321	down
1-O-Galloyl-D-glucose	1.50843	0.00660797	0.174686	0.186025	-2.42643	down
Isovanillin	1.50811	0.0902704	0.32562	0.111884	-3.15992	down
L-Homocystine	1.50804	0.000639521	0.0812191	0.266693	-1.90675	down
2-Deoxyribose-1-phosphate	1.50759	0.0211717	0.206832	4.8826	2.28765	up
4-Phenylbutyric acid	1.5073	0.0176112	0.206832	0.285187	-1.81002	down
L-Tryptophan	1.50341	0.00381437	0.174686	2.40416	1.26554	up
3-Methyl-L-Histidine	1.50235	0.0301638	0.241039	2.56101	1.35671	up
S-(Methyl)glutathione	1.50106	0.0378424	0.250188	2.72942	1.44859	up
Chlorogenic acid (3-O-Caffeoylquinic acid)*	1.50087	0.0386817	0.250188	0.0591639	-4.07914	down
Ferulic acid*	1.49995	0.114408	0.377399	0.118445	-3.07771	down
L-Citrulline	1.49971	0.0677207	0.301773	17.6476	4.1414	up
L-Phenylalanyl-L-phenylalanine	1.49874	0.00432283	0.174686	0.345757	-1.53217	down
Vanillic acid methyl ester	1.49836	0.0795938	0.315162	0.1967	-2.34593	down
Salicin	1.49702	0.00198	0.174686	5.03129	2.33093	up
Isoferulic Acid*	1.49687	0.115555	0.378721	0.127246	-2.97431	down
L-Ornithine	1.49554	0.181669	0.441746	50.1567	5.64837	up
3-Hydroxy-4-methoxybenzoic acid	1.49445	0.0303671	0.241039	0.151004	-2.72734	down
γ-Glutamylphenylalanine	1.49365	0.095896	0.331396	33.7219	5.07561	up
2,6-Dimethoxybenzoic acid	1.48772	0.0872476	0.320508	0.208064	-2.2649	down
1-Feruloyl-sn-glycerol	1.48503	0.0267975	0.231682	18.8859	4.23924	up
Eicosadienoic acid	1.48424	0.00573668	0.174686	2.14737	1.10257	up
2-Feruloyl-sn-glycerol	1.48336	0.0149085	0.206832	17.4314	4.12361	up
Vanillic acid	1.47569	0.032904	0.245812	0.138636	-2.85062	down
L-Cyclopentylglycine	1.47463	0.0205339	0.206832	4.89491	2.29128	up
Coniferaldehyde	1.47438	0.14753	0.403147	0.060598	-4.04459	down
Neochlorogenic acid (5-O-Caffeoylquinic acid)*	1.4731	0.0416305	0.251765	0.0683186	-3.87158	down
Coniferyl alcohol	1.47232	0.0205735	0.206832	0.0275507	-5.18177	down
N-Acetyl-L-tyrosine	1.46757	0.0174515	0.206832	5.57415	2.47875	up
D-Fructose-1,6-biphosphate	1.46613	0.0171394	0.206832	3.10694	1.63549	up
4-Methoxyphenylpropionic acid	1.46521	0.0362324	0.249155	0.0283959	-5.13817	down
N-(beta-D-Glucosyl)nicotinate	1.46437	0.169847	0.429547	21.8091	4.44686	up
Trimethyllysine	1.46391	0.00468157	0.174686	3.0546	1.61098	up
3,4-O-Dicaffeoylquinic Acid Methyl Ester	1.46151	0.0754743	0.315007	6.05298	2.59765	up
L-Leucyl-L-phenylalanine	1.44327	0.00888076	0.174686	0.482842	-1.05038	down
Dehydrodiconiferyl alcohol	1.44052	0.246977	0.484418	0.0306071	-5.02999	down
Stachyose	1.43748	0.0968232	0.332339	0.0821652	-3.60533	down
Pyruvic acid	1.43594	0.0092845	0.174686	0.467498	-1.09697	down
(2S,3R,4S)-4-Hydroxyisoleucine	1.43423	0.0660572	0.299617	0.386035	-1.3732	down
Dehydrodiconiferyl alcohol-gamma'-O-glucoside	1.42482	0.039502	0.250188	0.146005	-2.77591	down
Coniferin	1.42258	0.00674084	0.174686	0.231866	-2.10864	down
N7-Methylguanosine	1.42211	0.025824	0.231682	0.332118	-1.59023	down
DL-Tryptophan	1.41882	0.017168	0.206832	2.02752	1.01972	up
N6-Acetyl-L-lysine	1.41692	0.0495866	0.273804	2.74924	1.45903	up
Methylenesuccinic acid	1.41223	0.0133674	0.206832	2.16942	1.11731	up
Cinnamic acid	1.40895	0.0238424	0.225765	2.13718	1.09571	up
Sinapaldehyde-4-O-Glucoside	1.40586	0.0624605	0.294464	2.29177	1.19646	up
N-Methyl-L-Glutamate	1.40258	0.148402	0.403147	9.24377	3.20848	up
Melibiose	1.4022	0.0839042	0.316625	0.431526	-1.21248	down
N-Acetyl-L-leucine	1.3947	0.0203193	0.206832	3.16689	1.66307	up
4-Hydoxy-L-Isoleucine	1.3941	0.0610381	0.294464	0.424656	-1.23563	down
Succinyladenosine	1.38884	0.015525	0.206832	3.31248	1.72791	up
Biotin	1.38799	0.0470015	0.268278	2.0712	1.05046	up
2,3-Dihydroxy-3-Methylbutanoic Acid	1.38602	0.0876982	0.320508	0.461211	-1.1165	down
5-Methyl-2'-Deoxycytidine	1.38502	0.0197616	0.206832	0.383345	-1.38329	down
2'-Deoxycytidine	1.38005	0.032613	0.245812	0.344511	-1.53738	down
Homoarginine	1.37499	0.0654564	0.299566	2.66986	1.41677	up
Tyrosol	1.36744	0.0727043	0.310251	0.350517	-1.51244	down
Cytidine	1.36083	0.04662	0.268278	0.492361	-1.02221	down
L-Aspartic acid-O-diglucoside	1.35541	0.016189	0.206832	0.312217	-1.67938	down
Guanosine 3',5'-cyclic monophosphate	1.34768	0.104735	0.352355	3.25027	1.70056	up
N,N'-Dimethylarginine;SDMA	1.34516	0.0180223	0.206832	2.31143	1.20878	up
Riboflavin (Vitamin B2)	1.34313	0.0410308	0.251128	0.295871	-1.75696	down
Salicylic acid	1.34137	0.127253	0.385521	0.214277	-2.22245	down
Guanosine 5'-monophosphate	1.34019	0.027098	0.231682	2.42687	1.27909	up
5-Acetamidopentanoic Acid	1.33879	0.0651712	0.299566	2.77655	1.47329	up
N-Acetyl-L-glutamic acid	1.33337	0.339285	0.547164	32.6578	5.02936	up
5-Oxo-L-Proline	1.3317	0.135703	0.389902	5.44587	2.44516	up
Maltitol	1.3274	0.0208314	0.206832	0.439464	-1.18618	down
D-Sucrose*	1.32676	0.0626027	0.294464	0.416157	-1.2648	down
Uridine 5'-monophosphate	1.3261	0.129002	0.385521	2.49589	1.31955	up
2-Methyl-3-oxosuccinic acid	1.32466	0.139249	0.392422	0.363578	-1.45966	down
NG,NG-Dimethyl-L-arginine	1.32028	0.013601	0.206832	2.13318	1.09301	up
D-Pinitol	1.31924	0.0239986	0.225765	2.61149	1.38487	up
2-Methylsuccinic acid*	1.3167	0.229633	0.478088	8.7357	3.12692	up
L-Glutamine-O-glycoside	1.31431	0.091264	0.32562	2.87609	1.52411	up
5-Methylcytosine	1.31225	0.0367687	0.249155	0.390543	-1.35645	down
2-Hydroxy-2-methyl-3-oxobutanoic acid*	1.30554	0.234327	0.478516	7.77372	2.95861	up
Monomethyl succinate*	1.30508	0.236559	0.478516	8.39168	3.06896	up
Koaburaside	1.30428	0.0559133	0.287728	0.424378	-1.23658	down
N-α-Acetyl-L-ornithine	1.29995	0.0364652	0.249155	2.73346	1.45073	up
Isoguanine	1.29544	0.0701592	0.304623	3.23248	1.69264	up
2-Hydroxyhexadecanoic acid	1.29299	0.125357	0.385521	0.45833	-1.12554	down
1-Methyladenine	1.2905	0.0320011	0.245812	3.71347	1.89277	up
D-Maltotetraose	1.29036	0.000452524	0.0766274	17.5793	4.1358	up
1-Methylhistidine	1.28838	0.0403847	0.250188	2.14742	1.1026	up
Dimethylmalonic acid*	1.28723	0.242959	0.482122	8.1337	3.02391	up
L-Methionine	1.27986	0.0450268	0.265972	3.77794	1.9176	up
7S,8S-DiHODE; (9Z,12Z)-(7S,8S)-Dihydroxyoctadeca-9,12-dienoic acid	1.26745	0.162533	0.423419	0.203794	-2.29482	down
3,4-Dihydroxy-L-phenylalanine (L-Dopa)	1.26609	0.116462	0.379249	0.426739	-1.22858	down
4-Hydroxy-L-glutamic acid	1.26537	0.132548	0.38913	2.67377	1.41887	up
N-Alpha-Acetyl-L-Asparagine	1.26346	0.0309097	0.241571	2.66519	1.41424	up
Methyl 2,4-dihydroxyphenylacetate	1.26179	0.0379909	0.250188	58.3253	5.86605	up
DL-Methionine	1.25951	0.0732876	0.310251	3.99749	1.99909	up
13-Hydroperoxy-9Z,11E-octadecadienoic acid	1.25858	0.179938	0.441746	0.202651	-2.30293	down
Xanthosine	1.25381	0.0841426	0.316625	0.439854	-1.1849	down
1-O-[(E)-Caffeoyl]-D-glucose	1.24879	0.0392628	0.250188	0.286826	-1.80175	down
L-Tyrosine methyl ester	1.24371	0.181742	0.441746	0.122831	-3.02525	down
L-Aspartyl-L-Phenylalanine	1.24309	0.027364	0.231682	2.19346	1.13321	up
2-Oxoadipic acid	1.23391	0.0294734	0.241039	2.75472	1.46191	up
Arachidonic Acid	1.23029	0.193067	0.459465	6.16609	2.62436	up
2'-Deoxyinosine-5'-monophosphate	1.22926	0.252429	0.487582	0.177085	-2.49748	down
2-Aminoisobutyric acid	1.22885	0.208512	0.468691	3.48759	1.80223	up
Ethyl 9-Hydroxy-10,12-octadecadienoic acid	1.22713	0.183077	0.442872	0.159396	-2.64931	down
Sinapinaldehyde	1.2223	0.225434	0.478088	0.273319	-1.87134	down
L-Valyl-L-Leucine	1.21529	0.0772685	0.315162	0.44383	-1.17192	down
2-Aminopurine	1.21381	0.0527892	0.279343	0.447563	-1.15984	down
5-Oxoproline	1.21168	0.167739	0.428199	3.31248	1.72791	up
2'-Deoxyinosine	1.21157	0.0647581	0.299566	0.456969	-1.12983	down
Thymidine	1.2096	0.0518212	0.277107	0.443823	-1.17194	down
D-Fucose	1.20901	0.0820328	0.315702	0.405456	-1.30238	down
N-Acetyl-L-threonine	1.20505	0.0595175	0.294464	2.37888	1.25028	up
1-Methylpiperidine-2-carboxylic acid	1.20342	0.204697	0.466524	0.298613	-1.74365	down
Protocatechuic acid-4-O-glucoside*	1.20279	0.179681	0.441746	0.386889	-1.37001	down
3-Hydroxy-3-methylpentane-1,5-dioic acid	1.19132	0.0285271	0.23757	2.29759	1.20012	up
Vanilloloside	1.19104	0.210742	0.469548	0.344968	-1.53547	down
O-Phospho-L-serine	1.18933	0.10323	0.349606	9.80503	3.29352	up
9,10-Epoxyoctadecanoic Acid	1.16577	0.146635	0.403147	0.35398	-1.49826	down
6-O-Caffeoyl-D-glucose	1.16156	0.0468998	0.268278	0.282857	-1.82185	down
2-Methylglutaric acid*	1.14928	0.173311	0.433705	0.448822	-1.15579	down
N-acetyl-beta-alanine	1.14882	0.0910377	0.32562	6.74421	2.75365	up
α-Ketoglutaric acid	1.14364	0.181007	0.441746	0.419153	-1.25445	down
β-Hydroxyisovaleric acid	1.14207	0.00825199	0.174686	7.45231	2.89769	up
L-Ascorbic acid (Vitamin C)	1.13033	0.133942	0.38913	0.237854	-2.07185	down
Guanine	1.11333	0.197653	0.459465	2.96272	1.56692	up
D-Lactulose	1.10943	0.138784	0.392422	0.464195	-1.1072	down
Lactobiose	1.10369	0.154364	0.410561	0.424253	-1.237	down
D-(+)-Cellobiose	1.09521	0.258292	0.491466	0.322959	-1.63058	down
L-Homomethionine	1.0915	0.132553	0.38913	2.29743	1.20002	up
1-Linolenoyl-rac-glycerol-diglucoside	1.08695	0.295337	0.512317	3.33341	1.737	up
Butanone acid	1.08036	0.25444	0.489605	0.471235	-1.08548	down
1,3-O-Di-p-Coumaroylglycerol	1.07809	0.189258	0.453504	0.389915	-1.35877	down
O-Acetylserine	1.07497	0.19438	0.459465	0.409231	-1.28901	down
4-Methoxybenzaldehyde	1.06519	0.211796	0.469836	0.0609716	-4.03572	down
1,3-O-Dicaffeoylglycerol	1.06279	0.213404	0.470933	0.418969	-1.25508	down
Methylmalonic acid*	1.05395	0.180306	0.441746	2.16987	1.11761	up
Syringaldehyde	1.05018	0.227123	0.478088	0.357941	-1.48221	down
Succinic acid*	1.036	0.188337	0.453438	2.16411	1.11377	up
1,2-O-Diferuloylglycerol*	1.03155	0.246124	0.484418	0.3336	-1.58381	down
1,3-O-Diferuloylglycerol*	1.02359	0.228997	0.478088	0.316164	-1.66126	down
DL-Pipecolic Acid	1.02216	0.205711	0.466524	2.54098	1.34538	up
1-O-Gentisoyl-D-glucoside*	1.022	0.280857	0.506978	0.418484	-1.25676	down
PC(oxo-11:0/18:2)	1.01757	0.195734	0.459465	0.478169	-1.06441	down
2'-Deoxycytidine-5'-monophosphate	1.0148	0.226269	0.478088	3.06175	1.61436	up
Chlorogenic acid methyl ester	1.00169	0.125394	0.385521	0.102622	-3.28459	down

## Sheet: Table S4
Table S4. Results of RNA quality assessment of nine leaves samples of F. cirrhosa
Sample	Concentration (ng/ul)	Volume (ul)	Total amount (ug)	Integrity
SY-1	180	35	6.3	7.4
SY-2	172	35	6.02	7.5
SY-3	201	35	7.035	7.3
ASY-1	68	35	2.38	7.6
ASY-2	190	35	6.65	7.1
ASY-3	81	35	2.835	7.7
FY-1	165	35	5.775	7.9
FY-2	167	35	5.845	7
FY-3	158	35	5.53	7.4

## Sheet: Table S5
Table S5. RNA sequencing results of nine leave samples of F. cirrhosa
Sample	Raw Reads	Clean Reads	Clean Base(G)	Error Rate(%)	Q20(%)	Q30(%)	GC Content(%)
SY-1	49932362	47591740	7.14	0.03	97.89	93.96	50.02
SY-2	45350384	44319194	6.65	0.03	97.72	93.65	51.52
SY-3	46854180	45809314	6.87	0.03	97.72	93.69	51.33
ASY-1	45684178	44561908	6.68	0.03	97.68	93.62	51.74
ASY-2	47303370	46148132	6.92	0.03	97.66	93.59	51.82
ASY-3	46025644	44934770	6.74	0.03	97.84	93.98	51.68
FY-1	48113578	46935380	7.04	0.03	97.61	93.46	52.09
FY-2	45629502	43416972	6.51	0.03	97.93	94.13	51.03
FY-3	44660000	42725158	6.41	0.03	97.81	93.88	51.94

## Sheet: Table S6
Table S6. All significant difference genes between ASY and SY of F. cirrhosa. ASY: Aberrant six-year samples. SY: Six-year samples.
ID	ASY-1_fpkm	ASY-2_fpkm	ASY-3_fpkm	SY-1_fpkm	SY-2_fpkm	SY-3_fpkm	log2FoldChange	pvalue	padj	regulated
Cluster-2539.148377	26.25	34.62	31.68	4.07	3.03	3.22	-3.24504	1.63186e-33	8.22507e-29	down
Cluster-2539.153767	0	0	0	273.82	285.83	203.32	14.0267	3.42896e-29	8.6415e-25	up
Cluster-2539.131834	0	0	0	105.32	68.53	69.3	13.9586	3.87368e-28	6.50817e-24	up
Cluster-2539.157232	0	0	0	284.28	268.73	156.25	13.8992	3.42911e-26	4.32094e-22	up
Cluster-2539.143957	106.26	49.26	98.5	0	0	0	-13.2007	4.40954e-23	4.44508e-19	down
Cluster-2539.161801	110.21	81.84	76.99	0	0	0	-12.3984	7.30722e-23	6.13843e-19	down
Cluster-2539.161684	2.65	1.78	1.6	62.48	35.23	32.84	4.359	4.73364e-22	3.0716e-18	up
Cluster-2539.155855	0	0	0	52.67	37.77	30.66	12.4095	4.87527e-22	3.0716e-18	up
Cluster-2539.157662	887.37	622.93	875.24	6029.21	5699.4	6461.7	2.85347	6.14001e-22	3.43861e-18	up
Cluster-2539.172612	0	0	0	91.33	147.38	154.6	12.276	2.10719e-21	1.06208e-17	up
Cluster-2539.138762	0	0	0	37.13	34.7	28.66	11.6378	3.8254e-21	1.75283e-17	up
Cluster-2539.138758	0	0	0	80.82	55.14	40.09	12.4266	7.2473e-21	3.04405e-17	up
Cluster-2539.162913	0.88	1.18	0.78	11.88	8.36	13.39	3.47126	1.04891e-20	4.0668e-17	up
Cluster-2539.181957	0	0	0	36.35	61.38	49.79	11.906	2.65468e-20	9.27198e-17	up
Cluster-2539.142251	13.15	13.66	10.55	0	0	0	-11.5613	2.75935e-20	9.27198e-17	down
Cluster-2539.142672	30.32	52.24	34.22	0	0	0	-12.1365	4.08313e-20	1.28626e-16	down
Cluster-2539.168775	0	0	0	5.41	7.34	7.88	11.4903	7.52947e-20	2.2324e-16	up
Cluster-2539.159910	43.74	42.04	44.53	14.16	12.87	10.48	-1.87257	1.42273e-19	3.98388e-16	down
Cluster-2539.160116	25.26	17.35	19.95	0	0	0	-11.2916	1.69709e-19	4.50203e-16	down
Cluster-2539.154821	0	0	0	74.37	74.01	112.38	11.35	4.19482e-19	1.05716e-15	up
Cluster-2539.160739	0	0	0	48.33	19.5	34.38	12.2347	4.8396e-19	1.16157e-15	up
Cluster-2539.151956	16.11	11.29	18.7	0	0	0	-11.2205	5.12259e-19	1.17361e-15	down
Cluster-2539.163110	26.26	11.65	31.47	0	0	0	-12.3175	6.41738e-19	1.31134e-15	down
Cluster-2539.154522	8.31	7.82	10.81	0	0	0	-10.9408	6.47418e-19	1.31134e-15	down
Cluster-2539.181462	0	0	0	31.52	15.07	16.32	12.0538	6.50426e-19	1.31134e-15	up
Cluster-2539.160942	0	0	0	21.08	48.07	44.22	12.2524	7.13255e-19	1.3827e-15	up
Cluster-2539.132969	59.76	38.96	41.58	0	0	0	-11.1975	1.49727e-18	2.79507e-15	down
Cluster-2539.142781	0	0	0	35.61	61.87	84.29	11.9605	2.56688e-18	4.62066e-15	up
Cluster-2539.181197	20.57	15.15	32.26	0	0	0	-11.3638	6.75095e-18	1.17334e-14	down
Cluster-2539.141864	0	0	0	13.01	10.62	13.2	10.5404	8.41498e-18	1.4138e-14	up
Cluster-2539.151888	0	0	0	9.14	13.45	13.83	10.9204	1.07539e-17	1.74848e-14	up
Cluster-2539.120851	0	0	0	17.39	13.5	19.3	10.6608	1.20233e-17	1.89378e-14	up
Cluster-2539.171345	414.17	289.53	616.4	0	0	0	-11.1857	1.7465e-17	2.66753e-14	down
Cluster-2539.154763	9.21	7.26	9.28	0	0	0	-10.3731	2.89878e-17	4.29727e-14	down
Cluster-2539.142246	0	0	0	46.33	16.76	17.02	12.4527	3.1617e-17	4.55312e-14	up
Cluster-2539.161592	0	0	0	24.35	44.32	71.08	12.0355	4.35104e-17	6.09182e-14	up
Cluster-2539.176211	0	0	0	8.79	11.69	8.7	10.5156	6.03573e-17	8.22213e-14	up
Cluster-2539.120321	0	0	0	15.14	21.21	15.98	10.5521	6.20967e-17	8.23648e-14	up
Cluster-2539.106847	0.23	0	0	98.96	56.35	52.26	9.88321	9.90878e-17	1.2806e-13	up
Cluster-2539.145423	29.91	29.67	14.69	0	0	0	-11.4147	1.21902e-16	1.53605e-13	down
Cluster-2539.142243	8.01	7.3	18.71	0	0	0	-11.62	1.64771e-16	2.00877e-13	down
Cluster-2539.153557	0	0	0	4.16	5.33	7.53	10.7685	1.6895e-16	2.00877e-13	up
Cluster-2539.131721	18.46	13.3	28.12	0	0	0	-10.8526	1.71373e-16	2.00877e-13	down
Cluster-2539.138235	0	0	0	13.49	16.01	25.17	10.8494	1.87232e-16	2.14478e-13	up
Cluster-2539.100115	0	0	0	19.27	13.47	18.5	10.2742	2.42855e-16	2.72013e-13	up
Cluster-2539.159814	0	0	0	6.95	6.27	7.95	10.0734	2.78203e-16	3.04832e-13	up
Cluster-2539.100314	0	0	0	6.82	4.82	6.43	10.1835	3.51515e-16	3.76966e-13	up
Cluster-2539.146435	14.75	16.67	11.65	0	0	0	-10.4076	3.87884e-16	4.07302e-13	down
Cluster-2539.127070	8.91	9.11	9.36	0	0	0	-9.93464	4.38901e-16	4.51467e-13	down
Cluster-2539.113616	0	0	0	14.87	10.7	5.9	11.2162	7.69692e-16	7.75896e-13	up
Cluster-2539.124666	7.64	6.12	7.38	41.74	31.53	29.15	2.20682	2.06611e-15	2.04192e-12	up
Cluster-2539.179136	0	0	0	7.57	7.02	5.3	9.96377	2.81218e-15	2.72582e-12	up
Cluster-2539.132824	6.72	5.67	5.19	0	0	0	-9.8758	3.02327e-15	2.87513e-12	down
Cluster-2539.139388	70.21	17.25	68.41	0	0	0	-12.1407	3.71507e-15	3.44539e-12	down
Cluster-2539.149976	237.98	61.19	108.71	0	0	0.26	-10.6417	3.75963e-15	3.44539e-12	down
Cluster-2539.149632	16.51	12.42	20.8	0	0	0	-9.96144	4.01778e-15	3.61622e-12	down
Cluster-2539.54120	0	0	0	18.79	31.1	34.1	10.3273	4.14681e-15	3.66687e-12	up
Cluster-2539.160621	0	0	0	878.61	2793.16	1614.25	10.7477	5.85772e-15	5.03761e-12	up
Cluster-2539.85130	8.35	4.81	11.21	0	0	0.01	-10.4919	5.89685e-15	5.03761e-12	down
Cluster-2539.186666	32.37	11.4	24.11	0	0	0	-10.9757	7.83832e-15	6.58458e-12	down
Cluster-2539.170287	52.5	12.21	27.86	0	0	0	-11.9291	1.06965e-14	8.8383e-12	down
Cluster-2539.130474	0	0	0	166.11	244.11	116.14	10.3909	1.25576e-14	1.02087e-11	up
Cluster-2539.151382	4.08	3.09	2.78	0	0	0	-9.81183	1.48071e-14	1.18464e-11	down
Cluster-2539.138170	0	0	0	4.16	5.79	3.06	10.2007	1.71953e-14	1.35421e-11	up
Cluster-2539.163715	0	0	0	9.8	9.67	14.1	9.72514	2.0637e-14	1.60025e-11	up
Cluster-2539.158355	0	0	0	4.11	4.81	4.67	9.43514	2.36476e-14	1.80592e-11	up
Cluster-2539.193323	21.16	17.9	16.58	0	0	0	-9.55905	2.54033e-14	1.91105e-11	down
Cluster-2539.122026	8.08	6.55	9.86	0	0	0	-9.52723	2.84736e-14	2.11052e-11	down
Cluster-2539.168863	0	0	0	11.73	16.76	34.92	11.1011	2.89443e-14	2.11432e-11	up
Cluster-2539.107347	0	0	0	95.83	120.12	86.15	9.55997	3.00019e-14	2.16026e-11	up
Cluster-2539.139483	15.26	15.83	30.65	0	0	0	-10.1657	3.37913e-14	2.39885e-11	down
Cluster-2539.136701	0	0	0	13.12	10.56	18.73	9.79055	5.77541e-14	4.04303e-11	up
Cluster-2539.157125	973.92	0	982.3	0	0	0	-29.2067	7.66787e-14	5.29429e-11	down
Cluster-2539.169392	3.86	2.96	6.52	0	0	0	-10.0243	7.93842e-14	5.40703e-11	down
Cluster-2539.133697	9.35	8.95	8.14	0	0.04	0	-9.30381	8.55001e-14	5.6914e-11	down
Cluster-2539.124392	12.93	5	16.44	0	0	0	-10.8301	8.58176e-14	5.6914e-11	down
Cluster-2539.132367	48.56	73.12	31.67	2.54	0.74	1.09	-5.21844	8.96761e-14	5.87006e-11	down
Cluster-2539.140016	0	0	0	3.45	8.28	5.51	10.3701	1.08561e-13	7.01512e-11	up
Cluster-2539.150948	0	0	0	29.37	28.47	81.9	11.0794	1.31066e-13	8.36218e-11	up
Cluster-2539.148224	6.85	24.28	9.8	0	0	0	-11.562	1.4546e-13	9.1645e-11	down
Cluster-2539.147484	55.16	29.75	69.21	0	0	0	-9.96631	1.77717e-13	1.10586e-10	down
Cluster-2539.182701	0	0	0	1.86	1.65	2.92	9.66743	1.96581e-13	1.20833e-10	up
Cluster-2539.142726	13.3	15.42	5.47	0	0	0	-10.8243	1.99959e-13	1.21428e-10	down
Cluster-2539.160728	376.45	81.23	46.99	0	0	0	-13.4484	2.58782e-13	1.55109e-10	down
Cluster-2539.140995	14.06	6.8	31.31	0	0	0	-11.3653	2.61577e-13	1.55109e-10	down
Cluster-2539.85731	0.1	0.11	0.12	2.89	1.78	2.6	4.3188	3.05775e-13	1.79209e-10	up
Cluster-2539.136504	298.53	0	676.69	0	0	0	-28.4759	3.12644e-13	1.81129e-10	down
Cluster-2539.110575	0	0	0	1.05	1.09	0.98	8.96429	4.48196e-13	2.56709e-10	up
Cluster-2539.160497	482.87	0	412.75	0	0	0	-28.2643	4.66672e-13	2.64289e-10	down
Cluster-2539.162174	6.58	6.65	19.59	0	0	0	-10.7541	5.92918e-13	3.32054e-10	down
Cluster-2539.132666	186.32	0	208.67	0	0	0	-28.1291	6.0185e-13	3.33352e-10	down
Cluster-2539.157360	552.04	0	124.18	0	0	0	-28.0471	7.01886e-13	3.84534e-10	down
Cluster-2539.175719	0	0	0	2.63	2.24	4.08	9.45995	7.85508e-13	4.2572e-10	up
Cluster-2539.229339	38.31	15.94	30.62	0	0	0	-9.862	8.24295e-13	4.41989e-10	down
Cluster-2539.147547	15.13	6.91	9.88	0	0	0	-9.72285	8.64033e-13	4.5842e-10	down
Cluster-2539.246661	7.96	6.99	6.51	0	0	0	-8.9829	8.79997e-13	4.62026e-10	down
Cluster-2539.98397	8.57	3.26	5	0	0	0	-10.06	9.99769e-13	5.19499e-10	down
Cluster-2539.169150	6.12	2.93	5.14	0	0	0	-9.56275	1.02638e-12	5.27882e-10	down
Cluster-2539.145642	0	0	0	6.6	9.09	9.79	9.11293	1.10269e-12	5.61402e-10	up
Cluster-2539.179811	18.88	9.1	16.84	1.93	1.52	2.1	-3.06725	1.16505e-12	5.87218e-10	down
Cluster-2539.209023	0	0	0	10.26	9.41	10.04	8.78506	1.26823e-12	6.32895e-10	up
Cluster-2539.140766	19.89	60.76	118.99	0	0	0	-11.6042	1.43211e-12	7.07671e-10	down
Cluster-2539.142244	83.47	25.81	0	0	0	0	-27.6583	1.44652e-12	7.07854e-10	down
Cluster-2539.107010	0	0	0	6.54	5.49	5.03	8.84498	1.9575e-12	9.43656e-10	up
Cluster-2539.170002	0	0	0	8.64	10.8	12.8	8.98088	1.96583e-12	9.43656e-10	up
Cluster-2539.217128	3.79	3.92	4.07	0	0	0	-8.73588	2.23602e-12	1.0599e-09	down
Cluster-2539.112296	0	0	0	42.6	26.27	25.82	9.29673	2.25005e-12	1.0599e-09	up
Cluster-2539.178429	0	0	0	7.81	4.67	4.2	9.37725	2.3207e-12	1.08306e-09	up
Cluster-2539.160731	507.89	0	26.51	0	0	0	-27.3423	2.58492e-12	1.1953e-09	down
Cluster-2539.172103	7.97	11.2	16.77	0	0	0	-9.38674	2.98557e-12	1.36802e-09	down
Cluster-2539.175224	9.11	13.16	10.83	0.22	0	0	-7.11207	3.14535e-12	1.42824e-09	down
Cluster-2539.152716	0	0	0	5.22	11.65	11.16	9.70179	3.60196e-12	1.62098e-09	up
Cluster-2539.102021	10.77	8.05	9.1	0	0	0	-8.77572	3.7073e-12	1.65362e-09	down
Cluster-2539.119040	10.59	12.47	12.86	80.13	66.43	143.83	2.93499	3.82881e-12	1.69284e-09	up
Cluster-2539.171368	5.56	4.41	1.92	0	0	0	-10.2136	4.00609e-12	1.75582e-09	down
Cluster-2539.206198	0	0	0	8.27	3.58	4.24	9.67999	4.43715e-12	1.92798e-09	up
Cluster-2539.11534	0	0	0	38.46	22.35	12.43	10.1168	5.61323e-12	2.41815e-09	up
Cluster-2539.166358	0	0	0	21.73	9.85	39.34	10.5372	6.41519e-12	2.74021e-09	up
Cluster-2539.202785	0	0	0	7.61	9.61	9.78	8.67191	6.5555e-12	2.77661e-09	up
Cluster-2539.85441	0	0	0	4.75	19.12	20.19	10.9133	7.06442e-12	2.96723e-09	up
Cluster-2539.174929	8.38	5.86	9.09	0	0	0	-8.72446	9.13143e-12	3.80373e-09	down
Cluster-2539.83312	0	0	0	6.66	3.6	4.44	9.04455	9.72163e-12	4.01639e-09	up
Cluster-2539.23245	0	0	0	3.14	7.23	6.23	9.50136	1.11883e-11	4.58474e-09	up
Cluster-2539.131234	0	0	0	424.64	525.43	17.84	14.2491	1.16911e-11	4.75217e-09	up
Cluster-2539.115644	0	0	0	10.1	12.93	23.32	9.45875	1.18032e-11	4.75935e-09	up
Cluster-2539.124712	1.52	2.5	3.29	47.72	30.41	62.94	4.18615	1.42539e-11	5.70189e-09	up
Cluster-2539.188525	0	0	0	13.63	3.04	8.65	10.5657	1.47307e-11	5.84621e-09	up
Cluster-2539.167905	0	0	0	5.65	5.14	6.13	8.43598	1.62667e-11	6.4054e-09	up
Cluster-2539.155392	3.61	2.37	2.16	0	0	0	-8.92786	1.65812e-11	6.47863e-09	down
Cluster-2539.146486	0	0	0	11.78	44.44	23.52	10.3538	1.67755e-11	6.50412e-09	up
Cluster-2539.188615	0	0	0	14.67	11.29	16.95	8.63023	1.74083e-11	6.69795e-09	up
Cluster-2539.160249	0	0	0	33.85	107.64	127.72	10.251	1.77532e-11	6.77889e-09	up
Cluster-2539.175452	15.18	16.76	84.01	0	0	0	-11.6446	1.89504e-11	7.18161e-09	down
Cluster-2539.151890	6.56	2.07	5.18	0	0	0	-9.80095	1.9945e-11	7.50214e-09	down
Cluster-2539.142436	30.55	5.33	30.09	0	0	0	-11.1173	2.25453e-11	8.4174e-09	down
Cluster-2539.153637	0	0	0	4.94	11.18	4.65	9.70307	2.59451e-11	9.61552e-09	up
Cluster-2539.123951	0	0	0	6.82	10.65	20.63	9.79814	2.8108e-11	1.03411e-08	up
Cluster-2539.176623	8.77	3.01	12.06	0	0	0	-10.0445	3.95877e-11	1.4459e-08	down
Cluster-2539.135492	17.4	9.66	8.73	0	0	0	-9.13074	4.0493e-11	1.46832e-08	down
Cluster-2539.168894	0	0	0	11.68	23.44	11.17	9.26431	4.29009e-11	1.54452e-08	up
Cluster-2539.134938	21.85	62.33	50.08	0	0	0.11	-9.60098	4.98465e-11	1.78185e-08	down
Cluster-2539.134104	2.55	1.56	2.85	0	0	0	-8.67456	5.0676e-11	1.79875e-08	down
Cluster-2539.139858	0	0	0	205.32	70.89	203.01	9.84214	5.42076e-11	1.91065e-08	up
Cluster-2539.96165	0	0	0	5.6	7.19	2.67	9.41886	6.17501e-11	2.16138e-08	up
Cluster-2539.138826	3.49	2.47	7.2	0	0	0	-9.40264	6.99054e-11	2.42996e-08	down
Cluster-2539.153997	0.15	0.13	0	5.81	3.72	3.42	5.42483	8.01335e-11	2.76642e-08	up
Cluster-2539.152521	7.97	3.01	4.15	0	0	0	-9.35628	8.52794e-11	2.92404e-08	down
Cluster-2539.172360	0	0	0	11.84	3.82	4.56	9.80843	8.92109e-11	3.03817e-08	up
Cluster-66820.0	0	0	0	5.94	5.65	7.3	8.23664	9.6528e-11	3.2653e-08	up
Cluster-2539.89760	0	0	0	11.72	13.16	6.53	8.86664	1.00579e-10	3.37966e-08	up
Cluster-2539.178003	0	0	0	5.79	3.53	4.97	8.42113	1.10466e-10	3.6817e-08	up
Cluster-2539.121581	1.77	1.78	2.06	0	0	0	-8.16238	1.11029e-10	3.6817e-08	down
Cluster-2539.161693	0	0	0	6.38	2.44	3.19	9.27587	1.12009e-10	3.68993e-08	up
Cluster-2539.38756	0	0	0	2.69	3.14	3.76	8.26852	1.16146e-10	3.80138e-08	up
Cluster-2539.202930	0	0	0	3.85	6.05	1.72	9.75212	1.40092e-10	4.55552e-08	up
Cluster-2539.24622	0	0	0	7.68	15.06	18	8.97619	1.57335e-10	5.08342e-08	up
Cluster-2539.111843	0	0	0	0.76	0.67	0.83	8.09287	1.63338e-10	5.24378e-08	up
Cluster-2539.127388	21.89	6.91	17.61	0	0	0	-9.38987	1.73437e-10	5.53274e-08	down
Cluster-2539.143424	0	0	0	7.93	5.71	5.72	8.24826	1.83002e-10	5.80117e-08	up
Cluster-2539.119947	0	0	0	4.3	5.58	16.61	10.1167	2.02797e-10	6.37275e-08	up
Cluster-2539.195358	0	0	0	8.76	2.99	7.7	9.2997	2.03562e-10	6.37275e-08	up
Cluster-2539.131584	0	0	0	3.67	3.28	3.91	8.03946	2.10172e-10	6.53907e-08	up
Cluster-2539.194803	0	0	0	0.76	2.25	1.71	9.34087	2.47586e-10	7.65588e-08	up
Cluster-2539.165081	26.18	2.36	17.56	0	0	0	-11.5169	2.89726e-10	8.8945e-08	down
Cluster-2539.111126	0	0	0	1.24	1.51	1.12	8.13906	2.91172e-10	8.8945e-08	up
Cluster-2539.180954	3.11	1.24	2.57	0	0	0	-8.82091	3.9119e-10	1.18778e-07	down
Cluster-2539.157237	143.68	63.54	226.94	4.41	0.69	0.66	-6.30983	3.99114e-10	1.20425e-07	down
Cluster-2539.170662	0	0	0	22.14	7.05	12.77	9.27155	4.01392e-10	1.20425e-07	up
Cluster-2539.160525	0	0	0	15.17	30.56	3.61	11.1062	4.27933e-10	1.27628e-07	up
Cluster-2539.114112	0	0	0	5.04	10.6	11.12	8.75933	4.77162e-10	1.41473e-07	up
Cluster-2539.258625	6.53	4.32	5.93	0	0	0	-8.09156	5.14239e-10	1.51574e-07	down
Cluster-2539.135668	18.67	5.04	23.99	0	0	0	-9.85173	5.41396e-10	1.58651e-07	down
Cluster-2539.113933	0	0	0	22.75	20.83	19.05	7.92232	6.01458e-10	1.75233e-07	up
Cluster-2539.76922	0	0	0	3.37	4.26	5.33	8.13164	6.31536e-10	1.82939e-07	up
Cluster-2539.199260	0	0	0	1.3	1.09	0.88	8.03477	6.54576e-10	1.88529e-07	up
Cluster-2539.147410	0	0	0	3.64	18.16	39.59	11.3525	6.6285e-10	1.89827e-07	up
Cluster-2539.190428	0	0	0	2.74	1.58	2.16	8.17778	6.77096e-10	1.92812e-07	up
Cluster-2539.224396	0	0	0	5.62	3.57	4.53	8.06125	7.71446e-10	2.17557e-07	up
Cluster-2539.160196	9.15	4	10.73	0	0	0	-8.7639	7.72625e-10	2.17557e-07	down
Cluster-2539.131163	0	0	0	11.65	9.75	3.61	9.21934	9.23051e-10	2.57965e-07	up
Cluster-2539.162572	0	0	0	6.6	15.17	5.07	9.28085	9.27958e-10	2.57965e-07	up
Cluster-2539.138033	95.19	84.77	99.58	42.69	45.11	34.05	-1.27959	9.31483e-10	2.57965e-07	down
Cluster-2539.147341	3.23	14.08	5.71	0	0	0	-10.016	9.55995e-10	2.63306e-07	down
Cluster-2539.181489	0	0	0	1.65	3.02	2.86	8.31605	1.09062e-09	2.98752e-07	up
Cluster-2539.110407	17.06	8.5	59.6	0	0	0	-10.5555	1.19932e-09	3.26753e-07	down
Cluster-2539.114357	0	0	0	23.13	13.06	50.26	9.42669	1.27426e-09	3.45303e-07	up
Cluster-2539.147371	0	0	0	3.62	5.47	5.45	8.01074	1.30057e-09	3.50549e-07	up
Cluster-2539.168137	6.62	3.15	3.48	0	0	0	-8.54876	1.33909e-09	3.59011e-07	down
Cluster-2539.165883	0	0	0.1	8.03	4.93	7.25	7.56014	1.43113e-09	3.81658e-07	up
Cluster-2539.164370	10.05	1.28	6.98	0	0	0	-10.5145	1.52231e-09	4.03836e-07	down
Cluster-2539.108283	0.95	0.2	0.87	15.72	12.92	7.81	4.15687	1.73123e-09	4.56855e-07	up
Cluster-2539.229245	0	0	0	3.34	4.02	4.58	7.81114	1.74842e-09	4.58988e-07	up
Cluster-27778.0	0	0	0	2.02	1.55	2.08	7.78514	1.80102e-09	4.70345e-07	up
Cluster-2539.151683	0	0	0	2.41	2.89	7.26	9.14294	1.86658e-09	4.84955e-07	up
Cluster-2539.117569	0	0	0	2.42	4.64	7.4	8.87881	2.17795e-09	5.60077e-07	up
Cluster-2539.134330	9.82	21.05	14.92	0	0	0	-8.42976	2.22776e-09	5.69979e-07	down
Cluster-2539.64103	0.28	0	0	7.49	9.46	8.83	6.6626	2.24262e-09	5.70882e-07	up
Cluster-2539.92653	0	0	0	9.32	24.51	4.91	9.93283	2.38403e-09	6.0383e-07	up
Cluster-2539.22594	0	0	0	11.02	7.82	6.57	8.00776	2.42917e-09	6.12187e-07	up
Cluster-2539.129197	0	0	0	5.09	3.54	1.39	9.16125	2.44773e-09	6.13795e-07	up
Cluster-2539.91749	0	0.07	0	5.87	13.96	31.3	9.22413	2.55961e-09	6.38673e-07	up
Cluster-2539.221467	0	0	0	2.9	12.45	7.47	9.47076	2.58593e-09	6.42061e-07	up
Cluster-2539.146108	0.23	0.25	0.29	1.26	2.22	3.52	3.10936	2.64486e-09	6.53474e-07	up
Cluster-2539.76589	0	0	0	8.38	22.31	14.47	8.62125	2.74127e-09	6.73992e-07	up
Cluster-2539.183669	0	0	0	37.42	10.77	18.34	9.1229	2.85258e-09	6.97953e-07	up
Cluster-2539.219213	0	0	0	2.92	4.74	1.61	8.81681	3.01785e-09	7.32692e-07	up
Cluster-2539.212406	0	0	0	0.9	1.48	1.12	7.95806	3.02363e-09	7.32692e-07	up
Cluster-2539.174424	0	0.23	0	29.85	60.79	14.44	8.8683	3.53521e-09	8.52561e-07	up
Cluster-2539.156284	35.33	3.04	52.45	0	0	0	-11.4419	3.70877e-09	8.90158e-07	down
Cluster-2539.190914	0	0	0	10.11	6.82	4.86	8.18675	4.12409e-09	9.85149e-07	up
Cluster-2539.136066	0	0	0	3.97	6.95	19.06	9.66448	4.14495e-09	9.85462e-07	up
Cluster-2539.182249	0	0	0	4.15	1.74	6.01	8.8859	4.48112e-09	1.06039e-06	up
Cluster-2539.208151	6.97	2.93	5.06	0	0	0	-8.27582	4.59646e-09	1.08259e-06	down
Cluster-2539.215572	0	0	0	3.61	7.08	3.63	8.29879	4.68876e-09	1.0961e-06	up
Cluster-2539.162324	1.85	2.64	4.02	0	0	0	-8.15433	4.69731e-09	1.0961e-06	down
Cluster-2539.270936	0	0	0	7.21	4.45	3.89	8.04706	4.81777e-09	1.11903e-06	up
Cluster-2539.184009	0	0	0	16.9	16.48	22.58	7.64275	5.04406e-09	1.16622e-06	up
Cluster-2539.187558	1.91	3.15	2.4	0	0	0	-7.92039	5.54612e-09	1.27644e-06	down
Cluster-2539.130643	0	0	0.21	27.8	12.95	9.05	7.85366	5.80818e-09	1.33068e-06	up
Cluster-2539.182071	0	0	0	0.98	2.02	1.33	8.1514	5.85505e-09	1.33535e-06	up
Cluster-2539.141139	12.99	6.34	3.41	0	0	0	-9.18328	6.26816e-09	1.41886e-06	down
Cluster-2539.71529	0	0	0	1.12	0.53	0.77	8.07591	6.28593e-09	1.41886e-06	up
Cluster-2539.112418	0	0	0	1.69	1.49	1.03	7.78801	6.30565e-09	1.41886e-06	up
Cluster-2539.108352	0	0	0	3.2	3.52	2.07	7.83953	6.77639e-09	1.518e-06	up
Cluster-2539.216733	0	0	0	0.83	0.46	0.54	7.86505	7.12451e-09	1.58192e-06	up
Cluster-2539.161643	0	0	0	7.49	0.97	5.34	10.1223	7.36904e-09	1.62904e-06	up
Cluster-2539.227010	0	0	0	5.64	10.54	7.09	7.94268	7.60923e-09	1.67479e-06	up
Cluster-2539.146336	0.16	0	0.18	3.41	4.39	2.66	4.87115	8.11767e-09	1.77893e-06	up
Cluster-2539.193856	1.25	1.32	1.12	0	0	0	-7.57775	8.20646e-09	1.79061e-06	down
Cluster-2539.89956	0.17	0	0	11.99	9.03	9.41	7.28072	8.99422e-09	1.95403e-06	up
Cluster-2539.170956	0	0	0	56.28	45.63	33.23	7.89193	9.37532e-09	2.02241e-06	up
Cluster-2539.288149	0.2	0.15	0.09	1.2	1.38	1.25	3.10549	9.38922e-09	2.02241e-06	up
Cluster-2539.134875	0	0	0	11.19	5.5	23.84	9.13753	9.78254e-09	2.09817e-06	up
Cluster-2539.169727	1.44	1.97	2.03	0	0	0	-7.61665	1.01673e-08	2.17146e-06	down
Cluster-2539.141569	37.01	3.69	71.75	0	0	0	-11.2502	1.03662e-08	2.20459e-06	down
Cluster-2539.200930	0	0.02	0	2.06	2.69	1.82	7.34991	1.06164e-08	2.24832e-06	up
Cluster-2539.163489	0	0	0	1.2	1.03	0.96	7.46035	1.08157e-08	2.28093e-06	up
Cluster-2539.238345	0	0	0	2.48	1.24	1.79	7.88221	1.0961e-08	2.30196e-06	up
Cluster-2539.106828	0.91	1.05	1.48	12.56	13.97	8.49	3.27306	1.14703e-08	2.39891e-06	up
Cluster-2539.250591	0.03	0.02	0	1.47	2.35	1.32	6.672	1.16859e-08	2.43391e-06	up
Cluster-2539.198794	219.84	245.73	243.87	49.23	94.61	65.42	-1.87954	1.19041e-08	2.46914e-06	down
Cluster-2539.188866	4.53	2.34	3.05	0	0	0	-7.89389	1.197e-08	2.47265e-06	down
Cluster-2539.232287	0	0	0	0.52	0.41	0.71	7.68663	1.32292e-08	2.72159e-06	up
Cluster-2539.174311	0	0	0	3.76	12.58	3.71	9.21836	1.33181e-08	2.72874e-06	up
Cluster-2539.131034	0	0	0	22.91	54.26	14.57	8.96199	1.41872e-08	2.89504e-06	up
Cluster-2539.107707	0	0	0	0.77	0.76	0.69	7.36766	1.48178e-08	3.01154e-06	up
Cluster-2539.64781	0	0	0	15.39	4.51	2.96	9.63262	1.51821e-08	3.0732e-06	up
Cluster-2539.137384	0	0	0	0.71	1.1	0.65	7.73331	1.62896e-08	3.28418e-06	up
Cluster-2539.155360	3.99	1.9	7.32	0	0	0	-8.64744	1.82454e-08	3.66383e-06	down
Cluster-2539.154915	0.57	0.82	0.12	11.61	48.21	14.91	5.55846	1.94949e-08	3.89376e-06	up
Cluster-2539.115257	0	0	0	16.5	7.67	26.49	8.57027	1.95449e-08	3.89376e-06	up
Cluster-2539.215489	7.01	1.37	3.65	0	0	0	-9.20156	1.99098e-08	3.94529e-06	down
Cluster-2539.193974	0	0	0	2.47	4.68	2.94	7.83037	1.99601e-08	3.94529e-06	up
Cluster-2539.222060	0	0	0	5.55	4.4	4.01	7.41523	2.10047e-08	4.13554e-06	up
Cluster-2539.151661	0	0	0	3.52	2.83	5.45	7.73372	2.14036e-08	4.19768e-06	up
Cluster-2539.288961	0	0	0	4.72	4.57	33.55	10.6801	2.15972e-08	4.21923e-06	up
Cluster-2539.129166	0	0.37	0.24	12.16	4.86	9.24	5.41437	2.23879e-08	4.35683e-06	up
Cluster-2539.135292	0	0	0	6.52	3.26	2.19	8.41812	2.35375e-08	4.56026e-06	up
Cluster-2539.180930	0	0	0	4.45	1.53	5.05	8.54055	2.36142e-08	4.56026e-06	up
Cluster-2539.88258	0	0	0.02	5.81	4.16	6.6	7.48238	2.47384e-08	4.75911e-06	up
Cluster-2539.192590	0.07	0.16	0.2	1.56	1.02	1.39	3.08386	2.53046e-08	4.84953e-06	up
Cluster-2539.295970	0	0	0	2.14	1.83	1.39	7.46009	2.57829e-08	4.92248e-06	up
Cluster-2539.173638	0	0	0	5.33	4.97	4.06	7.33463	2.77175e-08	5.27074e-06	up
Cluster-2539.265257	1.68	0.9	0.95	0	0	0	-7.79873	2.78572e-08	5.27074e-06	down
Cluster-2539.160682	9.85	12.85	13.49	28.93	30.56	29.35	1.21923	2.79207e-08	5.27074e-06	up
Cluster-2539.98625	4.43	4.23	2.78	31.95	26.57	62.15	3.311	2.98598e-08	5.61576e-06	up
Cluster-2539.167638	35.88	2.62	34.37	0	0	0	-10.6354	3.026e-08	5.66988e-06	down
Cluster-2539.112419	0	0	0	0.68	0.89	1.57	7.96807	3.07997e-08	5.72846e-06	up
Cluster-2539.237969	0	0	0	5.01	8.04	5.42	7.53789	3.09562e-08	5.72846e-06	up
Cluster-2539.171442	0	0.22	0	7.18	9.05	7.11	6.28617	3.10017e-08	5.72846e-06	up
Cluster-2539.70326	15.93	8.21	22.08	1.38	0.86	1.93	-3.56966	3.10273e-08	5.72846e-06	down
Cluster-2539.137036	0.62	1	0.21	20.7	19.02	8.64	4.61125	3.21584e-08	5.91563e-06	up
Cluster-2539.233146	0	0	0	30.59	27.05	30.96	7.28335	3.24591e-08	5.94923e-06	up
Cluster-2539.166212	0	0	0	3.26	2.24	1.34	7.98672	3.33613e-08	6.09242e-06	up
Cluster-2539.148159	0	0	0	2.68	6.22	1.54	8.89293	3.5467e-08	6.45359e-06	up
Cluster-2539.142360	132.78	100.01	113.41	38.52	49.51	53.55	-1.36848	3.63928e-08	6.59588e-06	down
Cluster-2539.126917	0.87	0.87	1.15	0	0	0	-7.3098	3.65107e-08	6.59588e-06	down
Cluster-2539.172184	5.57	4.69	1.02	0	0	0	-9.38823	3.66921e-08	6.60498e-06	down
Cluster-2539.127949	31.47	2.43	26.25	0	0	0	-10.418	3.71929e-08	6.6713e-06	down
Cluster-2539.253843	1.93	2.64	2.9	0	0	0	-7.43093	3.92454e-08	7.01449e-06	down
Cluster-2539.163399	0	0	0.16	11.92	4.54	9.58	7.05583	4.00528e-08	7.1335e-06	up
Cluster-2539.112913	0	0	0	6.99	11.33	6.99	7.53795	4.10043e-08	7.27725e-06	up
Cluster-2539.249184	0.16	0	0	10.07	5.36	7.34	7.24437	4.154e-08	7.34647e-06	up
Cluster-2539.125601	4.29	2.73	3.45	0	0	0	-7.40033	4.4092e-08	7.77052e-06	down
Cluster-2539.169425	0.42	0	0.48	7.24	9.07	8.48	4.72453	4.46841e-08	7.84743e-06	up
Cluster-2539.136682	0	0	0	6.43	2.99	2.12	8.33761	4.61592e-08	8.07835e-06	up
Cluster-2539.189049	1.61	2.62	2.44	0	0	0	-7.49778	4.68812e-08	8.17631e-06	down
Cluster-2539.164744	65.23	13.82	32	2.17	0.61	2.12	-4.56535	5.12116e-08	8.89291e-06	down
Cluster-2539.90540	2.71	2.15	2.69	0.43	0.42	0.53	-2.54584	5.13429e-08	8.89291e-06	down
Cluster-2539.170387	0	0	0	9.59	19.37	15.9	7.5955	5.18889e-08	8.9567e-06	up
Cluster-2539.134540	1.11	2.27	0.54	26.69	17.54	30.79	4.23071	5.2951e-08	9.09452e-06	up
Cluster-2539.122595	0.06	0	0	2.64	2.41	5.09	7.44141	5.30482e-08	9.09452e-06	up
Cluster-2539.89353	0	0	0	4.63	1.43	13.7	9.96107	5.70902e-08	9.75429e-06	up
Cluster-2539.197814	0	0.06	0	5.96	10.16	2.74	8.02147	5.78003e-08	9.84226e-06	up
Cluster-2539.222243	0	0	0	0.57	0.65	0.61	7.13616	6.25669e-08	1.06026e-05	up
Cluster-2539.170334	0	0	0	1.57	3.76	1.19	8.48673	6.26862e-08	1.06026e-05	up
Cluster-2539.140041	0	0	0	3.27	1.4	2.14	7.75069	6.43289e-08	1.0844e-05	up
Cluster-2539.133380	0.13	0.13	0.29	1.57	1.22	1.37	2.88912	6.49558e-08	1.09132e-05	up
Cluster-2539.168025	105.97	69.16	188.33	15.2	18.21	16.74	-2.94942	6.7112e-08	1.1209e-05	down
Cluster-2539.192971	0	0	0	5.82	7.29	10.18	7.38947	6.71612e-08	1.1209e-05	up
Cluster-2539.82245	16.19	5.23	26.75	0.16	0	0	-8.18106	7.12168e-08	1.18467e-05	down
Cluster-2539.97623	39.85	22.2	7.43	0	0	0.2	-8.45289	7.18904e-08	1.19194e-05	down
Cluster-2539.187611	2.48	3.04	2	0	0	0	-7.39104	8.41752e-08	1.38847e-05	down
Cluster-2539.122581	0	0	0	1.44	2.12	1.07	7.57559	8.4295e-08	1.38847e-05	up
Cluster-2539.149884	1372.56	502.55	953.87	19.35	98.56	65.9	-4.07487	8.96011e-08	1.4687e-05	down
Cluster-2539.189616	0	0	0	0.77	0.8	0.48	7.39761	8.97483e-08	1.4687e-05	up
Cluster-2539.188050	8.05	1.54	3.7	0	0	0	-8.89376	9.0687e-08	1.47925e-05	down
Cluster-2539.145021	9.47	8.68	5.46	0.43	0	0.19	-5.26449	9.1359e-08	1.48541e-05	down
Cluster-2539.134116	133.6	127.9	194.11	47.47	50.89	67.69	-1.52476	9.30385e-08	1.50785e-05	down
Cluster-2539.293173	0	0	0	7.2	9.36	2.34	8.5446	9.54058e-08	1.54126e-05	up
Cluster-2539.190092	5.04	0.85	6.59	0	0	0	-9.33766	9.66073e-08	1.55569e-05	down
Cluster-2539.172175	2.89	3.59	2.46	10.18	9.28	12.85	1.76733	1.00896e-07	1.61957e-05	up
Cluster-2539.289620	0	0	0	1.04	1.59	1.18	7.26295	1.02297e-07	1.63685e-05	up
Cluster-2539.148821	2.41	1.71	7.2	0	0	0	-8.63407	1.04674e-07	1.66958e-05	down
Cluster-2539.136705	0	0	0	2.53	19.52	37.56	10.264	1.08294e-07	1.72188e-05	up
Cluster-2539.8764	0	0	0	2.52	9.87	13.49	8.89549	1.10082e-07	1.74452e-05	up
Cluster-2539.137115	0	0	0	4.95	8.06	6.97	7.24722	1.10411e-07	1.74452e-05	up
Cluster-2539.210829	0.02	0.04	0.02	0.7	0.66	0.88	4.537	1.1308e-07	1.78112e-05	up
Cluster-2539.147774	151.22	1.15	152.38	0	0	0	-12.7914	1.13783e-07	1.78116e-05	down
Cluster-2539.207841	0.16	0	0	3.12	5.58	7.73	6.57075	1.1379e-07	1.78116e-05	up
Cluster-2539.143949	0	0	0	1.17	0.69	1.39	7.43771	1.14396e-07	1.78511e-05	up
Cluster-2539.80690	0.65	0.54	0.61	2.83	3.2	2.2	2.11504	1.15048e-07	1.78975e-05	up
Cluster-2539.160411	0	0	0.14	7.39	3.07	4.48	6.72972	1.16e-07	1.79364e-05	up
Cluster-2539.160103	0.24	1.41	1.43	19.39	11.05	17.67	3.87058	1.16011e-07	1.79364e-05	up
Cluster-2539.168783	6.89	2.51	7.19	0	0	0	-7.96382	1.17476e-07	1.81075e-05	down
Cluster-2539.255207	9.83	4.86	3.39	0	0	0	-8.12473	1.18506e-07	1.82105e-05	down
Cluster-2539.127102	5.01	6.06	9.52	0.34	0	0	-5.96035	1.19871e-07	1.83643e-05	down
Cluster-2539.179928	0	0	0	1.64	3.92	2.21	7.78482	1.2052e-07	1.83971e-05	up
Cluster-2539.111441	0.06	0.14	0.03	16.29	1.77	3.49	6.42874	1.20815e-07	1.83971e-05	up
Cluster-2539.185452	2.35	0.7	1.53	0	0	0	-8.07984	1.26263e-07	1.91688e-05	down
Cluster-2539.124421	0.46	0.67	1.62	18.61	8.9	13.41	3.83266	1.28327e-07	1.93654e-05	up
Cluster-2539.175327	5.94	1.49	8.28	0	0	0	-8.78753	1.37248e-07	2.06499e-05	down
Cluster-2539.127320	0	0	0	5.18	3.57	1.99	7.8068	1.38152e-07	2.07241e-05	up
Cluster-2539.201115	0.38	0.54	1.4	0	0	0	-8.36135	1.43041e-07	2.13937e-05	down
Cluster-2539.165150	0.89	0.7	0.82	7.26	6.48	4.07	2.78988	1.4746e-07	2.19895e-05	up
Cluster-2539.121944	0.28	1.37	0	21.28	19.67	18.14	5.03557	1.49817e-07	2.2275e-05	up
Cluster-2539.68027	1.49	3.6	1.49	0	0	0	-8.12772	1.52156e-07	2.25563e-05	down
Cluster-2539.143984	0	0	0	10.52	23.74	21.13	7.51985	1.56682e-07	2.3159e-05	up
Cluster-2539.198801	0	0	0	1.5	0.7	2.12	7.88881	1.58226e-07	2.33188e-05	up
Cluster-2539.136111	0	0	0.33	187.37	46.88	14.43	9.40169	1.59385e-07	2.33831e-05	up
Cluster-2539.156500	0	0	0	4.25	23.6	37.87	9.44709	1.5959e-07	2.33831e-05	up
Cluster-2539.175756	0	0	0	7.88	2.25	8.79	8.34064	1.63644e-07	2.39077e-05	up
Cluster-2539.258021	0	0	0	2	2.4	1.91	7.0306	1.64611e-07	2.39794e-05	up
Cluster-2539.164936	0	0.16	0	6.22	8.03	8.62	6.87797	1.66315e-07	2.41578e-05	up
Cluster-2539.222066	0.1	0	0	3.51	5.94	3.81	6.94735	1.67773e-07	2.42997e-05	up
Cluster-2539.192911	0	0	0	1.28	2.44	3.92	7.97865	1.71901e-07	2.48262e-05	up
Cluster-2539.161952	9.8	2.02	1.52	0	0	0	-9.55846	1.81968e-07	2.6205e-05	down
Cluster-2539.222187	14.58	2.24	3.83	0	0	0	-9.35273	1.83156e-07	2.63009e-05	down
Cluster-2539.122359	5.69	7.28	9.99	1.49	0.72	0.55	-3.11582	1.87295e-07	2.68143e-05	down
Cluster-2539.54851	0	0	0	1.13	1.74	0.67	7.74682	1.87795e-07	2.68143e-05	up
Cluster-2539.50673	3.08	1.4	5.78	0	0	0	-8.25658	1.91762e-07	2.73033e-05	down
Cluster-2539.295740	0	0	0	2.93	1.78	2.1	7.16217	1.9612e-07	2.78452e-05	up
Cluster-2539.190098	0	0	0	0.9	0.88	1.44	7.2313	1.97199e-07	2.79197e-05	up
Cluster-2539.156669	117.35	82.18	92.31	29.23	12.61	19.21	-2.34611	2.10583e-07	2.97167e-05	down
Cluster-2539.90233	0.2	0	0	6.4	10.03	7.75	6.77011	2.1107e-07	2.97167e-05	up
Cluster-2539.133778	0	0	0	0.53	0.68	1.08	7.37755	2.15729e-07	3.02879e-05	up
Cluster-2539.252393	2.42	2.23	2.76	0.07	0	0	-6.60983	2.23952e-07	3.13552e-05	down
Cluster-2539.132142	0	0	0	5.72	27.72	21.24	8.55018	2.2885e-07	3.19521e-05	up
Cluster-2539.192701	0	0	0	65.7	76.22	31.94	7.67688	2.37294e-07	3.30396e-05	up
Cluster-2539.83187	0.26	0	0.15	2.94	3.08	2.79	4.47351	2.42065e-07	3.36057e-05	up
Cluster-2539.218984	0	0	0	2.17	2.61	0.84	7.96571	2.42694e-07	3.36057e-05	up
Cluster-2539.242749	0	0	0	3.25	2.9	3.65	6.9249	2.47237e-07	3.4141e-05	up
Cluster-2539.119234	0	0	0	1.05	1.19	1.19	6.89206	2.48148e-07	3.41732e-05	up
Cluster-2539.213795	30.95	17.28	29.47	0	0.73	0.66	-5.98938	2.68067e-07	3.68157e-05	down
Cluster-2539.135263	4.86	0.61	2.22	0	0	0	-9.13324	2.6976e-07	3.69476e-05	down
Cluster-2539.156483	15.02	14.05	20.78	89.14	71.71	45.89	1.98481	2.73111e-07	3.73052e-05	up
Cluster-2539.202916	0.18	0.27	0.56	5.41	3.04	3.62	3.51535	2.81929e-07	3.82954e-05	up
Cluster-2539.141428	17.64	31.06	57.85	6.04	4.17	3.55	-3.01078	2.82416e-07	3.82954e-05	down
Cluster-2539.229800	0	0	0	2.6	6.35	7.39	7.81265	2.83227e-07	3.82954e-05	up
Cluster-2539.238715	14.65	8.19	7.94	0.6	0.26	0	-5.21336	2.834e-07	3.82954e-05	down
Cluster-2539.171907	0	0	0	0.73	0.7	0.61	6.88739	2.85104e-07	3.84227e-05	up
Cluster-2539.166594	0	0	0	0.78	1.14	2.26	7.81828	2.94625e-07	3.95999e-05	up
Cluster-2539.84156	0	0	0	9.58	5.32	4.29	7.51738	2.97352e-07	3.98602e-05	up
Cluster-2539.138367	0	0.01	0	3.12	1.54	1.03	7.844	2.9838e-07	3.9892e-05	up
Cluster-2539.101290	0	0	0	3.93	10.41	12.25	7.87759	3.0039e-07	4.00544e-05	up
Cluster-2539.163324	0	0	0	0.79	0.81	0.61	6.96819	3.01419e-07	4.00855e-05	up
Cluster-2539.175301	0.86	0.61	0.48	0	0	0	-7.22844	3.11061e-07	4.1259e-05	down
Cluster-2539.222443	3.99	0.9	2.5	0	0	0	-8.27423	3.12281e-07	4.13121e-05	down
Cluster-2539.150088	4.71	3.91	12.07	0	0	0	-7.88412	3.19184e-07	4.21148e-05	down
Cluster-2539.184090	0	0	0	1.02	0.9	1.47	7.05787	3.24015e-07	4.26405e-05	up
Cluster-2539.151528	8.71	8.74	7.43	0	0	0.2	-7.15205	3.36615e-07	4.40746e-05	down
Cluster-2539.243899	21.41	22.17	16.97	7.13	6.78	5.41	-1.73657	3.36661e-07	4.40746e-05	down
Cluster-2539.153450	1.03	0	0	104.66	33.36	38.79	7.10968	3.41841e-07	4.46368e-05	up
Cluster-2539.177611	0.73	1.58	5.67	0	0	0	-9.19966	3.48142e-07	4.53422e-05	down
Cluster-2539.192662	11.15	10.54	7.81	43.12	84.08	48.91	2.45716	3.61733e-07	4.69908e-05	up
Cluster-2539.155837	0	0	0	0.62	0.3	0.32	7.36722	3.75207e-07	4.86158e-05	up
Cluster-2539.167457	0	0	0	0.63	0.75	1.02	7.03121	4.03381e-07	5.21324e-05	up
Cluster-2539.113016	21.59	2.63	27.49	0	0	0	-9.40032	4.07756e-07	5.2563e-05	down
Cluster-2539.190897	0	0	0	0.58	0.55	0.58	6.78171	4.31995e-07	5.55455e-05	up
Cluster-2539.126555	0	0	0	4.17	4.95	7.73	7.13688	4.38223e-07	5.6203e-05	up
Cluster-2539.184393	0	0	0	23.29	15.59	9.41	7.53459	4.50227e-07	5.75263e-05	up
Cluster-2539.143042	2.32	2.63	0.93	0	0	0	-7.84895	4.50824e-07	5.75263e-05	down
Cluster-2539.114639	0	0.05	0	6.07	2.64	2.47	7.17367	4.58596e-07	5.83703e-05	up
Cluster-44791.1	0	0	0	0.95	1.14	2.15	7.43252	4.61734e-07	5.86216e-05	up
Cluster-2539.80483	0	0	0	6.23	4.49	11.07	7.44444	4.81202e-07	6.08465e-05	up
Cluster-2539.201432	0.27	0	0	10.16	4.92	5.36	6.15787	4.81673e-07	6.08465e-05	up
Cluster-2539.9810	0	0	0	2.67	1.14	1.47	7.43159	4.84592e-07	6.10622e-05	up
Cluster-2539.124746	15.71	5.6	4.19	0	0	0	-8.24333	5.068e-07	6.37014e-05	down
Cluster-2539.119749	0	0.03	0	0.59	0.41	0.45	5.53697	5.14052e-07	6.44522e-05	up
Cluster-2539.131957	11.74	3.18	15.86	0	0	0	-8.27798	5.36799e-07	6.71372e-05	down
Cluster-2539.198567	0.23	0.88	0	32.43	14.83	12.63	5.60569	5.42548e-07	6.76882e-05	up
Cluster-2539.14051	0	0	0	3.82	7.19	13.33	7.85539	5.57783e-07	6.94171e-05	up
Cluster-2539.98721	0.21	0.5	0.52	0	0	0	-7.58472	5.6389e-07	7.00044e-05	down
Cluster-2539.101786	0	0	0	2.38	0.45	4.1	9.08685	5.7576e-07	7.13023e-05	up
Cluster-2539.171473	0	0	0	3.44	2.49	4.3	6.97591	5.8801e-07	7.26271e-05	up
Cluster-2539.72815	0	0	0.04	1.51	1.7	1.83	6.76627	5.8934e-07	7.26271e-05	up
Cluster-2539.84098	24.76	5.44	4.9	0	0.19	0	-7.92369	5.97751e-07	7.3484e-05	down
Cluster-2539.213032	0	0	0	11	19.9	3.55	8.51548	6.03007e-07	7.39376e-05	up
Cluster-2539.169845	14.12	13.72	16.05	28.31	36.36	41.49	1.20081	6.04374e-07	7.39376e-05	up
Cluster-2539.234850	0.07	0	0	1.9	2.62	2.7	6.50274	6.13198e-07	7.48354e-05	up
Cluster-2539.113510	0	0	15.09	396.7	236.87	304.57	6.12854	6.22317e-07	7.57648e-05	up
Cluster-2539.99704	0.48	1.3	0.68	0	0	0	-7.7114	6.51418e-07	7.91166e-05	down
Cluster-2539.126675	0	0	0	5.87	3.71	1.54	7.91304	6.58243e-07	7.97535e-05	up
Cluster-2539.137038	497.19	321.78	347.98	3529.59	2673.55	1308.31	2.60537	6.73856e-07	8.14493e-05	up
Cluster-2539.211776	0	1.88	1.58	25.66	48.22	32.46	4.80917	6.82202e-07	8.22608e-05	up
Cluster-2539.143004	0	0	0	0.94	4	2.67	8.09236	6.90261e-07	8.30339e-05	up
Cluster-2539.162006	36.66	0.16	45.79	0	0	0	-12.6109	6.93998e-07	8.32847e-05	down
Cluster-2539.195987	14.09	32.21	116.36	0	0	0	-9.01377	7.12585e-07	8.53121e-05	down
Cluster-2539.39059	0	0	0	3.33	6.48	3.19	7.30582	7.15051e-07	8.54045e-05	up
Cluster-2539.106363	0	0	0	2.24	3.36	2.17	6.92316	7.31867e-07	8.70701e-05	up
Cluster-2539.203618	0	0	0	1.37	1.98	0.8	7.36954	7.32451e-07	8.70701e-05	up
Cluster-2539.48503	21.58	8.73	15.96	0	0	0	-7.34678	7.64045e-07	9.04504e-05	down
Cluster-2539.182454	0	0	0	3.57	7.08	1.11	8.61249	7.64476e-07	9.04504e-05	up
Cluster-2539.142087	0	0.11	0	14.71	18.55	1.89	8.21316	7.71292e-07	9.10432e-05	up
Cluster-2539.155665	0	0	0	2.28	0.61	3.34	8.30872	7.81479e-07	9.18156e-05	up
Cluster-2539.156743	0	0	0	2.71	2.07	0.98	7.47901	8.01042e-07	9.38952e-05	up
Cluster-2539.68938	9.43	1.3	7.67	0	0	0	-8.75742	8.09253e-07	9.46375e-05	down
Cluster-2539.121582	0	0	0	6.02	5.97	8.68	6.8252	8.20185e-07	9.56939e-05	up
Cluster-2539.141607	0	0	0	3.66	2.82	12.75	8.39515	8.35345e-07	9.72376e-05	up
Cluster-2539.142192	9.58	1.36	1.56	0	0	0	-9.39196	8.38693e-07	9.74024e-05	down
Cluster-2539.166495	0	0	0	2.68	1.52	0.2	9.51147	8.46305e-07	9.80604e-05	up
Cluster-2539.204099	4.11	2.37	25.23	0	0	0	-9.60496	8.56958e-07	9.90671e-05	down
Cluster-2539.295035	0	0.07	0.09	0.85	1.98	1.41	4.73105	8.59799e-07	9.91681e-05	up
Cluster-2539.261819	13.38	4.03	4.6	0.3	0.19	0	-5.51764	8.69878e-07	0.000100098	down
Cluster-2539.186037	10.62	0.63	16.72	0	0	0	-10.1221	8.71835e-07	0.000100098	down
Cluster-46617.0	2.12	2.92	2.49	0.16	0.19	0	-4.49647	8.90385e-07	0.000101996	down
Cluster-2539.97206	7.28	3.2	11.11	0.82	0.93	0.33	-3.41452	9.08683e-07	0.000103662	down
Cluster-2539.176334	0.25	0	0	4.28	8.2	4.09	6.09154	9.09045e-07	0.000103662	up
Cluster-2539.39426	0.24	0.68	0.74	0	0	0	-7.72281	9.28546e-07	0.000105647	down
Cluster-2539.97032	0	0	0	3.69	1.78	2.92	7.08705	9.39627e-07	0.000106667	up
Cluster-2539.156109	17160.1	12	1831.34	0	0	4.32	-12.3583	9.43611e-07	0.000106878	down
Cluster-2539.137188	0	0.11	0	4.58	3.23	3.27	6.5215	9.50187e-07	0.000107382	up
Cluster-2539.202931	0	0	0	1.62	1.22	0.39	7.97992	9.72117e-07	0.000109614	up
Cluster-2539.198831	3.98	0.88	3.74	0	0	0	-8.10195	9.95846e-07	0.000111581	down
Cluster-2539.142566	0	0	0	8.82	17.8	3.81	8.13824	9.97278e-07	0.000111581	up
Cluster-2539.135892	4.39	7.98	4.71	30.06	23.11	38.13	2.29895	9.98213e-07	0.000111581	up
Cluster-2539.4874	0.17	0.17	0	2.72	1.86	1.82	4.16483	9.98412e-07	0.000111581	up
Cluster-2539.16187	0	0	0	1.59	2.07	2.14	6.72474	1.01028e-06	0.000112657	up
Cluster-2539.143527	5.47	4.85	4.75	25.84	15.22	18.46	1.88888	1.03986e-06	0.0001157	up
Cluster-2539.192272	0	0	0	0.56	7.83	6.88	9.57852	1.09413e-06	0.00012147	up
Cluster-2539.158159	24.3	17.37	9.4	0	0.36	0.54	-5.94064	1.10041e-06	0.000121899	down
Cluster-2539.139417	5.5	9.14	3.35	43.65	62.21	34.22	2.852	1.14612e-06	0.000126684	up
Cluster-2539.138363	0.56	1.64	0.93	600.09	718.78	0.5	8.61332	1.16085e-06	0.000128031	up
Cluster-2539.149080	3.54	3.37	18.61	0.12	0	0.17	-6.2784	1.25594e-06	0.000138216	down
Cluster-51595.0	1.63	1.43	1.22	0.08	0	0	-5.72552	1.26376e-06	0.000138774	down
Cluster-2539.150207	26.23	16.43	30.4	7.48	7.4	9.58	-1.6465	1.27324e-06	0.000139511	down
Cluster-2539.162035	7.67	13.4	41.01	0	0.43	0	-7.35625	1.28409e-06	0.000140395	down
Cluster-2539.156185	8.52	4.24	11.05	0	0	0	-7.24751	1.31314e-06	0.000143184	down
Cluster-2539.114193	0.75	1.17	2.22	0	0	0	-7.40192	1.31528e-06	0.000143184	down
Cluster-2539.114087	0	0	0	3.7	2.26	3.46	6.78847	1.32777e-06	0.000144232	up
Cluster-2539.53164	0	0	0	0.42	0.59	0.59	6.72832	1.33451e-06	0.000144652	up
Cluster-2539.93221	3.55	1.02	3.42	0	0	0	-7.69162	1.35018e-06	0.000145804	down
Cluster-2539.163855	23.4	29.92	26.64	12.54	14.05	12.55	-1.11316	1.35092e-06	0.000145804	down
Cluster-2539.159216	30.66	9.51	9.61	0	0	0	-7.97196	1.35801e-06	0.000146256	down
Cluster-2539.193818	0	0	0	0.37	0.78	0.37	7.26195	1.36318e-06	0.0001465	up
Cluster-2539.179034	0.32	0	0.99	10.28	8	8.66	4.34206	1.37376e-06	0.000147322	up
Cluster-2539.159729	2.17	1.09	2.94	0	0	0	-7.2285	1.38135e-06	0.000147584	down
Cluster-2539.180301	0	0	0	1.78	7.16	5.18	7.88454	1.38205e-06	0.000147584	up
Cluster-2539.136488	0	0	0	46.94	115.12	146.07	7.16778	1.4254e-06	0.000151891	up
Cluster-2539.106013	15.78	7.52	13.68	0	0	0	-7.03664	1.43566e-06	0.000152662	down
Cluster-2539.142679	3.59	2.42	11.63	0	0	0	-8.18373	1.46244e-06	0.000155182	down
Cluster-2539.186751	0	0	0	1.7	2.81	1.18	7.21941	1.49433e-06	0.000158233	up
Cluster-2539.154618	3.5	3.13	3.74	1.58	1.22	1.07	-1.49011	1.52384e-06	0.000161019	down
Cluster-2539.251555	0	0	0	2.75	2.43	3.67	6.6895	1.54857e-06	0.00016329	up
Cluster-2539.155912	0	0	0	0.95	0.49	0.63	6.92241	1.55764e-06	0.000163904	up
Cluster-2539.119907	0.36	0	0	17.99	8.53	13.12	6.62241	1.58922e-06	0.000166878	up
Cluster-2539.114366	0	0	0	11.35	7.04	9.67	6.7849	1.63076e-06	0.000170884	up
Cluster-2539.164593	81.74	1.12	67.63	0	0	0	-11.0542	1.67422e-06	0.000175074	down
Cluster-2539.140917	45.52	24.94	73.79	7.45	6.17	2.59	-3.21604	1.68217e-06	0.000175541	down
Cluster-2539.175923	0.64	0.91	1.67	8.13	9.21	4.95	2.71365	1.69002e-06	0.000175996	up
Cluster-2539.135999	0	0	0	5.19	5.01	5.99	6.54358	1.90482e-06	0.000197956	up
Cluster-2539.184933	0	0	0	4.93	24.61	12.86	8.01427	1.9196e-06	0.000199081	up
Cluster-2539.181974	0	0	0	3.56	11.52	10.55	7.4905	1.95636e-06	0.000202477	up
Cluster-2539.153704	49.25	2.27	6.38	0	0	0	-10.3107	1.9717e-06	0.000203235	down
Cluster-2539.230746	0	0	0	6.77	2.83	6.76	7.17028	1.97174e-06	0.000203235	up
Cluster-2539.140321	250.15	0.54	294.17	0	0	0	-12.6374	1.98206e-06	0.000203562	down
Cluster-2539.292007	0	0	0	1.02	0.86	0.92	6.53962	1.98299e-06	0.000203562	up
Cluster-2539.153264	24.77	13.33	20.29	6.6	6.72	7.08	-1.58873	2.01301e-06	0.000206223	down
Cluster-2539.114705	0	0	0	1.03	0.7	0.74	6.67653	2.0754e-06	0.000212184	up
Cluster-2539.159839	4	2.31	5.88	0.08	0.21	0	-5.43476	2.13472e-06	0.000217806	down
Cluster-2539.135797	0	0	0	1.92	1.85	1.09	6.82295	2.15512e-06	0.000219443	up
Cluster-2539.271766	1.06	1.31	0.92	0	0	0	-6.7349	2.16169e-06	0.000219669	down
Cluster-2539.109322	1.45	1.14	1.65	0	0	0	-6.61437	2.16645e-06	0.00021971	down
Cluster-2539.20319	0	0	0	1.22	0.56	0.52	7.21121	2.19011e-06	0.000221592	up
Cluster-2539.149069	0	0	0	1.43	23.61	98.93	10.9365	2.19381e-06	0.000221592	up
Cluster-2539.222064	0	0	0	3.13	2.7	1.63	6.88069	2.22591e-06	0.000224385	up
Cluster-2539.132191	0	0	0	0.63	0.6	0.89	6.62124	2.23628e-06	0.00022498	up
Cluster-2539.107168	0	0.22	0	3.16	4.15	3.57	5.54388	2.26029e-06	0.000226814	up
Cluster-2539.78291	1.17	0.38	2.03	0	0	0	-7.96316	2.26351e-06	0.000226814	down
Cluster-2539.196470	0	0	0	7.22	7.74	4.75	6.73854	2.26978e-06	0.000226992	up
Cluster-2539.130397	0	0	0	0.88	3.39	2.7	7.71452	2.27924e-06	0.000227486	up
Cluster-19926.0	0	0	0	2.6	3.01	1.43	6.97275	2.3102e-06	0.000230121	up
Cluster-2539.127882	0.12	0	0	2.43	17.09	9.71	7.71604	2.32979e-06	0.000231614	up
Cluster-2539.48687	0	0	0	0.53	0.53	0.78	6.64562	2.34828e-06	0.000232993	up
Cluster-2539.269067	0	0	0	1.58	0.51	0.87	7.38146	2.35511e-06	0.000233211	up
Cluster-2539.155087	162.42	64.76	166.24	1.95	14.33	9.56	-4.04556	2.39318e-06	0.000236227	down
Cluster-2539.176772	0	0	0	0.48	1.26	0.82	7.2357	2.39494e-06	0.000236227	up
Cluster-2539.140591	0	0	0	1.23	1.59	2.07	6.70211	2.4295e-06	0.000238992	up
Cluster-2539.17768	0	0	0	0.76	0.33	0.49	6.97449	2.43245e-06	0.000238992	up
Cluster-2539.6218	0	0	0	1.04	1.5	0.76	6.88301	2.4755e-06	0.000242409	up
Cluster-2539.61474	4.77	2.1	3.23	0.22	0.11	0	-5.09821	2.47685e-06	0.000242409	down
Cluster-2539.131061	0	0	0	0.68	1.05	1.52	6.98273	2.51588e-06	0.000245752	up
Cluster-2539.116202	0	0	0	1.13	2.65	1.29	7.20035	2.52123e-06	0.000245767	up
Cluster-2539.149914	0.36	0.11	0.41	2.54	3.09	1.8	3.03242	2.54839e-06	0.000247488	up
Cluster-2539.137035	0.67	3.03	0.7	116.5	335.88	8.91	6.58829	2.57405e-06	0.0002495	up
Cluster-2539.170790	0	0	0	1.56	1.46	1.06	6.6189	2.59479e-06	0.000251027	up
Cluster-2539.28303	0.08	0	0	1.02	3.76	4.78	6.89395	2.61378e-06	0.00025238	up
Cluster-2539.238667	0	0	0	2.26	1.44	3	6.83474	2.62187e-06	0.000252677	up
Cluster-2539.82299	0	0	0	4.76	2.53	3.83	6.78123	2.63621e-06	0.000253574	up
Cluster-2539.157176	0.31	0	0	3.59	66.65	57.21	8.61337	2.64305e-06	0.000253748	up
Cluster-2539.233261	0	0	0	1.35	0.97	0.89	6.63216	2.71517e-06	0.000260177	up
Cluster-2539.209146	0	0	0	3.03	2.59	1.94	6.63768	2.77813e-06	0.000265704	up
Cluster-2539.196805	0	0	0	9.34	1.59	2.03	8.52886	2.85537e-06	0.000272574	up
Cluster-2539.137274	0	0	0	4.81	64.34	47.22	9.07983	2.88925e-06	0.000275287	up
Cluster-2539.188330	0	0	0	1.27	0.5	0.62	7.17554	2.93938e-06	0.000279333	up
Cluster-2539.296135	0.08	0.24	0.08	2.24	2.3	1.79	3.8603	2.94812e-06	0.000279333	up
Cluster-2539.170112	0	0	0	1.53	1.01	2.23	6.87644	2.94834e-06	0.000279333	up
Cluster-2539.225371	0	0	0	1.65	5.54	0.87	8.47594	2.9867e-06	0.000282437	up
Cluster-2539.222754	0	0	0	1.22	1.97	0.67	7.26871	3.05163e-06	0.000288036	up
Cluster-2539.162796	7.36	1.24	16.18	0	0	0	-8.89788	3.12615e-06	0.000294519	down
Cluster-2539.153176	0.26	0	0	14.92	14.21	4.65	6.93034	3.13366e-06	0.000294676	up
Cluster-2539.69243	4.92	11.61	7.53	0	0	0	-7.06703	3.14852e-06	0.000295521	down
Cluster-2539.46754	0	0	0	23.41	9.95	12.8	7.15877	3.19768e-06	0.000299577	up
Cluster-2539.137031	1.84	1.63	0.52	0	0	0	-7.70695	3.21074e-06	0.000300243	down
Cluster-2539.239743	0	0	0.09	3.51	1.88	1.51	6.07564	3.22183e-06	0.000300604	up
Cluster-2539.265606	17.72	2.66	11.07	0	0	0	-8.23514	3.22653e-06	0.000300604	down
Cluster-2539.102979	0	0	0	1.79	1.96	1.87	6.44215	3.2413e-06	0.000301423	up
Cluster-2539.240101	0	0	0	4.62	2.74	1.81	7.06979	3.29211e-06	0.000305118	up
Cluster-2539.164942	36.52	29.03	28.99	0.43	0	0	-7.83789	3.29314e-06	0.000305118	down
Cluster-2539.119436	51.51	5.41	36.7	0	0	0	-8.59455	3.45154e-06	0.000319208	down
Cluster-2539.135116	0	0	0	5.77	3.11	1.45	7.57585	3.48226e-06	0.000321459	up
Cluster-2539.232499	0	0	0	1.38	1.28	0.75	6.71211	3.56796e-06	0.000328475	up
Cluster-36597.0	0	0	0	2.04	3.58	1.93	6.82711	3.5713e-06	0.000328475	up
Cluster-2539.147625	0.52	0	0	70.3	15.89	24.35	7.60234	3.66399e-06	0.000336387	up
Cluster-2539.294169	0	0.3	0.31	11.29	3.23	8.12	5.11865	3.67359e-06	0.000336655	up
Cluster-2539.26671	0	0	0	4.64	5.32	1.83	7.26758	3.71529e-06	0.000339858	up
Cluster-2539.145763	0	0	0	1.04	0.78	2.35	7.28949	3.77003e-06	0.000344241	up
Cluster-2539.222457	4.52	0.8	7.77	0	0	0	-8.52607	3.77803e-06	0.000344348	down
Cluster-2539.22241	1.96	0.77	1.66	0	0	0	-6.96886	3.79093e-06	0.000344899	down
Cluster-2539.169537	23.6	4.27	24.89	1.19	0.6	1.75	-3.95998	3.92475e-06	0.000356431	down
Cluster-2539.161121	1.53	2.88	0.98	0	0	0	-7.41745	3.97517e-06	0.000359848	down
Cluster-2539.260396	0	0	0	1.25	1.25	1.01	6.43792	3.97665e-06	0.000359848	up
Cluster-39012.0	0	0	0	4.41	9.36	2.69	7.47315	4.04686e-06	0.000365545	up
Cluster-2539.126379	0	0.13	0	7.77	1.56	4.6	6.81803	4.1864e-06	0.000377335	up
Cluster-2539.43626	19.29	5.08	43.59	0	0	0	-8.38002	4.19236e-06	0.000377335	down
Cluster-2539.159775	2.75	20.17	3.78	0	0	0	-8.91199	4.29378e-06	0.000385774	down
Cluster-2539.144257	3.59	4.59	2.3	181.36	45.97	20.67	4.4706	4.30741e-06	0.00038631	up
Cluster-2539.197307	0	0	0	0.82	0.79	0.85	6.38125	4.33826e-06	0.000388386	up
Cluster-2539.216763	3.92	0.43	8.6	0	0	0	-9.24128	4.36962e-06	0.000390027	down
Cluster-2539.226283	0.08	0	0	2.55	1.47	2.44	6.20087	4.37206e-06	0.000390027	up
Cluster-2539.106712	2.63	4.11	3.32	11.05	9.51	8.78	1.46196	4.41205e-06	0.000392544	up
Cluster-2539.263904	0	0	0	1.99	4.15	2.47	6.8552	4.41586e-06	0.000392544	up
Cluster-2539.129597	0	0	0	0.23	0.23	0.28	6.41216	4.43687e-06	0.000393718	up
Cluster-2539.214547	0	0	0	6.81	33.36	20.66	7.68547	4.44907e-06	0.000394106	up
Cluster-2539.129769	32.84	25.33	39.41	15.7	14.45	18.44	-1.07245	4.51201e-06	0.00039898	down
Cluster-2539.58935	77.11	17.24	32.68	4.51	4.36	4.85	-3.29738	4.5864e-06	0.000404848	down
Cluster-2539.215503	0.15	0	0	6.94	2.75	3.54	6.5584	4.60029e-06	0.000405364	up
Cluster-2539.163619	99.76	41.23	45.34	11	7.15	14.35	-2.60647	4.63367e-06	0.000407593	down
Cluster-2539.280678	2.39	5.44	1.03	0	0	0	-8.04216	4.79143e-06	0.000420022	down
Cluster-2539.26675	0	0	0	9.72	6.45	2.2	7.64476	4.79164e-06	0.000420022	up
Cluster-2539.150908	12.49	0.68	3.05	0	0	0	-9.41076	4.84043e-06	0.000423563	down
Cluster-2539.64727	0	0	0	0.44	0.74	0.2	7.45143	4.85926e-06	0.000424474	up
Cluster-2539.115579	0	0	0	0.93	1.18	0.82	6.47582	4.88997e-06	0.000426417	up
Cluster-2539.160250	118.54	0.15	58.69	0	0	0	-12.4559	4.90101e-06	0.000426642	down
Cluster-2539.111023	129.42	2.9	15.13	0	0	0	-10.6051	4.90983e-06	0.000426673	down
Cluster-2539.77551	0	0.33	0	12.51	6.76	5.45	6.12796	5.03619e-06	0.0004369	up
Cluster-2539.208746	0	0	0	1.19	0.94	0.21	8.00978	5.17241e-06	0.000447947	up
Cluster-2539.268053	14.61	5.77	8.3	0	0.85	0.44	-4.6947	5.20559e-06	0.000450047	down
Cluster-2539.214667	0.34	0.9	0.69	0	0	0	-7.126	5.24295e-06	0.000452501	down
Cluster-2539.140743	0	0	0	2.03	0.43	2.36	7.8806	5.26018e-06	0.000453211	up
Cluster-2539.165699	0.39	2.29	3.98	0	0	0	-8.53995	5.28193e-06	0.000454309	down
Cluster-2539.239270	1.22	0.29	1.43	0	0	0	-7.67251	5.44853e-06	0.000467044	down
Cluster-2539.81703	0	0	0	0.46	2.82	4.54	8.51416	5.46227e-06	0.000467428	up
Cluster-2539.287780	0	0	0	2.93	3.19	1.09	7.19938	5.50412e-06	0.00047021	up
Cluster-2539.119772	0	0	0	128.88	9.73	132.24	9.06156	5.6572e-06	0.00048247	up
Cluster-2539.124396	0.04	0.25	0	3.63	3.28	6.49	5.43434	5.67813e-06	0.000483437	up
Cluster-2539.219999	22.71	8.85	15.53	4.07	3.77	3.62	-2.10789	5.76306e-06	0.000489841	down
Cluster-2539.156775	0	0	0	0.88	1.5	1.05	6.56525	5.821e-06	0.000493932	up
Cluster-2539.115700	0	0	0	1.17	0.77	0.96	6.42537	5.87603e-06	0.000497764	up
Cluster-2539.34780	0	0	0	1.7	2.47	3.38	6.63283	5.90239e-06	0.000499158	up
Cluster-2539.162964	0	0	0	5.36	2.41	0.4	8.87162	5.92721e-06	0.000500417	up
Cluster-2539.161158	41.27	4.99	18.62	0	0	0.42	-7.3134	5.93879e-06	0.000500557	down
Cluster-2539.155984	0	0	0	1.11	0.84	0.68	6.48223	5.96346e-06	0.000501797	up
Cluster-2539.192433	0.73	0	0	8.45	13.74	11.64	5.47894	6.01317e-06	0.000505136	up
Cluster-2539.114206	0	0	0	0.57	0.92	1.4	6.8633	6.02987e-06	0.000505697	up
Cluster-2539.184561	0	0	0	1.22	0.78	0.95	6.47621	6.08211e-06	0.000508688	up
Cluster-2539.11947	0	0	0	0.7	0.85	0.78	6.3607	6.0861e-06	0.000508688	up
Cluster-2539.185042	17.53	1.81	27.93	0.19	0	0	-7.81999	6.09582e-06	0.000508688	down
Cluster-2539.126060	0	0	0	1.62	0.97	1.82	6.65266	6.11008e-06	0.000509035	up
Cluster-2539.94861	0	0	0	1.34	5.26	2.28	7.53354	6.16977e-06	0.00051316	up
Cluster-2539.84553	0.55	1.37	1.59	5.64	5.81	6.49	2.28005	6.25092e-06	0.000518199	up
Cluster-2539.276977	0	0	0	0.84	1.01	1.89	6.83223	6.29598e-06	0.000521078	up
Cluster-2539.41887	0	0	0	0.93	0.79	1.05	6.37703	6.49783e-06	0.000536902	up
Cluster-2539.178750	0	0	0	1.41	0.81	1.01	6.52523	6.60403e-06	0.000544784	up
Cluster-2539.173941	11.38	3.95	82.9	0	0	0	-9.63147	6.71828e-06	0.000553303	down
Cluster-2539.176057	0	0	0	1.01	0.8	1.87	6.80044	6.74019e-06	0.000554202	up
Cluster-2539.299056	0	0	0	1.83	2.76	1.79	6.50903	6.80212e-06	0.000558383	up
Cluster-2539.224497	0	0	0	2.95	4.78	7.51	6.84071	6.81326e-06	0.000558388	up
Cluster-2539.153891	6.41	0.1	43.3	0	0	0	-11.941	7.01471e-06	0.000573965	down
Cluster-2539.116440	0	0	0	2.45	1.58	1.83	6.42309	7.16045e-06	0.00058494	up
Cluster-2539.121131	1.01	6.34	7.37	0	0	0	-8.24088	7.18126e-06	0.000585691	down
Cluster-2539.7504	0	0	0	1.19	1.27	1.29	6.29612	7.25547e-06	0.000590788	up
Cluster-2539.117420	43.37	38.39	37.76	19.39	9.98	12.35	-1.60214	7.45559e-06	0.000606104	down
Cluster-2539.186299	1.32	0.43	2.15	0	0	0	-7.56803	7.577e-06	0.000614982	down
Cluster-2539.199271	0.07	0	0.11	0.91	1.21	0.75	3.94094	7.59472e-06	0.000615428	up
Cluster-2539.178669	0	0	0.18	3.59	3.68	4.36	5.86481	7.69614e-06	0.000622647	up
Cluster-2539.10484	1.17	1.83	2.12	0	0	0	-6.58471	7.76048e-06	0.000626174	down
Cluster-2539.143002	4.69	0.77	7.27	0	0	0	-8.29907	7.76459e-06	0.000626174	down
Cluster-2539.166309	0	0	0	1.07	1.72	2.26	6.70984	7.79681e-06	0.000626886	up
Cluster-2539.194699	0	0	0	0.88	1.02	0.19	7.84297	7.7983e-06	0.000626886	up
Cluster-2539.160932	13.33	11.88	21.57	70.73	44.3	47.33	1.72955	7.84179e-06	0.000629379	up
Cluster-2539.129600	0.15	0.41	0.42	2.52	2.82	4.12	3.25718	8.00485e-06	0.000640027	up
Cluster-2539.171983	2.51	0.94	1.18	0	0	0	-7.04445	8.01234e-06	0.000640027	down
Cluster-2539.118166	2.81	2.84	0	39.89	38.11	31.94	4.14937	8.01255e-06	0.000640027	up
Cluster-2539.164250	1079.7	25.33	1665.23	12.34	13	2.01	-6.49399	8.15011e-06	0.000649622	down
Cluster-2539.249848	0	0	0	1.87	16.29	8.6	8.27394	8.15846e-06	0.000649622	up
Cluster-2539.159473	58.28	2.02	464.31	0	0.56	0.53	-9.08224	8.35168e-06	0.000663959	down
Cluster-2539.167484	0	0	0	2.2	1.63	2.64	6.42972	8.50292e-06	0.000674918	up
Cluster-2539.85118	0.13	0.06	0	1.85	1.31	1.61	4.48898	8.74074e-06	0.000692704	up
Cluster-2539.156298	26.28	16.17	9.5	0	0	0	-7.05212	8.89048e-06	0.000703416	down
Cluster-2539.101534	1.39	1.42	0.48	6.66	5.91	9.27	2.62933	8.90382e-06	0.000703416	up
Cluster-2539.164120	2.99	6.56	10.26	0.28	0.11	0	-5.75051	9.07562e-06	0.000715867	down
Cluster-2539.130471	0	0	0	2.46	3.17	8.01	7.20592	9.09239e-06	0.000715958	up
Cluster-2539.38414	4.25	0.87	1.01	0	0	0	-7.98429	9.11001e-06	0.000715958	down
Cluster-2539.111471	23.13	0.99	5.48	0	0	0	-9.39832	9.1194e-06	0.000715958	down
Cluster-2539.241199	0	0	0	0.67	0.73	0.31	6.82795	9.13609e-06	0.000716153	up
Cluster-2539.149977	16.98	0.34	215.57	0	0	0	-12.2079	9.3204e-06	0.000729466	down
Cluster-2539.195198	2.99	4.01	1.42	0.09	0	0	-6.52038	9.37463e-06	0.000732573	down
Cluster-2539.92099	0	0.49	0	30.74	11.8	11.62	6.6313	9.39045e-06	0.000732673	up
Cluster-2539.158549	3.88	1.3	1.58	0	0.05	0	-6.57251	9.52698e-06	0.000742177	down
Cluster-2539.241367	0	0	0	6.25	3	1.7	7.27171	9.63399e-06	0.000749355	up
Cluster-2539.150991	0	0	0	0.32	0.27	0.14	6.66138	9.80384e-06	0.000761128	up
Cluster-2539.82541	0	0	0	1.42	0.52	0.74	6.9086	9.81555e-06	0.000761128	up
Cluster-2539.165186	15.84	0.36	10.57	0	0.08	0	-8.73622	9.89802e-06	0.000766344	down
Cluster-2539.152102	0	0	0	2.2	18.41	3.81	8.56187	9.92547e-06	0.000767291	up
Cluster-2539.171272	0	0	0	29.77	9.69	19.61	7.12002	9.96263e-06	0.000768984	up
Cluster-2539.5097	0	0	0	0.13	0.48	0.39	7.25758	9.98882e-06	0.000769827	up
Cluster-2539.10601	0	0	0	2.72	2.13	3.7	6.43188	1.01074e-05	0.000777778	up
Cluster-2539.47873	5.05	3.19	2.86	0.95	0.35	0.58	-2.65414	1.0126e-05	0.000778016	down
Cluster-2539.169377	0	0	0	5.14	2.19	0.61	8.17492	1.01723e-05	0.000780386	up
Cluster-2539.132056	0.07	0	0	2.21	3.1	0.87	6.6001	1.02462e-05	0.000784866	up
Cluster-2539.133212	606.55	343.27	428.01	186.61	193.91	195.61	-1.33624	1.02698e-05	0.000785478	down
Cluster-2539.10984	0	0	0	3.62	3.31	2.71	6.28905	1.03825e-05	0.00079289	up
Cluster-2539.3779	3.27	1.87	0.59	0	0	0	-7.77436	1.05064e-05	0.000800757	down
Cluster-2539.146374	0.02	0.01	0.06	5.64	1.57	0.79	6.14279	1.05173e-05	0.000800757	up
Cluster-2539.31901	0	0	0	2.69	3.45	1.28	6.85755	1.07407e-05	0.000816536	up
Cluster-2539.212157	2.26	2.92	1.33	0.08	0	0	-6.27328	1.09537e-05	0.000831474	down
Cluster-2539.129095	4.29	11.5	8.51	39.45	33.79	51.67	2.27267	1.09787e-05	0.000832118	up
Cluster-2539.108090	0	0.1	0	4.95	3.53	2.89	6.4505	1.10644e-05	0.000837359	up
Cluster-2539.223437	0	0	0	1.52	0.26	4.11	8.78786	1.12296e-05	0.000848581	up
Cluster-2539.145620	0.21	0	0.14	5.27	2.14	2.17	4.80628	1.1369e-05	0.000857834	up
Cluster-2539.131137	0	0	0	2.14	0.7	0.84	7.13415	1.14218e-05	0.00086053	up
Cluster-2539.159738	2.9	5.2	8.28	0	0	0.21	-6.32235	1.17085e-05	0.000880809	down
Cluster-2539.158343	761.75	538.3	531.31	274.57	314.28	268.12	-1.17374	1.17345e-05	0.000881453	down
Cluster-2539.158031	5.2	10.44	141.04	0.88	1.18	1.22	-5.58965	1.18222e-05	0.000886721	down
Cluster-2539.65909	1.55	3.58	4.85	0	0	0	-6.98699	1.18497e-05	0.000887458	down
Cluster-2539.255100	1	2.69	4.16	0	0	0	-7.318	1.21274e-05	0.000906914	down
Cluster-2539.153967	20.96	35.87	27.49	1.44	6.22	2.77	-3.12367	1.22165e-05	0.000912216	down
Cluster-2539.156428	2.29	1.8	1.68	5.69	5.12	4.35	1.31784	1.22584e-05	0.000913996	up
Cluster-2539.124667	29.51	41.43	37.82	3.46	3.73	10.75	-2.71146	1.24742e-05	0.00092871	down
Cluster-2539.109161	0	0	0	1.76	2.21	2.23	6.23815	1.24972e-05	0.000929053	up
Cluster-2539.149219	12.82	5.57	17.75	0	0.64	0	-5.97538	1.2762e-05	0.000947337	down
Cluster-2539.120613	1.65	1.94	0.78	10.3	6.39	8.86	2.39508	1.29164e-05	0.000957389	up
Cluster-2539.235753	0	0	0	1.43	3.08	0.95	7.13043	1.29432e-05	0.000957966	up
Cluster-2539.223777	3.04	2.01	8.43	0	0	0	-7.34129	1.3018e-05	0.000962094	down
Cluster-2539.102450	0	0	0	1.35	2.34	0.44	7.61154	1.30737e-05	0.000963756	up
Cluster-2539.184154	21.92	10.46	4.65	90.33	209.01	120.44	3.38225	1.30788e-05	0.000963756	up
Cluster-2539.161389	21.21	33.07	1.14	0.18	0	0	-8.16191	1.35187e-05	0.000992613	down
Cluster-2539.179055	0	0	0	0.6	2.16	0.42	7.84296	1.35187e-05	0.000992613	up
Cluster-2539.138131	16766.4	4859.38	14994.1	33.9	0	0	-10.0862	1.35295e-05	0.000992613	down
Cluster-2539.131637	0	0	0	1.19	1.83	10.35	8.53154	1.36771e-05	0.00100198	up
Cluster-2539.49729	0	0	0	1.53	1.03	1.6	6.31065	1.39041e-05	0.00101714	up
Cluster-2539.126098	0	0	0	0.41	1.61	0.86	7.23215	1.41989e-05	0.0010372	up
Cluster-2539.167128	4.05	2.68	5.36	1.16	0.43	0.77	-2.42488	1.43011e-05	0.00104315	down
Cluster-2539.241942	28.78	16.59	28.19	6.97	6.73	9.91	-1.72085	1.4362e-05	0.00104581	down
Cluster-2539.81925	1.71	3.6	2.5	0	0	0	-6.65125	1.4379e-05	0.00104581	down
Cluster-2539.257844	0	0.03	0	0.46	0.7	0.51	5.83601	1.47064e-05	0.00106808	up
Cluster-2539.186574	4.64	4.6	5.9	14.7	14.51	20.73	1.62451	1.50262e-05	0.00108974	up
Cluster-2539.125875	17.11	18.89	25.28	9.28	5.6	8.96	-1.43834	1.51076e-05	0.00109406	down
Cluster-2539.145294	0	0	0	1.56	1.06	6.89	8.04082	1.52654e-05	0.0011039	up
Cluster-2539.243203	0	0	0	0.6	1.72	0.49	7.30897	1.54609e-05	0.00111644	up
Cluster-2539.145073	15.13	9.94	47.18	0.72	0.26	0	-6.24405	1.54926e-05	0.00111713	down
Cluster-2539.192095	2.39	19.27	28.68	0	0	0	-8.36759	1.55966e-05	0.00112302	down
Cluster-2539.136315	5.94	3.9	6.25	2.13	2.1	1.64	-1.52868	1.56398e-05	0.00112453	down
Cluster-2539.117439	0	0	0	0.62	1.86	1.63	6.96651	1.5684e-05	0.0011261	up
Cluster-39138.0	0	0	0	1.28	1.41	0.62	6.64884	1.63302e-05	0.00117083	up
Cluster-2539.110953	0	0	0	2.42	8.37	3.78	7.10888	1.64217e-05	0.00117572	up
Cluster-2539.60321	6.63	11.82	1.78	0	0	0	-7.91852	1.65313e-05	0.00118188	down
Cluster-2539.162994	25.25	17.67	26.87	0	0.99	0.9	-5.24855	1.66606e-05	0.00118944	down
Cluster-2539.179643	0	0	0	0.64	1.56	1.06	6.6541	1.685e-05	0.00119991	up
Cluster-2539.136973	0	0.06	0	1.79	2.8	5.65	6.94291	1.69256e-05	0.00120172	up
Cluster-2539.157450	0	0.34	0.15	5.67	3.34	7.75	5.00918	1.69802e-05	0.00120172	up
Cluster-2539.139575	28.08	2.61	76.2	0.42	0.52	0	-6.85203	1.70053e-05	0.00120172	down
Cluster-2539.158319	5.74	12.96	10.26	2.38	2.45	1.82	-2.18637	1.70108e-05	0.00120172	down
Cluster-2539.138702	0	0	0	2	2.68	3.73	6.39274	1.70185e-05	0.00120172	up
Cluster-2539.182006	0.94	1.48	0.51	0	0	0	-6.94431	1.70332e-05	0.00120172	down
Cluster-2539.166343	0	0	0	4.72	0.48	2.28	8.14471	1.70472e-05	0.00120172	up
Cluster-2539.109408	0	0	0	1.72	0.61	1.47	6.79178	1.74506e-05	0.00122719	up
Cluster-2539.126380	0.05	0	0	0.8	1.3	3.33	6.67417	1.74682e-05	0.00122719	up
Cluster-2539.129239	0	0.13	0.26	2.48	1.77	1.54	3.87678	1.74815e-05	0.00122719	up
Cluster-2539.159629	3814.47	1630.32	3967.69	424.21	700.82	1042.5	-2.21527	1.78479e-05	0.00125117	down
Cluster-2539.176868	0	0.79	2.1	23.17	16.77	25.47	4.43721	1.78833e-05	0.0012519	up
Cluster-2539.146340	86.73	99.4	74.41	233.6	188.12	183.9	1.13022	1.81337e-05	0.00126767	up
Cluster-33138.0	0	0	0	1.04	1.33	0.49	6.7494	1.82001e-05	0.00127044	up
Cluster-2539.129363	4.22	4.1	2	13.38	15.78	19.93	2.14386	1.82237e-05	0.00127044	up
Cluster-2539.111314	0	0	0	0.78	0.97	1.71	6.60471	1.82701e-05	0.00127191	up
Cluster-2539.161949	0	0	0	1.05	2.11	2.86	6.7386	1.8744e-05	0.00130311	up
Cluster-2539.166579	9.53	8.13	9.34	16.87	19.43	25.25	1.11346	1.87845e-05	0.00130413	up
Cluster-2539.130265	0	0	0	0.37	1.81	0.64	7.52835	1.88822e-05	0.00130911	up
Cluster-2539.180753	0.02	0.03	0	0.29	0.31	0.36	4.3162	1.91146e-05	0.00132158	up
Cluster-2539.173480	49.53	1.89	85.06	0	0	0.43	-8.45925	1.93579e-05	0.00133657	down
Cluster-2539.55404	0	0	0	1.99	0.71	0.6	7.13384	1.94171e-05	0.00133883	up
Cluster-2539.211375	0	0	0	2.16	17.54	17.78	8.02967	1.95144e-05	0.00134369	up
Cluster-2539.149964	78.02	96.78	98.26	299.65	187.47	207.98	1.26695	1.95586e-05	0.00134439	up
Cluster-2539.193276	9.69	1.12	4.07	0	0	0	-7.9743	1.95778e-05	0.00134439	down
Cluster-2539.147976	6.13	7.28	3.17	35.12	32.04	24.1	2.3473	1.97625e-05	0.00135522	up
Cluster-2539.75410	2.54	1.09	0.79	0	0	0	-7.05104	1.99212e-05	0.00136425	down
Cluster-2539.199468	0.5	0.35	0	6.07	5.22	3.3	4.04825	2.00167e-05	0.00136893	up
Cluster-2539.138460	3237.31	2262.13	2434.04	1286.66	1298.63	1242.64	-1.16809	2.00596e-05	0.00137	down
Cluster-2539.101153	4.06	9.4	5.71	0.4	0.95	0.48	-3.53647	2.07578e-05	0.00141577	down
Cluster-2539.183960	5.7	0.44	1.27	0	0	0	-8.61865	2.10914e-05	0.0014356	down
Cluster-2539.120793	0	0	0	0.8	0.24	0.56	6.86773	2.11055e-05	0.0014356	up
Cluster-2539.179428	0	0	0	3.76	5.13	12.64	6.99617	2.13762e-05	0.00145205	up
Cluster-2539.129331	34.96	10.03	15.16	3.64	2.8	2.02	-2.90919	2.15505e-05	0.00146192	down
Cluster-49579.0	3.5	6.03	7.28	0.83	1.24	1.69	-2.24765	2.18731e-05	0.00148182	down
Cluster-2539.156895	16.43	29.37	0.09	0	0	0	-10.9876	2.20682e-05	0.00149303	down
Cluster-20929.0	0	0	0	2.7	4.2	1.26	6.92866	2.23079e-05	0.00150722	up
Cluster-2539.162306	52.01	25.46	64.75	11.63	13.97	14.34	-1.88977	2.29131e-05	0.00154604	down
Cluster-2539.157563	0	0	0	1.95	3.63	0.13	9.05308	2.30475e-05	0.00155303	up
Cluster-2539.102825	23.56	26.75	41.84	87.69	83.93	75.69	1.33359	2.31239e-05	0.00155609	up
Cluster-2539.11410	0	0	0	0.74	0.99	0.47	6.45084	2.33331e-05	0.00156722	up
Cluster-2539.143384	0	0	0	14.26	47.96	2.43	8.79388	2.33515e-05	0.00156722	up
Cluster-2539.45066	0	0.14	0	4.43	1.76	2.45	6.08047	2.36363e-05	0.00158423	up
Cluster-2539.244337	0	0	0	0.47	0.65	1.46	6.89979	2.36682e-05	0.00158426	up
Cluster-2539.17148	1.41	1.35	1.21	0.11	0.2	0	-3.76979	2.37955e-05	0.00159067	down
Cluster-2539.250868	0	0	0	0.4	0.64	0.58	6.24817	2.4311e-05	0.00162297	up
Cluster-2539.149926	0	0	0	0.45	0.3	0.54	6.2798	2.4379e-05	0.00162537	up
Cluster-2539.150194	3.53	0.39	11.01	0	0	0	-9.0127	2.47639e-05	0.00164884	down
Cluster-2539.191008	0.09	0	0.18	7.88	4.5	3.33	6.0349	2.50164e-05	0.00166346	up
Cluster-2539.164395	0	5.05	1.67	129.24	185.84	57.26	5.6725	2.53724e-05	0.00168491	up
Cluster-2539.198238	0	0.12	0	3	1.4	3.99	5.71889	2.54705e-05	0.00168805	up
Cluster-2539.140301	0.14	0.11	0.02	1.2	1.14	1.19	3.65902	2.54867e-05	0.00168805	up
Cluster-2539.134691	28.96	0.14	29.04	0.07	0.38	0.15	-6.56868	2.56651e-05	0.00169764	down
Cluster-67565.0	0	0	0	5.81	3.44	9.13	6.63017	2.58687e-05	0.00170886	up
Cluster-2539.123160	0.23	0	0.43	3.3	5.38	7.27	4.58595	2.59689e-05	0.00171323	up
Cluster-2539.129519	0	0	0	0.82	1.2	0.52	6.50938	2.60862e-05	0.00171648	up
Cluster-2539.274287	0	0	0	2.16	3.15	1.42	6.50938	2.60862e-05	0.00171648	up
Cluster-2539.144683	0	0	0	1.69	1.63	0.66	6.643	2.63393e-05	0.00173087	up
Cluster-2539.157940	0	0	0	0.27	0.8	0.68	6.77546	2.6567e-05	0.00174357	up
Cluster-33452.0	0.44	0.31	0	2.8	3.14	3.31	3.52588	2.68488e-05	0.0017558	up
Cluster-2539.196220	13.52	18.33	22.28	2.27	0	0.82	-4.20617	2.68887e-05	0.0017558	down
Cluster-2539.187565	95.87	46.77	32.67	0	0	2.41	-6.32718	2.68982e-05	0.0017558	down
Cluster-2539.147041	77.06	1.5	41.91	1.55	0.75	1.01	-5.25296	2.69207e-05	0.0017558	down
Cluster-2539.111745	0	0	0	0.81	2.38	3.49	7.09067	2.69806e-05	0.0017558	up
Cluster-2539.98609	1.33	2.33	0.74	0.09	0.09	0.12	-3.8496	2.69971e-05	0.0017558	down
Cluster-2539.7825	0.11	0.42	0	2.81	4.17	3.43	4.17418	2.69973e-05	0.0017558	up
Cluster-2539.98554	0	0	0.32	2.75	19.5	11.66	6.68247	2.71853e-05	0.00176575	up
Cluster-2539.136532	4.92	1.48	44.07	0.16	0.55	0.29	-5.67392	2.75613e-05	0.00178787	down
Cluster-2539.279226	5.18	1.51	0.6	0	0	0	-8.02532	2.76155e-05	0.00178908	down
Cluster-2539.139741	0.17	0	0.15	4.46	3.45	0.99	4.95088	2.80537e-05	0.00181454	up
Cluster-2539.38797	0.3	0.24	0.29	2.09	2.27	3.61	3.36604	2.80805e-05	0.00181454	up
Cluster-2539.250005	0	0.17	0	1.86	9.88	10.23	6.78891	2.82274e-05	0.0018217	up
Cluster-2539.77241	0.05	0	0	1.12	0.94	0.71	5.67614	2.87016e-05	0.00184993	up
Cluster-2539.152878	4.04	7.42	3.43	19.99	40.86	24.23	2.41728	2.8754e-05	0.00185094	up
Cluster-2539.117180	0.29	0	0	6.63	3.04	3.1	5.57014	2.91988e-05	0.00187394	up
Cluster-2539.171205	153.7	45.28	61.88	16.07	12.97	16.24	-2.61843	2.92053e-05	0.00187394	down
Cluster-2539.160693	1.44	4.1	2.67	13.43	20.56	41.2	3.10817	2.92228e-05	0.00187394	up
Cluster-2539.283990	0	0	0	2.72	0.69	0.31	8.0623	2.94318e-05	0.00188494	up
Cluster-2539.42102	70.27	11.5	6.71	0	0	0	-8.51446	2.97529e-05	0.00190309	down
Cluster-2539.109674	0	0	0	5.8	3.43	2.1	6.66574	2.98121e-05	0.00190446	up
Cluster-2539.149058	0	0	0.2	3.12	1.86	2.06	4.96784	2.991e-05	0.00190829	up
Cluster-2539.215142	0	0	0	21.36	5.29	0.62	9.21821	2.99662e-05	0.00190947	up
Cluster-2539.205493	0	0	0	3.35	4.23	1.63	6.57881	3.00965e-05	0.00191535	up
Cluster-2539.151533	33.94	26.28	33.25	6.21	12.49	11.98	-1.67676	3.05714e-05	0.00194312	down
Cluster-2539.133424	0	0.32	0	6.2	5.58	16.07	6.21806	3.07123e-05	0.00194962	up
Cluster-2539.166774	0	0	0	0.26	0.8	0.46	6.80437	3.07687e-05	0.00195073	up
Cluster-2539.187513	0	0	0	2.92	25.45	23.16	7.87072	3.11397e-05	0.00197178	up
Cluster-2539.61389	0	0	0.51	8.64	8.39	56.66	7.00935	3.17354e-05	0.00200446	up
Cluster-2539.93360	0	0	0	1.11	0.94	0.21	7.34258	3.17798e-05	0.00200475	up
Cluster-2539.145078	24.14	0.37	314.29	0	0.23	0	-10.2843	3.18552e-05	0.002007	down
Cluster-2539.174093	1.64	1.46	1.15	0.13	0	0	-4.86334	3.19853e-05	0.00201268	down
Cluster-2539.256438	0	0	0	0.28	0.76	1.33	7.17558	3.23069e-05	0.00203038	up
Cluster-53024.0	0	0	0	0.49	0.82	2.4	7.33785	3.24525e-05	0.00203699	up
Cluster-2539.113767	0	0.18	0.1	1.68	1.76	2.64	4.36326	3.26611e-05	0.00204754	up
Cluster-2539.157246	90.57	27.9	141.57	5.01	13.41	10.71	-3.24941	3.29164e-05	0.00206097	down
Cluster-2539.58987	0	0	0	1.8	1.11	0.46	6.9602	3.31347e-05	0.00207207	up
Cluster-2539.118467	1.06	3.83	3.8	16.91	15.65	23.84	2.63437	3.32832e-05	0.00207655	up
Cluster-2539.183479	0	0.57	0.41	8.96	13.03	3.22	4.67004	3.32888e-05	0.00207655	up
Cluster-2539.97205	16.84	5.68	6.7	0	0	0.39	-6.28082	3.37431e-05	0.00210229	down
Cluster-2539.72206	179.13	0.22	432.07	0	0	0	-11.3903	3.4099e-05	0.00212184	down
Cluster-2539.110587	0	0	0	0.5	12.63	13.49	8.93792	3.42536e-05	0.00212679	up
Cluster-2539.165919	0	0	0	5.04	0.8	0.38	8.56682	3.4263e-05	0.00212679	up
Cluster-2539.144098	26.77	118.99	148.97	5.19	0	0.91	-5.57093	3.43639e-05	0.00213043	down
Cluster-2539.32505	0.16	0.83	0.6	0	0	0	-7.35074	3.4874e-05	0.0021594	down
Cluster-2539.153716	225.64	0.48	139.94	0.21	0.76	1.65	-7.17341	3.49207e-05	0.00215964	down
Cluster-2539.136822	64.8	6.95	51.33	0	0	0	-7.83418	3.52698e-05	0.00217812	down
Cluster-2539.107220	0	0	0	0.58	1.34	1.04	6.44126	3.53285e-05	0.00217812	up
Cluster-2539.177130	0.14	0.16	0	2.09	2.32	1.07	4.24983	3.53491e-05	0.00217812	up
Cluster-2539.128105	0	0	0	0.61	1.21	2.71	7.11587	3.61383e-05	0.00222403	up
Cluster-2539.83154	0	0	0	2.57	1.01	0.47	7.3911	3.63615e-05	0.00223492	up
Cluster-2539.164148	1.08	1.26	0.58	0	0	0	-6.54197	3.6404e-05	0.00223492	down
Cluster-2539.117240	1	1.86	0.58	0	0	0	-6.89857	3.69174e-05	0.00225974	down
Cluster-2539.153037	4.06	0.21	5.02	0	0	0	-8.71346	3.69428e-05	0.00225974	down
Cluster-2539.154205	27.83	24.31	39.1	13.64	15.61	12.88	-1.18745	3.70565e-05	0.00226395	down
Cluster-2539.200146	18.72	16.68	10.56	1.24	0	1.38	-4.12192	3.7129e-05	0.00226563	down
Cluster-2539.219398	1.84	1.66	0.53	0	0.07	0	-6.06995	3.73074e-05	0.00227149	down
Cluster-2539.34353	0	0	0.26	4.77	2.08	4.64	5.4396	3.73151e-05	0.00227149	up
Cluster-2539.111872	0	0	0	0.96	0.5	1.27	6.50056	3.78888e-05	0.00230363	up
Cluster-2539.205441	0	0	0	0.36	0.57	0.61	6.18076	3.82116e-05	0.00231767	up
Cluster-2539.127146	0	0	0	4.72	0.17	1.48	8.83565	3.85186e-05	0.00233348	up
Cluster-2539.80607	0	0	0	3.61	3.44	0.52	7.67558	3.85688e-05	0.00233371	up
Cluster-2539.44424	7.6	5.02	6.17	1.31	0.19	0.37	-3.37321	3.88276e-05	0.00234656	down
Cluster-2539.177191	23.48	0.13	29.3	0	0	0	-10.231	3.88917e-05	0.00234762	down
Cluster-2539.29886	0.03	0	0.01	0.7	0.66	0.35	5.77316	3.89628e-05	0.00234909	up
Cluster-2539.194963	0	0	0	1.6	0.45	0.69	6.83951	3.93739e-05	0.00237104	up
Cluster-2539.171145	3.22	0.16	1.62	0	0	0	-8.51605	3.97437e-05	0.00238786	down
Cluster-2539.219466	0	0	0	8.63	4.04	0.93	7.803	3.97788e-05	0.00238786	up
Cluster-2539.241058	0	0	0	0.61	0.47	0.28	6.30977	3.97953e-05	0.00238786	up
Cluster-2539.149746	0.82	1.69	0.81	6.73	4.01	4.99	2.13457	4.00936e-05	0.0024029	up
Cluster-2539.147298	0	0.02	0	1.73	0.62	0.68	6.14273	4.01964e-05	0.0024062	up
Cluster-2539.228913	0	0	0	13.68	3.69	8.85	6.88118	4.09263e-05	0.00244699	up
Cluster-2539.111458	2.26	0.53	1.6	0	0	0	-6.94554	4.13067e-05	0.0024668	down
Cluster-2539.148415	89.53	0.8	164.64	0	0.76	0.73	-7.47168	4.15211e-05	0.00247375	down
Cluster-2539.42768	1.31	0.2	1.15	0	0	0	-7.48518	4.16666e-05	0.00247948	down
Cluster-2539.163264	0	0	0	0.78	11.39	2.95	8.42629	4.22857e-05	0.00251336	up
Cluster-2539.157505	781.64	1368.16	724.04	185.14	310.41	311.54	-1.94492	4.28417e-05	0.00254341	down
Cluster-30864.0	3.05	1.76	2.24	0	0.31	0.2	-3.89807	4.32404e-05	0.00256405	down
Cluster-2539.52367	0	0	0.49	4.86	6.17	16.47	5.78511	4.37269e-05	0.00258986	up
Cluster-2539.262017	0	0	0	1.37	6.98	8.48	7.39638	4.409e-05	0.00260829	up
Cluster-2539.134106	0	0	0	0.88	0.59	0.37	6.39134	4.45534e-05	0.00263262	up
Cluster-2539.19352	0.1	0	0.1	2.47	1.59	6.65	5.63528	4.5767e-05	0.00269801	up
Cluster-2539.111306	0	0	0	54.85	11.61	24.63	7.27536	4.63332e-05	0.00272819	up
Cluster-2539.174873	0	1.11	1.84	48.89	27.7	74.53	5.60735	4.66613e-05	0.0027443	up
Cluster-2539.41008	0	0	0	1.42	0.49	0.73	6.60351	4.68174e-05	0.00275028	up
Cluster-2539.155833	174.09	257.59	232.25	49.67	54.47	100.13	-1.78283	4.72386e-05	0.00276988	down
Cluster-2539.113838	0.94	0	0	8.89	29.62	15.08	5.67211	4.7261e-05	0.00276988	up
Cluster-2539.209812	0.43	2.98	2.33	0	0	0	-7.52877	4.74252e-05	0.00277628	down
Cluster-2539.173335	18.38	0.81	36.46	0	0	0	-9.05616	4.95096e-05	0.00289493	down
Cluster-2539.119359	0	0	0	3.99	5.6	1.54	6.79731	5.03137e-05	0.00293854	up
Cluster-2539.158054	0	0	0	0.15	6.82	8.52	9.31546	5.0475e-05	0.00294455	up
Cluster-2539.112714	0	0	0	0.54	0.36	1.08	6.58872	5.05806e-05	0.0029473	up
Cluster-2539.146986	8.21	0.58	17.86	0	0	0.12	-7.68289	5.06909e-05	0.00295032	down
Cluster-2539.141223	55.54	30.35	40.89	4.81	12.89	11.52	-2.21574	5.11382e-05	0.00297125	down
Cluster-2539.70231	0	0	0	1.01	2.32	2.08	6.38236	5.11685e-05	0.00297125	up
Cluster-2539.147427	1.35	1.7	1.11	4.87	9.64	5.66	2.19276	5.14134e-05	0.00298204	up
Cluster-2539.194278	0.72	0.39	0.12	3.53	5.4	47.31	5.45201	5.2174e-05	0.00302268	up
Cluster-2539.235206	0	0.25	0	3.24	5.03	6.38	5.64982	5.31712e-05	0.00307667	up
Cluster-2539.154566	0.78	0.43	0.74	2.44	3.32	4.08	2.22876	5.3228e-05	0.00307667	up
Cluster-2539.239760	0	0	0	1.57	0.45	0.27	7.41937	5.35923e-05	0.00309417	up
Cluster-2539.253933	0.07	0	0	0.81	1.71	2.72	6.0664	5.392e-05	0.00310953	up
Cluster-2539.209594	48.72	9.51	136.28	0	1.24	0	-7.38172	5.4035e-05	0.0031126	down
Cluster-2539.161170	23.53	5.02	13.81	0	0	0	-7.01612	5.49566e-05	0.00316207	down
Cluster-2539.136920	668.38	464.69	486.03	1249.1	1347.91	2037.27	1.38656	5.53843e-05	0.00318305	up
Cluster-2539.21141	0	0	0	0.79	13.35	14.32	8.42575	5.58407e-05	0.0032031	up
Cluster-2539.116117	0	0	0	4.44	3.13	1.41	6.6025	5.58604e-05	0.0032031	up
Cluster-2539.206292	0	1.24	0	10.76	15.88	11.71	4.95031	5.59752e-05	0.00320604	up
Cluster-2539.176469	0	0	0	1.11	0.42	1.18	6.54225	5.63844e-05	0.00322271	up
Cluster-2539.230423	4.08	1.79	11.72	0	0	0	-7.30228	5.6394e-05	0.00322271	down
Cluster-2539.166561	0.25	10.2	5.82	0	0	0	-8.97999	5.67695e-05	0.00323883	down
Cluster-2539.138143	54.89	36.25	70.65	1.91	12.71	5.08	-3.15776	5.68046e-05	0.00323883	down
Cluster-2539.152220	0.27	5.07	1.59	0	0	0	-8.41828	5.85633e-05	0.00333533	down
Cluster-2539.67449	0	0	0	0.55	2.6	1.45	7.02209	5.87448e-05	0.00334029	up
Cluster-2539.238684	3.91	2.69	5.38	0	0.3	0	-5.43868	5.8783e-05	0.00334029	down
Cluster-2539.73446	0	0	4.78	33.87	40.47	42.67	4.56123	5.88635e-05	0.0033411	up
Cluster-2539.259539	0	0	0	3.45	3.15	1.63	6.25495	5.99921e-05	0.00340133	up
Cluster-2539.144427	0.54	0	0	5.7	5.7	5.11	4.85365	6.04016e-05	0.0034207	up
Cluster-2539.136143	0	0	0	3.28	16.81	7.15	7.0828	6.17779e-05	0.00349471	up
Cluster-2539.153002	8.74	12.87	10.65	47.51	34.07	25.67	1.64659	6.24974e-05	0.00353145	up
Cluster-2539.60024	0	0	0	1.94	5.29	1.22	7.0509	6.29468e-05	0.00355286	up
Cluster-2539.169436	9.54	0.49	23.07	0	0	0	-8.94458	6.34161e-05	0.00357535	down
Cluster-2539.14496	0	0	0	0.23	0.75	0.94	6.83915	6.35313e-05	0.00357784	up
Cluster-2539.242131	0.68	0.71	1.24	2.47	3.8	3.18	1.77117	6.38572e-05	0.00359218	up
Cluster-2539.129919	1.18	0.22	0.41	25.18	8.77	4.02	4.2471	6.41017e-05	0.00360192	up
Cluster-2539.18366	5.62	1.39	0.74	0	0	0	-7.73204	6.44372e-05	0.00361673	down
Cluster-2539.134120	167.88	79.59	182.59	37.44	50.74	41.14	-1.84416	6.49171e-05	0.00363869	down
Cluster-2539.142883	5.61	9.41	3.92	44.38	24.32	26.36	2.21822	6.49727e-05	0.00363869	up
Cluster-2539.206979	0	0	0	8.78	0.08	2.69	9.70113	6.51944e-05	0.00364705	up
Cluster-2539.105194	6.12	3.79	1.78	0	0	0	-6.71658	6.62021e-05	0.00369932	down
Cluster-2539.29136	0	0	0	2.46	0.39	0.66	7.3957	6.66956e-05	0.00372276	up
Cluster-2539.290327	0	0	0	0.31	2.36	1.7	7.48462	6.71466e-05	0.00373966	up
Cluster-2539.147022	5.45	0.95	5.07	0	0.24	0.15	-4.96685	6.82778e-05	0.00379846	down
Cluster-2539.159396	721.63	1130.11	1022.48	412.63	505.22	417.95	-1.19237	6.89295e-05	0.00382764	down
Cluster-2539.154512	0	0.76	0.49	3.92	11.58	16.76	4.50725	6.89541e-05	0.00382764	up
Cluster-2539.147076	24.72	0.12	43.04	0.28	0.22	0.44	-6.26123	6.95496e-05	0.00385644	down
Cluster-2539.140881	30.63	24.62	21.63	64.13	590.64	278.7	3.4656	6.96387e-05	0.00385714	up
Cluster-2539.105667	0	0	0	1.97	0.17	0.92	7.72342	6.99725e-05	0.00387138	up
Cluster-2539.12430	0	0.26	0	2.85	2.81	3.78	5.06013	7.00811e-05	0.00387313	up
Cluster-2539.86082	0.09	0.26	0	2.24	1.48	2.82	4.10507	7.06565e-05	0.00390066	up
Cluster-2539.191850	3.19	2.89	2.19	7.69	19.55	33.67	2.78046	7.10245e-05	0.00391352	up
Cluster-2539.134848	1.92	2.65	2.53	5.26	7.03	7.21	1.36979	7.10448e-05	0.00391352	up
Cluster-2539.180556	0	0	0	1.78	0.88	2.09	6.27209	7.1503e-05	0.00393446	up
Cluster-2539.167013	0.57	0.73	0.55	5.68	7.38	1.68	2.93311	7.19802e-05	0.0039564	up
Cluster-2539.131573	75.8	159.61	127.9	445.61	436.48	366.96	1.68491	7.23776e-05	0.00397391	up
Cluster-2539.159055	43793	2098.41	30127.5	965.64	1805.45	1504.51	-4.2195	7.25077e-05	0.00397534	down
Cluster-2539.103780	0	0.1	0.13	2.42	1.28	0.8	4.18105	7.25614e-05	0.00397534	up
Cluster-2539.83966	4.88	4.96	5.77	0.55	0.72	0	-3.7473	7.27181e-05	0.0039796	down
Cluster-2539.160815	0.71	0	4.41	26.3	61.25	36.17	4.53503	7.28326e-05	0.00398154	up
Cluster-2539.143558	16.83	4.98	1.6	0	0	0	-7.88812	7.29422e-05	0.00398321	down
Cluster-2539.172870	0	0	0	1.28	1.07	0.34	6.74976	7.35373e-05	0.00401137	up
Cluster-2539.133656	0.09	0.21	0.05	0.51	2.23	2.35	3.76132	7.3805e-05	0.00402162	up
Cluster-2539.134141	19.47	19.48	16	5.83	3.76	6.21	-1.9043	7.41743e-05	0.00403417	down
Cluster-2539.178849	0	0.49	0.32	4.61	4.8	2.4	3.81744	7.41956e-05	0.00403417	up
Cluster-2539.203103	0	0	0	1.61	0.7	0.48	6.67743	7.44063e-05	0.00403984	up
Cluster-55669.0	26.08	7.33	5.96	0.36	0	0.42	-5.71922	7.446e-05	0.00403984	down
Cluster-2539.165737	0	0	0	0.55	1.34	2.93	7.00887	7.46565e-05	0.00404614	up
Cluster-2539.134711	0.22	0	0	1.04	32.99	12.7	7.7266	7.53495e-05	0.00407931	up
Cluster-2539.145764	2.84	1.42	1.13	0.18	0.35	0.09	-3.26377	7.64903e-05	0.00413663	down
Cluster-2539.101165	60.42	33.73	61.31	18.08	11.64	17.69	-1.80704	7.71028e-05	0.00416528	down
Cluster-2539.143919	6.63	8	10.34	2.19	3.93	2.48	-1.60845	7.7812e-05	0.0041991	down
Cluster-2539.260967	0	0.05	0	0.56	0.46	0.66	4.70236	7.80418e-05	0.004207	up
Cluster-2539.143953	0.41	1.86	1.33	62.41	6.85	10.54	4.37849	7.87221e-05	0.00423913	up
Cluster-2539.143727	4.81	1.79	6.88	0	0	0	-6.68531	7.93596e-05	0.0042689	down
Cluster-2539.155499	17.69	11.92	150.42	2.76	1.29	3.8	-4.55656	7.96072e-05	0.00427766	down
Cluster-2539.1373	0	0	0	2.21	3.28	1.28	6.34081	7.98063e-05	0.00428379	up
Cluster-2539.139384	1.46	1.43	0.6	8.48	3.75	8.02	2.44185	8.05872e-05	0.0043211	up
Cluster-2539.237776	0	0	0	0.61	1.77	3.13	7.01506	8.1008e-05	0.00433628	up
Cluster-2539.129232	4.22	1.01	20.97	0	0	0	-8.40707	8.10423e-05	0.00433628	down
Cluster-2539.201071	459.11	0	365.77	0	0	0.14	-12.5971	8.13061e-05	0.00434578	down
Cluster-2539.155292	0	0	0	2.84	0.6	2.28	6.92145	8.21431e-05	0.00438107	up
Cluster-40381.0	12.69	11.88	7.98	1.1	1.31	0	-3.84381	8.21872e-05	0.00438107	down
Cluster-2539.223479	0	0	0.11	1.38	1.53	1.12	4.84935	8.22411e-05	0.00438107	up
Cluster-2539.120178	0	0	0	2.85	2.49	0.9	6.56228	8.23141e-05	0.00438107	up
Cluster-2539.150039	26.61	0.44	5.56	0.23	0.17	0.44	-5.3565	8.25215e-05	0.00438748	down
Cluster-2539.82020	1.01	2.16	0.27	0	0	0	-7.60123	8.287e-05	0.00440136	down
Cluster-2539.197504	0	0	0	0.36	1.11	2.1	7.05204	8.34007e-05	0.00442489	up
Cluster-2539.136394	2961.8	365.59	1723.01	175.59	99.93	67.61	-3.86788	8.42021e-05	0.00446271	down
Cluster-66942.0	3.19	4.05	2.77	0.51	0.15	0	-3.96219	8.43857e-05	0.00446774	down
Cluster-2539.199078	0	0	0	2.38	0.81	0.43	7.16018	8.46312e-05	0.00447604	up
Cluster-2539.197557	1.84	11.42	6.69	0	0	0	-7.2098	8.4769e-05	0.00447863	down
Cluster-2539.279804	0.69	0.13	0.71	0	0	0	-7.18809	8.56298e-05	0.00451937	down
Cluster-2539.225118	5.27	1.29	2.66	0	0	0	-6.782	8.59338e-05	0.00453067	down
Cluster-2539.152715	48.6	31.88	50.26	19.82	24.55	19.92	-1.0913	8.74254e-05	0.0046045	down
Cluster-2539.117027	0	0	0.24	2.07	2.06	3.25	4.98937	8.75448e-05	0.00460597	up
Cluster-2539.253113	19.19	2.23	10.77	0.36	0	0	-6.27808	8.86891e-05	0.00466131	down
Cluster-2539.146408	29.84	0.48	100.77	0	0.52	0.24	-7.39734	8.99317e-05	0.0047217	down
Cluster-2539.240698	26.88	5.67	43.42	0	0	1.1	-6.29136	9.03078e-05	0.00473296	down
Cluster-2539.134335	0	0	0	0.25	0.88	0.45	6.64452	9.03341e-05	0.00473296	up
Cluster-2539.126928	0.39	0.82	0.26	5.17	1.97	4.48	2.85632	9.08381e-05	0.00475443	up
Cluster-2539.61031	0.2	0.57	0.59	6.94	5.72	2.72	3.42224	9.11672e-05	0.0047667	up
Cluster-2539.150233	767.44	416.07	324.85	36.66	126.12	120.13	-2.61366	9.14045e-05	0.00477416	down
Cluster-2539.147302	0	0.02	0	0.66	0.64	0.43	5.38987	9.23522e-05	0.00481481	up
Cluster-2539.247319	0	0	0	1.31	0.35	1.95	6.93821	9.23738e-05	0.00481481	up
Cluster-2539.192117	39.41	33.03	53.59	18.81	23.02	21.08	-1.0747	9.2784e-05	0.00483119	down
Cluster-2539.168954	42.61	0.15	52.22	0	0	0	-10.2406	9.40214e-05	0.00489057	down
Cluster-2539.218626	4.62	2.92	1.21	0.16	0	0	-5.70827	9.41631e-05	0.00489289	down
Cluster-2539.168113	11.41	0.74	14.4	0	0.21	0	-7.08333	9.5174e-05	0.00494032	down
Cluster-2539.92661	0	0.26	0	3.32	3.24	2.53	4.80286	9.56768e-05	0.00496131	up
Cluster-2539.228758	0	0	0	0.11	0.28	0.23	6.29524	9.70324e-05	0.00502128	up
Cluster-2539.228759	0	0	0	0.11	0.28	0.23	6.29524	9.70324e-05	0.00502128	up
Cluster-2539.170820	90.82	0.29	19.83	0.44	0	0.09	-7.85112	9.86937e-05	0.00510201	down
Cluster-2539.127254	23.97	21.14	29.63	8.87	12.23	11.01	-1.30873	9.90455e-05	0.00511495	down
Cluster-2539.89098	0.12	0.21	0.55	1.78	2.38	2.14	2.84434	9.96738e-05	0.0051412	up
Cluster-2539.169335	4.2	0.18	2.88	0	0	0	-8.27632	9.97578e-05	0.0051412	down
Cluster-2539.165119	4.83	2.22	1.64	19.08	10.02	18.52	2.3647	0.000101243	0.00521241	up
Cluster-2539.214605	0	0	0.15	3.62	3.74	1.43	5.75376	0.000101758	0.00523356	up
Cluster-2539.154662	2.55	3.95	2.84	9.4	16.8	31.31	2.5479	0.000102034	0.00524245	up
Cluster-2539.165198	0	0	0	0.52	0.42	2.84	7.5604	0.000102253	0.0052483	up
Cluster-2539.17698	0.12	0.24	0	5.11	2.03	2.17	4.58551	0.000102774	0.0052697	up
Cluster-2539.174639	24.91	19.04	26.97	52.11	58.89	45.75	1.06294	0.000103125	0.00528231	up
Cluster-2539.176289	19.08	0.63	304.28	0	0	0	-10.7065	0.000103778	0.00531037	down
Cluster-2539.206175	0.04	0	0	0.28	0.67	0.82	5.41088	0.000104597	0.00534152	up
Cluster-2539.94447	0	0	0.18	1.74	1.68	3.17	5.08512	0.000104599	0.00534152	up
Cluster-2539.53397	4.57	0.98	9.13	0	0	0	-7.38967	0.000104921	0.00534894	down
Cluster-2539.94344	0.09	0.09	0.74	29.07	7.07	2.06	5.34942	0.000105028	0.00534894	up
Cluster-2539.162849	1.01	2.1	0.61	6.4	6.82	12.38	2.65952	0.000105068	0.00534894	up
Cluster-2539.255663	1.01	4.37	8.2	0	0	0	-7.31156	0.000105168	0.00534894	down
Cluster-2539.95645	0	0.54	0	8.6	6.66	10.72	5.35171	0.000105597	0.00536533	up
Cluster-2539.137335	0	0	0	1.3	0.44	1.26	6.45991	0.000107817	0.00546709	up
Cluster-2539.143427	335.15	0	480.91	0	0	0.29	-11.7203	0.000109763	0.0055602	down
Cluster-2539.222649	0	0.04	0	1.85	0.62	0.48	6.11849	0.000109928	0.00556199	up
Cluster-2539.212245	0	0	0	0.32	1.36	1.06	6.76299	0.000110019	0.00556199	up
Cluster-2539.137457	7.06	7.37	3.17	0.3	0	0	-5.72665	0.000111525	0.00563245	down
Cluster-2539.222437	3.48	3.08	4.34	1.05	1.85	1.37	-1.41691	0.000112163	0.00565349	down
Cluster-2539.123151	0.57	0.91	1.26	3.32	2.39	3.71	1.72077	0.000112166	0.00565349	up
Cluster-2539.141861	226.22	130.74	180.76	439.2	455	377.8	1.16068	0.000113851	0.00573269	up
Cluster-2539.194024	1.18	0	0	10.55	20.73	27.02	5.6553	0.000113973	0.00573311	up
Cluster-2539.172018	10.9	5.42	36.81	1.03	0	0.88	-4.81542	0.000117618	0.00591055	down
Cluster-2539.187673	0	0	0	16.04	2.05	10.93	7.2793	0.000118138	0.00593078	up
Cluster-2539.259922	0	0.32	0.18	1.52	4.11	2.34	4.08538	0.000123065	0.00617196	up
Cluster-2539.10567	0.25	0	0	2.35	2.21	4.45	5.08545	0.000123457	0.00618547	up
Cluster-2539.192858	0	0	0	0.26	0.97	0.79	6.56202	0.000124515	0.00622918	up
Cluster-2539.218838	4.75	10.26	51.88	0	0	0	-7.74396	0.000124576	0.00622918	down
Cluster-2539.170712	226.69	11.66	205.13	3.92	4.38	0	-5.78889	0.000124731	0.00623073	down
Cluster-2539.42284	0.84	0.27	0.28	8.38	3.26	14.77	4.14855	0.000124938	0.00623488	up
Cluster-2539.90639	2.22	1.6	0.98	0.14	0	0	-5.16094	0.000125104	0.00623699	down
Cluster-2539.201969	4.79	8.09	6.15	21.89	17.09	16.41	1.4438	0.000126279	0.00628936	up
Cluster-2539.205714	0.1	0	0	11.08	7.23	0.56	7.05136	0.000126741	0.00630614	up
Cluster-2539.202460	0	0	0	1.36	0.17	0.87	7.21846	0.000127009	0.00631326	up
Cluster-2539.265770	0.12	0.44	0.51	0	0	0	-6.74719	0.000127246	0.00631881	down
Cluster-2539.79672	0	0	0	5.06	0.34	9.44	8.27251	0.000127748	0.00633127	up
Cluster-2539.167267	188.3	0.4	19.19	0	0	0.33	-9.26242	0.000128384	0.00635081	down
Cluster-2539.152696	107.41	4.38	50.27	1.42	1.52	0	-5.77975	0.000128395	0.00635081	down
Cluster-2539.208612	0	0	0.15	1.25	6.4	3.76	6.11591	0.000129246	0.00638664	up
Cluster-2539.194764	0	0	0	3.88	0.28	6.97	8.23285	0.000129651	0.0064004	up
Cluster-2539.143958	0.02	0.72	0.5	5.62	8.92	57.81	5.84204	0.000131521	0.00648633	up
Cluster-2539.146005	38.12	39.4	23.07	5.37	12.76	6.64	-2.1115	0.000131771	0.00649234	down
Cluster-2539.72938	0	0	0	2.43	5.37	0.25	8.09352	0.000133688	0.00658026	up
Cluster-2539.148854	91.58	5.29	19.11	0	0.65	1.21	-6.13605	0.000133817	0.00658026	down
Cluster-2539.95983	0	0.1	0	1.73	2.06	1.14	5.36887	0.000134402	0.00660259	up
Cluster-2539.93729	0.11	0	0.11	1.46	4.01	2.18	4.99087	0.000134999	0.00662365	up
Cluster-2539.127501	0	0	0	9.76	1.16	1.86	7.6435	0.000135093	0.00662365	up
Cluster-2539.4220	0	0	0	0.24	0.64	0.9	6.54969	0.000135465	0.00663543	up
Cluster-2539.113885	11.78	0.81	9.89	0.49	0.49	0.48	-4.0673	0.000136697	0.00668927	down
Cluster-2539.274222	0	0	0	0.86	2.64	2.39	6.38996	0.000137089	0.00669963	up
Cluster-2539.193613	0.85	0.21	0	10.17	4.03	64.59	6.09523	0.000137175	0.00669963	up
Cluster-2539.184333	0.57	0.84	0.48	3.32	1.93	2.26	1.89441	0.000138136	0.00674004	up
Cluster-2539.169311	0.38	0	0.96	43.83	1.73	44.1	5.97151	0.000139817	0.00681263	up
Cluster-2539.196143	0.84	0.8	1.2	3.3	4.01	2.29	1.68906	0.000139894	0.00681263	up
Cluster-2539.282313	4.67	1.52	0.38	0	0	0	-7.74954	0.000140682	0.00684438	down
Cluster-2539.153561	36.46	2.06	29.1	0.87	0.37	0	-5.80316	0.000141066	0.00685109	down
Cluster-2539.207013	0	0.08	0.08	0.72	2.49	1.4	4.6423	0.000141091	0.00685109	up
Cluster-2539.241881	0.05	0.07	0.05	0.73	0.27	0.72	3.29122	0.000141452	0.00686201	up
Cluster-2539.200091	0	0	0	0.47	1.69	5.4	7.57025	0.000142948	0.00692536	up
Cluster-2539.202683	0	0	0	0.69	0.3	0.78	6.1412	0.000143033	0.00692536	up
Cluster-2539.193085	2.86	0.76	3.11	0	0	0	-6.54615	0.000143492	0.0069409	down
Cluster-2539.121132	2.22	2.65	1.96	5.16	10.08	9.94	1.8022	0.000144436	0.00697985	up
Cluster-2539.147509	4.74	4.28	4.24	0.58	1.76	1.09	-2.01779	0.000144739	0.00698783	down
Cluster-2539.182872	2.25	0.13	1.84	0	0	0	-7.84345	0.000145451	0.00701549	down
Cluster-2539.22327	2.12	21.39	0.95	0	0	0	-8.75069	0.000145598	0.00701583	down
Cluster-2539.144491	0.16	1.12	0.43	0	0	0	-7.29267	0.000146377	0.00704664	down
Cluster-2539.92186	0.18	0.17	0	11.62	2.32	1.5	5.33504	0.000146743	0.00705752	up
Cluster-2539.158839	1.95	4.52	0.46	149.16	37.78	12.23	4.71809	0.000147772	0.00710025	up
Cluster-2539.183987	6.39	3.97	9.89	0.9	0.63	0	-3.83793	0.000150278	0.00720425	down
Cluster-2539.155865	58.19	71.06	106.51	250.94	193.81	173.76	1.32103	0.000150365	0.00720425	up
Cluster-2539.208995	0	0	0	0.5	3.77	6.49	7.54779	0.000151171	0.00723596	up
Cluster-2539.189552	0	0	0	1.57	0.75	1.92	6.14394	0.000151639	0.00724604	up
Cluster-2539.76581	0	0	0	0.64	0.29	0.76	6.10939	0.000151669	0.00724604	up
Cluster-2539.148424	2.81	4.16	4.22	35.44	10.25	15.65	2.36913	0.000152429	0.00727106	up
Cluster-2539.140718	144.28	77.21	94.47	43.91	41.09	43.18	-1.40021	0.000152481	0.00727106	down
Cluster-2539.189084	8.99	0.97	6.91	0	0	0	-7.26747	0.000152697	0.00727446	down
Cluster-2539.206835	0.22	0.43	0.36	1.21	3.03	3.05	2.80321	0.000153534	0.00730745	up
Cluster-34165.0	3.6	2.41	2.65	0.49	0.14	0	-3.80534	0.000154233	0.00733379	down
Cluster-2539.196180	3.19	1.14	6.78	0.15	0	0	-6.17926	0.0001549	0.00735854	down
Cluster-2539.186237	0.29	0.32	0.38	1.49	1.33	0.98	1.87916	0.000155203	0.00736598	up
Cluster-2539.106403	0	0	0	14.39	15.57	5.06	6.40706	0.00015578	0.00738643	up
Cluster-2539.104183	0	0.07	0	1.21	0.74	1.12	5.25275	0.000160442	0.00760035	up
Cluster-2539.141195	0	0	0	0.87	1.11	0.31	6.50534	0.000161996	0.00766676	up
Cluster-2539.86160	0	0	0	0.76	3.27	4.18	6.82172	0.000163644	0.00773747	up
Cluster-2539.119890	10.13	13.83	10.34	0.45	1.52	2.9	-2.92532	0.00016541	0.00781365	down
Cluster-2539.179801	0	0	0	0.96	1.11	0.36	6.35857	0.000168686	0.00795685	up
Cluster-2539.158687	0.15	0	0	1.65	1.16	1.24	4.56056	0.000168757	0.00795685	up
Cluster-2539.266245	0.29	0.35	0.29	0.83	7.38	5.62	3.83006	0.000169331	0.00797642	up
Cluster-2539.164189	3.21	2.26	0.39	0	0	0	-7.33699	0.000170112	0.00800576	down
Cluster-2539.178499	15.21	12.5	16.81	0.39	2.5	2.99	-2.99425	0.000170421	0.00801282	down
Cluster-2539.257923	0	0.19	0	1.79	2.21	2.73	4.91256	0.000171343	0.00804864	up
Cluster-2539.296116	0	0	0	7.09	10.78	2.72	6.50971	0.000174314	0.00818059	up
Cluster-2539.21616	6.49	1.64	8.57	0.79	0.69	0.9	-2.83168	0.000175742	0.00823991	down
Cluster-2539.92895	0	0.16	0.3	2.42	2.73	3.62	3.95102	0.000177811	0.00832919	up
Cluster-2539.130864	0.3	0	0	15.5	1.92	10.32	6.55794	0.000178913	0.00837259	up
Cluster-2539.243177	9.7	3.71	12.26	0	0	0	-6.31896	0.00017907	0.00837259	down
Cluster-2539.234377	0	0	0	0.84	2.76	1.84	6.30302	0.000183886	0.00858982	up
Cluster-2539.97216	0.06	2.18	5.78	0	0	0	-8.9657	0.000185813	0.0086718	down
Cluster-2539.281239	2.29	0.72	3.32	0.13	0	0	-5.56993	0.000186738	0.00870689	down
Cluster-2539.205653	0.32	0	0.07	1.75	4.04	2.19	4.3145	0.000187229	0.00871769	up
Cluster-2539.102632	1.5	0.58	11.63	0	0	0	-8.21291	0.000187315	0.00871769	down
Cluster-2539.74442	1.84	2.37	0.57	0	0	0	-6.63811	0.000187502	0.00871832	down
Cluster-2539.255896	14.89	0.72	3.76	0.13	0.31	0.15	-5.28351	0.000191231	0.00888352	down
Cluster-2539.150840	10.77	10.53	15.53	5.6	7.01	6.47	-1.01876	0.000193844	0.00898007	down
Cluster-2539.249060	0.26	0.33	0	2.37	2.12	1.76	3.30257	0.000195527	0.00904971	up
Cluster-2539.192382	50.9	43.62	74.31	29.9	28.07	22.6	-1.13452	0.000196337	0.00907889	down
Cluster-2539.228609	3.98	25.56	0.16	0	0	0	-9.61519	0.000196581	0.00908181	down
Cluster-2539.118573	0	0	0	26.12	0.3	182.31	10.2659	0.000200093	0.00923561	up
Cluster-2539.39591	0	0	0	0.69	0.75	0.28	6.13337	0.000201179	0.00927231	up
Cluster-2539.169715	0	0.26	0	1.79	1.93	3.2	4.75898	0.000201256	0.00927231	up
Cluster-2539.213100	18.27	15.69	3.72	0.72	0	0	-5.69706	0.000201475	0.0092739	down
Cluster-2539.151543	1.4	3.23	0.29	0	0	0	-7.58846	0.000202742	0.00932373	down
Cluster-2539.191439	0	0	0	0.51	5.79	5.74	7.50955	0.000203913	0.00936902	up
Cluster-2539.104754	1.55	1.14	1.57	0.25	0.22	0	-3.24671	0.000205039	0.00941221	down
Cluster-2539.146599	184.97	168.85	193.71	69.18	103.73	109.74	-1.0298	0.00020559	0.00942891	down
Cluster-2539.85244	27.28	13.01	19.91	4.78	7	7.97	-1.68695	0.000207043	0.0094818	down
Cluster-2539.120507	56.59	43.51	53.9	6.86	18.42	20.35	-1.88416	0.00020712	0.0094818	down
Cluster-2539.137417	46.12	33.61	16.66	7.52	9.33	8.48	-2.04036	0.000207343	0.0094834	down
Cluster-2539.140889	0.6	0.77	0	1.24	56.37	44.72	6.09459	0.00020881	0.00954183	up
Cluster-2539.168596	0	0	0	1.03	0.14	1.07	7.03307	0.000211124	0.00963645	up
Cluster-2539.129977	21.12	14.06	18.26	2.85	1.33	0	-3.72815	0.000211263	0.00963645	down
Cluster-11000.0	0	0	0.1	0.86	1.79	1.89	5.38565	0.000211512	0.00963908	up
Cluster-2539.104073	0	0	0	1.05	0.98	0.21	6.6865	0.000212653	0.00968233	up
Cluster-2539.138817	37.74	44.34	25.85	8.16	11.47	15.82	-1.70478	0.000215003	0.00977219	down
Cluster-2539.163667	19.57	3.12	11.53	0.52	0.93	0	-4.64704	0.000215014	0.00977219	down
Cluster-36804.0	1.54	0.93	2.14	0.18	0	0	-4.69933	0.000215788	0.00979853	down
Cluster-2539.125788	13.28	19.99	11.69	40.03	39.26	39.5	1.30722	0.000216032	0.00980077	up
Cluster-2539.226468	0	0	0	0.78	3.59	2.59	6.59591	0.000216483	0.00980842	up
Cluster-2539.130731	15.39	21.56	11.83	49.76	51.23	42.43	1.45051	0.00021659	0.00980842	up
Cluster-2539.151180	0.38	0	0	4.35	5.13	3.05	5.2054	0.000218159	0.00987061	up
Cluster-2539.141264	21.92	19.6	17.18	58.2	33.64	49.75	1.18514	0.000223362	0.0100904	up
Cluster-2539.235319	3.43	2.01	16.06	0	0	0.29	-6.24732	0.000223638	0.0100913	down
Cluster-2539.128022	2.65	10.75	4.07	48.58	27.19	46	2.68836	0.000224394	0.0101164	up
Cluster-2539.145150	0.29	0.27	0.43	1	1.84	1.08	1.89935	0.000225068	0.0101377	up
Cluster-2539.197020	0	0	0	1.46	0.22	0.73	6.88555	0.000225806	0.0101619	up
Cluster-2539.195483	57.13	1.24	106.68	0.67	0	0	-7.97001	0.000226915	0.0101938	down
Cluster-2539.74405	0	0	0	4.45	10.2	1.76	6.79925	0.000226921	0.0101938	up
Cluster-2539.149414	1.4	1.75	1.04	3.49	4.13	3.62	1.3403	0.000231009	0.0103682	up
Cluster-43426.0	2.6	0.56	2.7	0	0.1	0	-5.92957	0.00023211	0.0104084	down
Cluster-2539.140387	117.44	52.11	64.45	7.36	23.36	17.23	-2.36514	0.000234515	0.0105069	down
Cluster-2539.134899	6.81	7.26	5.79	3.79	2.56	2.57	-1.23719	0.000235159	0.0105172	down
Cluster-2539.198881	0.26	0.17	0.09	2.03	2.07	0.97	3.22147	0.000235162	0.0105172	up
Cluster-2539.260196	47.59	0.32	7.39	0	0	0	-9.37615	0.000236133	0.0105513	down
Cluster-2539.233372	0.13	0.12	0.09	0.9	0.58	0.52	2.46942	0.000245756	0.0109715	up
Cluster-2539.101277	0.13	0.14	0	7.08	2.32	0.94	5.5673	0.000246051	0.0109745	up
Cluster-2539.188407	42.2	1.43	25.69	0.53	0	0	-6.96951	0.000246258	0.0109745	down
Cluster-2539.133609	0.43	0.92	0.46	2.41	2	3.19	1.96217	0.00024745	0.0110179	up
Cluster-2539.124376	0.03	0	0	0.21	0.49	0.69	5.5849	0.000248011	0.0110331	up
Cluster-2539.192185	18.15	19.99	34.67	7.97	8.35	11.39	-1.46942	0.000249622	0.011095	down
Cluster-2539.82349	104.73	0.66	15.27	0	0.42	0	-8.28342	0.000250127	0.0111076	down
Cluster-2539.133407	0	0	0	0.98	4.86	3.05	6.57274	0.000250904	0.0111203	up
Cluster-2539.179147	0.11	0.2	0.05	0.72	1.76	1.34	3.30622	0.000250905	0.0111203	up
Cluster-2539.169322	2.44	0.64	1.15	6.45	57.48	10.19	4.04673	0.000251075	0.0111203	up
Cluster-2539.125095	1.72	0.37	6.78	0	0	0	-7.6765	0.000253374	0.0112123	down
Cluster-2539.156523	15.41	4.34	11	0	0.89	1.28	-4.13916	0.00025377	0.01122	down
Cluster-2539.200557	0	0.63	0	41.14	1.52	29.61	6.88473	0.000255223	0.0112743	up
Cluster-2539.148414	0	0	0.04	2.03	0.43	0.36	5.93321	0.000257106	0.0113475	up
Cluster-2539.124563	21.42	48.91	96.75	3.15	11.1	8.7	-2.95127	0.000258176	0.0113848	down
Cluster-2539.126081	0	0.17	0	8.08	0.73	7.9	6.58863	0.000260946	0.0114969	up
Cluster-2539.210500	0	0	0	3.75	0.29	1.02	7.47527	0.000263319	0.0115913	up
Cluster-2539.124966	38.15	7.29	113.33	2.79	5.82	3.19	-3.78064	0.000264909	0.011641	down
Cluster-849.0	0.4	2.62	9.46	0.16	0.04	0.26	-4.80607	0.00026611	0.0116836	down
Cluster-2539.118800	0	2.48	1.44	30.98	10.43	23.93	3.97024	0.000266663	0.0116977	up
Cluster-2539.165750	8.5	0.83	17.93	0.73	0.49	0.18	-4.29931	0.000267333	0.0117169	down
Cluster-2539.89957	10.83	4.87	18.38	2.52	2.97	2.78	-2.08987	0.000269843	0.0118166	down
Cluster-2539.156105	0	0	0	1.23	5.12	88.2	9.286	0.000270245	0.0118239	up
Cluster-2539.186272	4.11	0.7	20.44	0	0	0	-8.1874	0.000271011	0.0118472	down
Cluster-2539.233698	0	0	0	0.5	1.44	1.45	6.16427	0.000272416	0.0118983	up
Cluster-2539.154172	0	0	0	2.58	1.61	0.45	6.61859	0.000275785	0.012034	up
Cluster-2539.204305	0	0	0	16.49	6.33	14.76	6.16101	0.000276001	0.012034	up
Cluster-2539.238418	0	0	0	0.15	0.4	0.47	6.16162	0.00027654	0.012047	up
Cluster-2539.194039	0	0	0	0.38	0.2	1.26	6.93847	0.000277299	0.0120697	up
Cluster-15779.0	0	0.65	0	5.29	7.15	5.19	4.61005	0.000278414	0.0121078	up
Cluster-2539.142098	21.7	24.34	16.87	50.71	41.14	58.65	1.16303	0.000279809	0.0121579	up
Cluster-2539.202425	0.11	0.24	0.06	0.61	1.7	1.71	3.17325	0.000281906	0.0122385	up
Cluster-2539.192551	15.28	11.3	12.21	5	7	7.1	-1.09854	0.000284033	0.0123172	down
Cluster-2539.114254	0.01	0	0	0.46	0.36	0.1	5.8067	0.000284298	0.0123172	up
Cluster-2539.165846	1.72	1.74	1.77	0	0.31	0.13	-3.74749	0.000284453	0.0123172	down
Cluster-2539.73313	12.81	0.49	8.99	0.4	0.55	0.32	-4.16854	0.000285457	0.0123501	down
Cluster-2539.168347	1.62	0.72	2.6	10.07	5.26	7.59	2.16895	0.000286813	0.012394	up
Cluster-2539.216606	5.29	2.63	3.64	1.25	1.68	1.24	-1.54023	0.000286963	0.012394	down
Cluster-2539.172131	0.23	0.56	0.21	2.86	1.99	1.44	2.49421	0.000288695	0.0124581	up
Cluster-2539.151137	2.74	7.19	4.95	0	0.22	0.57	-4.24748	0.000289689	0.0124904	down
Cluster-2539.182531	0	0	0	2.83	0.18	11.24	8.44208	0.000290174	0.0125005	up
Cluster-2539.113150	1.12	3	1.57	6.37	9.09	8.96	2.01039	0.000291539	0.0125486	up
Cluster-2539.64841	22.57	1.31	4.11	0	0.24	0	-6.97615	0.000292965	0.0125993	down
Cluster-2539.191877	1.78	0	0	10.23	78.67	56.47	6.0208	0.000293383	0.0126065	up
Cluster-2539.159503	11.28	12.94	28.68	102.13	53.79	59.65	1.96759	0.000294714	0.0126529	up
Cluster-2539.79122	8.93	2.38	1.38	0.2	0	0	-5.99562	0.000294992	0.012654	down
Cluster-2539.83608	0.51	0	0.34	6.93	2.48	3.78	3.88192	0.00029595	0.012675	up
Cluster-2539.188166	0.46	0.38	0.31	1.5	1.54	1.64	1.98724	0.000295985	0.012675	up
Cluster-2539.172161	173.2	17.77	1.32	0	0	0.66	-8.27225	0.000297234	0.0126962	down
Cluster-2539.132147	0.36	0	0	10.6	12.84	8.61	6.39231	0.000298989	0.0127603	up
Cluster-2539.86604	25.65	2.64	49.03	0	0.75	0	-6.51498	0.000300117	0.0127976	down
Cluster-2539.149527	14.26	157.84	61.2	3.99	0	0.72	-5.69333	0.000302061	0.0128697	down
Cluster-2539.180730	11.32	8.17	12.8	2.2	2.98	5.26	-1.69517	0.000304935	0.0129811	down
Cluster-2539.222058	0	0.11	0.11	2.05	1.12	1.85	4.42078	0.000308463	0.0131092	up
Cluster-2539.89878	0	0	0.17	0.91	1.79	2.5	4.90034	0.000308869	0.0131154	up
Cluster-2539.191229	13.22	18.3	18.38	36.05	29.11	40.73	1.00385	0.000310018	0.0131531	up
Cluster-2539.178773	0	0	0	1.23	0.44	3.93	7.11743	0.00031468	0.0133396	up
Cluster-2539.179401	0	0	0	0.49	2.32	2.42	6.56261	0.000315241	0.0133522	up
Cluster-2539.136407	46.84	17.45	12.48	2.36	1.05	0	-4.53571	0.000320457	0.0135617	down
Cluster-2539.113806	0.19	0.1	0	1.08	1.69	1.55	3.89055	0.000321546	0.0135964	up
Cluster-2539.130009	0.85	0.94	2.5	4.81	7.22	6.71	2.06792	0.00032242	0.0136177	up
Cluster-2539.118265	5.88	0.44	8.68	0	0	0	-7.64959	0.000322591	0.0136177	down
Cluster-2539.129455	12.77	8.35	7.44	3.1	1.6	2.85	-1.95926	0.000322871	0.0136181	down
Cluster-46116.0	6.17	3.2	4.46	0.58	0	0	-4.558	0.000325227	0.013706	down
Cluster-2539.184855	5.49	0.1	5.04	0	0	0	-8.2146	0.000327367	0.0137714	down
Cluster-2539.161414	127.76	45.13	51.21	14.02	21.53	11.55	-2.36638	0.000327599	0.0137714	down
Cluster-2539.197357	0.78	0.95	0.65	2.77	2.27	1.76	1.42404	0.000328786	0.0138017	up
Cluster-2539.102742	1.18	0	0	9.85	9.39	14.16	4.7259	0.000329676	0.0138242	up
Cluster-2539.168700	66.23	41.32	43.35	24.58	23.81	22.73	-1.17395	0.000329975	0.0138252	down
Cluster-2539.225246	0.79	0	0.62	49.2	9	3.15	5.43447	0.000330496	0.0138355	up
Cluster-2539.147809	9.38	0.68	89.76	0.24	0	0	-8.08987	0.000331557	0.0138684	down
Cluster-2539.9042	4.17	1.08	10.61	0	0	0	-6.98775	0.000338735	0.0141569	down
Cluster-2539.199229	0.78	0	0.22	12.38	18.11	2.27	4.9706	0.00033999	0.0141976	up
Cluster-2539.74605	0.98	2.09	0.9	5.23	4.77	5.76	1.88817	0.000340303	0.0141989	up
Cluster-2539.248744	0.5	0.08	2.22	0	0	0	-7.89752	0.00034075	0.0142058	down
Cluster-2539.137406	5.37	2.15	17.1	0	0	0.26	-6.57828	0.000341629	0.0142307	down
Cluster-2539.144363	0.07	0.14	0.16	1.42	2.4	0.41	3.45263	0.000342583	0.0142587	up
Cluster-2539.212992	0.03	0.13	0.08	0.52	0.51	0.49	2.61609	0.000343671	0.0142921	up
Cluster-2539.130624	0	0	0	1.2	0.29	1.8	6.66204	0.000344192	0.014302	up
Cluster-2539.12480	0	0	0.03	0.15	2.08	1.28	6.51824	0.000344865	0.0143181	up
Cluster-2539.114943	50.63	67.26	82.82	34.81	35.06	26.42	-1.142	0.000348048	0.0144384	down
Cluster-2539.138712	14.48	0	7.93	104.54	2592.79	58.19	6.69697	0.000350787	0.0145401	up
Cluster-2539.109369	3.9	3.14	3.29	13.47	22.18	7.24	1.98729	0.000352186	0.0145861	up
Cluster-2539.109528	18.19	11.09	20.93	7.65	6.27	3.96	-1.55252	0.000353483	0.0146277	down
Cluster-2539.89329	0	0.6	0.12	4.68	3.88	4.94	4.08418	0.000355943	0.0147175	up
Cluster-2539.114473	0	0	0.19	4.34	1.67	1.27	5.19897	0.000357754	0.0147802	up
Cluster-2539.169432	0.54	2.11	1.88	0	0	0	-6.36453	0.000358904	0.0148076	down
Cluster-2539.26281	0	0	0	1.03	0.21	0.87	6.47541	0.000359004	0.0148076	up
Cluster-2539.177372	0	0.1	0	0.7	2.34	4.67	6.01684	0.000363129	0.0149655	up
Cluster-2539.1940	0	0	0	0.15	0.51	0.77	6.52832	0.000364458	0.015008	up
Cluster-2539.140172	10.39	7.48	17.55	0.16	0.99	1.83	-3.65821	0.000365399	0.0150344	down
Cluster-2539.174406	0	5.58	4.86	42.14	41.62	30.55	3.35938	0.000367403	0.0151046	up
Cluster-2539.112545	0.42	0	0	10.3	6.55	9.32	5.90071	0.000367949	0.0151147	up
Cluster-2539.4291	0	0	0.14	0.73	1.84	2.16	5.05848	0.000368882	0.0151285	up
Cluster-2539.131861	169.72	4.24	136.91	1.6	2.36	0	-6.37146	0.000369072	0.0151285	down
Cluster-41476.0	0.04	0.05	0	0.55	0.43	0.37	3.50663	0.000369274	0.0151285	up
Cluster-2539.134867	35.73	25.99	52.55	11.87	8.56	3.05	-2.34236	0.000369485	0.0151285	down
Cluster-2539.186313	0	0.37	0	6.9	8.58	1.88	5.4225	0.000371218	0.0151871	up
Cluster-2539.161206	43.45	4.17	71.17	3.27	2.52	3.9	-3.66397	0.000374935	0.0153267	down
Cluster-2539.158655	0	0	0.53	22.31	21.62	25.15	7.01982	0.00037624	0.0153566	up
Cluster-2539.117997	2.91	3.63	2.65	7.08	6.65	8.67	1.18271	0.000376276	0.0153566	up
Cluster-2539.132619	78.37	96.71	77.57	220.21	142.84	197.3	1.0589	0.00037725	0.0153839	up
Cluster-2539.201601	6.93	7.12	6.31	1.45	2.69	2.48	-1.72945	0.000377853	0.0153961	down
Cluster-2539.197488	88.29	3.56	28.89	0.73	2.02	2.69	-4.55765	0.000381493	0.0155193	down
Cluster-2539.138738	0	0.24	0.09	0.26	8.51	16.84	6.11929	0.000382366	0.0155423	up
Cluster-2539.141415	130.29	68.93	120.85	49.65	49.78	52.83	-1.13803	0.000384321	0.0156092	down
Cluster-2539.153366	4.02	3.09	2.99	11.33	7.87	21.13	1.90472	0.000386671	0.0156896	up
Cluster-2539.121066	0.23	1.76	0.92	7.02	6.21	6.99	2.69415	0.000386925	0.0156896	up
Cluster-2539.109961	0	0	0	4.84	8.06	0.31	7.77599	0.000389425	0.0157783	up
Cluster-2539.198228	0	0.09	0	3.55	3.53	0.47	6.14841	0.000392628	0.0158953	up
Cluster-2539.177257	46.58	17.15	4.91	0	0	0	-7.12259	0.000394421	0.0159551	down
Cluster-2539.145082	19.25	3.2	255.33	1.51	0.17	3.23	-5.7703	0.000397631	0.016072	down
Cluster-2539.86997	6.86	5.66	9.76	1.36	3.02	1.42	-1.99314	0.000403385	0.0162785	down
Cluster-2539.112114	9.43	0.17	1.62	0	0.09	0	-7.41388	0.000404874	0.0163255	down
Cluster-2539.264002	11.93	15.32	1.88	0	0	0	-6.99971	0.000406198	0.0163658	down
Cluster-2539.166235	8.2	15.23	10.01	2.65	4.86	2.9	-1.76768	0.000406544	0.0163666	down
Cluster-2539.169105	2.07	2.03	1.52	4.95	3.89	6.73	1.37431	0.000407932	0.0163988	up
Cluster-2539.124276	0	0	0	1.31	0.3	1.16	6.3404	0.000408294	0.0163988	up
Cluster-2539.144216	46.38	30.13	75.81	532.01	195.68	154.94	2.47681	0.00040832	0.0163988	up
Cluster-2539.162595	1.45	1.42	0.39	0	0	0	-6.35031	0.000408862	0.0164075	down
Cluster-2539.162272	59.68	0	50.92	0	0	0	-13.6662	0.000410087	0.0164372	down
Cluster-2539.130013	4.65	4.1	3.34	1.53	1.24	1.49	-1.60724	0.000410254	0.0164372	down
Cluster-2539.27931	0.12	0.44	0.09	1.35	2.07	3.38	3.28161	0.00041155	0.0164761	up
Cluster-2539.45289	0.08	0.16	0	1	0.74	1.23	3.42039	0.000413654	0.0165471	up
Cluster-2539.161324	318.42	70.2	297.56	1.08	1.25	23.02	-4.84936	0.000415787	0.0166193	down
Cluster-2539.141386	0	0	0.23	13.22	0.34	18.18	7.10752	0.000416252	0.0166247	up
Cluster-2539.165235	17.67	7.94	6.05	0.49	2.22	0.83	-3.23186	0.000422127	0.0168343	down
Cluster-2539.136310	19.23	7.45	47.01	4.6	0.97	1.16	-3.5142	0.000422167	0.0168343	down
Cluster-2539.199242	0	0	0	1.78	3.33	0.4	6.85784	0.000422884	0.0168495	up
Cluster-2539.153006	22.63	0	40.94	0	0	0	-13.6599	0.000423549	0.0168563	down
Cluster-2539.229746	0	0	0.17	9.91	1.79	1.19	6.17202	0.000423724	0.0168563	up
Cluster-2539.266094	0	0.13	0	2.41	0.81	1.29	5.01649	0.000424719	0.0168784	up
Cluster-2539.286726	0.1	0.3	0.26	1.59	0.86	1.38	2.42855	0.000425023	0.0168784	up
Cluster-2539.270172	1.09	2.43	0.37	7.95	10.88	18.99	3.12944	0.000425284	0.0168784	up
Cluster-2539.108005	0.42	0	0.27	14.78	1.64	3.92	4.79875	0.000426113	0.016898	up
Cluster-2539.165725	84.19	19.81	277.14	2.5	14.26	6.54	-4.15375	0.000429052	0.0169923	down
Cluster-2539.165507	5.58	5.87	3.01	0.97	1.22	0.24	-2.67564	0.000429165	0.0169923	down
Cluster-2539.297511	0	0.6	0	7.62	3.63	6.52	4.75043	0.000430274	0.0170228	up
Cluster-61133.2	0	0.19	0	1.22	1.83	1.74	4.53025	0.000433251	0.0171256	up
Cluster-2539.113759	7.14	6.46	4.28	23.47	14.54	32.02	1.89299	0.000433551	0.0171256	up
Cluster-2539.221189	0.95	0.53	0.53	2.51	2.68	2.65	1.88143	0.000434114	0.0171344	up
Cluster-2539.169951	15.72	10.57	11.5	4.72	5.69	6.72	-1.22665	0.000434802	0.0171482	down
Cluster-2539.231426	0	0	0	0.55	0.44	0.11	6.53191	0.000435339	0.017155	up
Cluster-2539.2944	35.06	0.25	22.17	0	0	0	-8.8405	0.000435658	0.017155	down
Cluster-2539.126032	0.17	0.7	0	6.07	3.97	3.31	3.94153	0.000436583	0.0171734	up
Cluster-2539.79034	0	0	0	3.24	0.2	2.99	7.43735	0.000436806	0.0171734	up
Cluster-2539.159086	121.98	4.35	114.47	0.9	2.47	6.93	-4.59079	0.000438049	0.0172089	down
Cluster-2539.157579	34.71	0.95	26.8	0	0	0	-7.96119	0.000447709	0.0175722	down
Cluster-2539.127199	0	0	0	11.35	26.33	2.92	6.90574	0.000448014	0.0175722	up
Cluster-2539.112528	0	0.31	0.63	3.37	2.44	4.69	3.40773	0.000448344	0.0175722	up
Cluster-2539.131033	21.88	1.61	35.05	0.21	0.99	1.32	-4.54919	0.000448922	0.0175812	down
Cluster-2539.119319	3.61	5.16	0.31	0	0	0	-7.47877	0.000449465	0.0175888	down
Cluster-2539.140209	0	0	0	0	103.81	126.66	13.7059	0.00045113	0.0176403	up
Cluster-2539.143290	198.12	120.31	205.75	95.75	85.5	69.11	-1.13639	0.000454637	0.0177636	down
Cluster-2539.154127	14.9	12.88	20.76	8.4	8.86	6.32	-1.10796	0.000455907	0.0177994	down
Cluster-2539.152647	89.64	0	141.95	0	0	0	-13.5215	0.000458211	0.0178635	down
Cluster-2539.183004	0	1.2	1.49	18.82	6.52	13.54	3.7676	0.000458493	0.0178635	up
Cluster-2539.137593	0	2.57	42.22	0.01	0	0	-11.0292	0.000458611	0.0178635	down
Cluster-2539.73532	14.66	11.97	15.37	6.26	8.28	4.66	-1.19663	0.000461378	0.0179574	down
Cluster-2539.178866	0.29	1.01	0.49	23.78	0.86	18.7	4.48108	0.000468001	0.0182011	up
Cluster-2539.145942	0	0.13	0	5.22	1.61	0.7	6.09207	0.000469508	0.0182456	up
Cluster-2539.134624	408.33	8.52	175.28	1.17	6.63	12.17	-5.08303	0.000470929	0.0182868	down
Cluster-2539.162637	940.5	228.9	481.9	35.84	84.86	84.61	-3.11004	0.000471891	0.01831	down
Cluster-2539.133012	201.13	71.46	1112.63	40.21	27.28	27.71	-3.85471	0.000476745	0.0184738	down
Cluster-2539.105239	4.33	0.31	1.87	0	0	0	-7.12295	0.000476844	0.0184738	down
Cluster-2539.143541	12.32	22.03	23.72	50.18	55.55	44.93	1.2974	0.000477376	0.0184802	up
Cluster-2539.121824	0	0	0	0.19	0.6	3	7.52513	0.00047878	0.0185203	up
Cluster-2539.46479	9.17	5.96	8.06	1.18	0.17	0	-4.14371	0.000479808	0.0185327	down
Cluster-2539.127878	1.12	0.14	1.81	5.66	13.68	10.41	3.26918	0.000479836	0.0185327	up
Cluster-2539.257303	31.99	32.2	55.3	14.5	7.98	11.02	-1.89525	0.000483092	0.0186442	down
Cluster-2539.154299	5.34	4.97	3.59	14.88	11.08	9.99	1.28779	0.000484175	0.0186576	up
Cluster-2539.100831	0.07	0.16	0	0.9	0.9	1.05	3.49174	0.00048418	0.0186576	up
Cluster-2539.43514	5.07	4.86	4.95	0.57	0.74	0	-3.62315	0.000485981	0.0187041	down
Cluster-2539.160413	112.11	127.3	40.41	523.22	767.18	320.62	2.38261	0.000486128	0.0187041	up
Cluster-64034.0	1.52	1.62	0.54	0.15	0.11	0	-3.9335	0.000489072	0.018803	down
Cluster-2539.168031	0	0.48	0.18	1.09	16.34	10.24	5.28053	0.000490273	0.0188348	up
Cluster-2539.147374	1.86	0.39	2.57	0	0	0	-6.65415	0.000492196	0.0188942	down
Cluster-2539.150368	0	0	0	0.93	1.25	0.21	6.45119	0.00049264	0.0188969	up
Cluster-2539.161614	4	14.68	48.94	0.99	1.9	1.18	-4.12334	0.00049429	0.0189458	down
Cluster-2539.268326	0	0	0.8	4.22	8.17	22.74	5.52233	0.000495016	0.0189592	up
Cluster-2539.112544	0	0	0	0.2	1.12	1.28	6.61728	0.000496681	0.0190085	up
Cluster-2539.158483	4.02	7.47	6.36	13.24	16.01	17.84	1.31821	0.000498105	0.0190486	up
Cluster-2539.180532	0	0	0	1.18	0.38	1.88	6.32792	0.00050194	0.0191806	up
Cluster-2539.242059	2.91	1.5	1.86	0.32	0	0.35	-3.30917	0.000504038	0.0192323	down
Cluster-2539.177044	1.62	6.24	1.99	32.63	12.01	34.16	2.89629	0.000504228	0.0192323	up
Cluster-2539.135068	13.85	16.11	10.28	49.45	27.52	42.18	1.47127	0.000504435	0.0192323	up
Cluster-2539.98822	7.48	0.62	9.9	0	0	0	-7.20044	0.00050614	0.0192827	down
Cluster-43613.0	0	0	0	1.11	0.19	1.91	6.91652	0.00050676	0.0192917	up
Cluster-2539.17378	0.43	0.08	0.2	3.26	2.64	1.09	3.29344	0.000508109	0.0193285	up
Cluster-2539.161708	148.99	0	361.09	0	0	0	-13.4476	0.000510002	0.0193859	down
Cluster-2539.188012	1.11	4.71	1.99	12.84	13.56	20.14	2.46148	0.000510406	0.0193866	up
Cluster-2539.169485	61.37	45.5	46.11	24.05	13.15	26	-1.36039	0.000512466	0.019444	down
Cluster-2539.84875	35.38	5.07	28.04	0	0	1.44	-5.70434	0.000513138	0.019444	down
Cluster-2539.157695	163.05	0	88.44	0	0	0	-13.3992	0.000513413	0.019444	down
Cluster-2539.169667	5.02	2.7	5.17	9.92	10.2	10.81	1.20074	0.000513461	0.019444	up
Cluster-2539.164528	1.49	2.37	2.2	4.28	4.59	6.43	1.25163	0.000515581	0.0195096	up
Cluster-2539.150761	405.17	0	392.73	0	0	0	-13.3123	0.000518046	0.0195592	down
Cluster-2539.19948	0	0	0	0.11	0.55	0.87	6.70713	0.000518155	0.0195592	up
Cluster-2539.143125	22.23	1.43	23.69	0	0.86	0.35	-5.16586	0.000518442	0.0195592	down
Cluster-2539.115240	1.26	0.95	0.36	0	0.09	0	-5.45407	0.000519016	0.0195662	down
Cluster-2539.15496	0	0	0	28.8	0.89	27.09	7.87788	0.000519835	0.0195759	up
Cluster-2539.180924	0	0.31	0	19.61	1.02	13.75	6.56881	0.00052005	0.0195759	up
Cluster-2539.196587	9.17	0.25	6.45	0.17	0	0	-6.91969	0.000521813	0.0196276	down
Cluster-2539.201363	0.19	0.21	0	1.57	5.33	2.85	4.6705	0.000525921	0.0197631	up
Cluster-2539.217608	0	0	0	0.77	0.15	0.43	6.38416	0.0005262	0.0197631	up
Cluster-2539.222149	210.41	4.93	16.17	0	2.27	0.47	-6.47154	0.000533961	0.0200397	down
Cluster-2539.163369	0	0	0	0.16	1.28	0.83	6.68135	0.000539062	0.0202035	up
Cluster-2539.126227	6.49	0.44	2.06	0	0	0	-7.28108	0.000539129	0.0202035	down
Cluster-2539.127598	0.41	0.23	0.06	6.52	2.16	1.2	3.73365	0.000540443	0.0202049	up
Cluster-2539.178275	0	0	1.09	7.87	7.02	8.7	4.37852	0.000540669	0.0202049	up
Cluster-2539.160883	1.23	1.66	1.2	3.93	2.59	3.68	1.23794	0.00054077	0.0202049	up
Cluster-2539.220224	0.08	0.1	0.1	0.55	0.86	0.35	2.59019	0.000541939	0.0202336	up
Cluster-2539.138144	33.2	0	57.25	0	0	0	-13.2807	0.000543372	0.0202721	down
Cluster-2539.70367	1.56	0.64	1.78	0	0	0.14	-4.85998	0.000546616	0.020378	down
Cluster-2539.142766	0.35	0.17	0.17	0.94	1.46	1.4	2.34134	0.000548609	0.0204372	up
Cluster-2539.162826	23.46	7.36	23.03	4.57	4.07	5.79	-1.9578	0.000550662	0.0204985	down
Cluster-2539.99954	0.4	0.85	0	23.41	7.65	6.31	4.76443	0.00055548	0.0206626	up
Cluster-2539.264011	0	0	0	1.37	0.18	0.55	6.67106	0.000556698	0.0206927	up
Cluster-2539.222974	0	0	0	1.95	2.12	0.56	6.26484	0.000557392	0.0207032	up
Cluster-2539.193729	0.24	0.23	0	3.56	1.38	2.03	3.76464	0.000558946	0.0207456	up
Cluster-2539.141340	112.48	0	93.48	0	0	0	-13.205	0.000559895	0.0207485	down
Cluster-2539.139771	83.18	0	60.21	0	0	0	-13.2181	0.000560453	0.0207485	down
Cluster-2539.88218	0	16.32	17.16	156.74	130.78	89.78	3.50414	0.000566195	0.0209376	up
Cluster-2539.144830	5.77	2.87	4.78	0.63	0.55	0	-3.5762	0.000569836	0.0210568	down
Cluster-2539.620	0	0	0	1.9	0.58	1.87	5.99077	0.000570694	0.021073	up
Cluster-2539.154717	10.45	2.23	0.27	0.12	0	0	-7.0113	0.000573737	0.0211699	down
Cluster-2539.140384	29.28	21.62	26.88	10.61	13.91	16.08	-1.02383	0.00057462	0.0211833	down
Cluster-2539.157999	70.79	26.66	55.08	1.98	10.45	1.07	-3.53913	0.00057494	0.0211833	down
Cluster-2539.119650	27.19	20.46	0.25	0	0	0	-8.59518	0.000575931	0.0212043	down
Cluster-2539.181834	9.97	1.45	10.57	0.41	1.14	0.9	-3.21315	0.000586079	0.0215621	down
Cluster-2539.125133	0.46	0	0.45	6.44	6.35	3.59	4.115	0.000589354	0.0216668	up
Cluster-2539.87463	0.09	0	0	0.51	0.71	0.82	4.47381	0.000594648	0.0218417	up
Cluster-2539.113148	0	0.24	0	1.32	9.39	3.73	5.86586	0.000597315	0.0219116	up
Cluster-2539.51607	0.13	0	0.04	0.72	0.57	0.7	3.45808	0.00059951	0.0219761	up
Cluster-2539.169706	228.4	118.12	300.78	50.09	43.6	79.76	-1.97428	0.00060166	0.0220388	down
Cluster-2539.172258	16.67	20.95	20.65	6.6	11.53	8.79	-1.18639	0.000603861	0.0221034	down
Cluster-2539.206056	2.88	0.19	1.62	0	0	0	-7.19658	0.000607456	0.0222189	down
Cluster-2539.183661	4.62	14.23	10.68	45.57	76.95	30.78	2.29079	0.00061145	0.0223364	up
Cluster-2539.88658	0.04	0.09	0.11	0.33	0.47	0.35	2.26266	0.000611707	0.0223364	up
Cluster-2539.194237	44.6	0.11	37.32	0	0.37	0.49	-6.51799	0.000612875	0.0223364	down
Cluster-2539.255412	0	0	0	3.26	31.82	37.46	6.91703	0.000612884	0.0223364	up
Cluster-2539.250457	3.51	1.38	7.03	0	0.25	0	-5.64012	0.000614649	0.0223719	down
Cluster-2539.191763	0	0	0	1.79	0.16	1.91	7.11494	0.00061649	0.0224068	up
Cluster-2539.154345	8.36	1.04	8.28	0	0.49	0.23	-4.66789	0.000616594	0.0224068	down
Cluster-2539.162224	22.32	0	94.44	0	0	0	-13.345	0.000617429	0.022408	down
Cluster-2539.127321	0.09	0	0	3.35	1.65	0.51	5.73699	0.000617517	0.022408	up
Cluster-2539.136154	0.12	0.26	0.25	1.03	1.77	1.19	2.46125	0.000618893	0.0224418	up
Cluster-2539.62632	0	0	0	0.32	4.73	6.44	7.40418	0.000623323	0.0225834	up
Cluster-2539.184940	0.92	1.67	1.18	4.96	3.4	8.17	2.06216	0.000623901	0.0225834	up
Cluster-2539.137273	55.17	10.84	147.91	7.01	9.22	3.9	-3.44215	0.000624143	0.0225834	down
Cluster-2539.197566	1.99	8.54	3.14	18.87	34.66	34.9	2.57195	0.000624672	0.0225863	up
Cluster-2539.145069	0.66	0	0	45.08	17.92	22.62	6.93563	0.000626719	0.0226316	up
Cluster-2539.269576	0	0.08	0	1.69	0.41	2.54	5.70077	0.000626954	0.0226316	up
Cluster-2539.164769	0.51	0.5	0	4.74	4.69	2.76	3.48235	0.000629972	0.0227128	up
Cluster-2539.151778	5.21	5.74	7.72	1.18	0.75	2.69	-2.08978	0.000632635	0.0227925	down
Cluster-2539.78945	0	0.2	0	2.15	2.07	1.14	4.59508	0.000640567	0.0230618	up
Cluster-2539.175965	39.12	7.21	31.74	0	0.19	1.78	-5.39798	0.000644647	0.0231921	down
Cluster-2539.160417	99.21	0	40.25	0	0	0	-13.1194	0.000651196	0.023411	down
Cluster-2539.136174	0	0	0	3.16	1.32	0.06	7.96256	0.000653195	0.0234661	up
Cluster-2539.168307	10.21	6.95	8.49	1.93	4.16	2.12	-1.71225	0.000654476	0.0234902	down
Cluster-2539.139676	4.48	3.64	5.07	1.73	2.36	2.33	-1.11578	0.000654797	0.0234902	down
Cluster-2539.180657	5.19	6.56	7.04	1.79	2.56	3.56	-1.32389	0.000660254	0.0236691	down
Cluster-2539.117038	3	3.39	1.5	9.95	7.25	15.52	1.94841	0.000662125	0.0237193	up
Cluster-3801.1	1.5	0.65	1.63	0.1	0.21	0	-3.58332	0.000666811	0.0238702	down
Cluster-2539.141427	14.15	19.85	9.86	35.87	46.03	65.78	1.65125	0.000667787	0.0238882	up
Cluster-2539.129367	0	0	0	0.21	1.54	3.36	7.09597	0.000668428	0.0238942	up
Cluster-2539.136633	1.82	1.2	2.04	0.8	0.74	0.93	-1.09082	0.000670718	0.0239421	down
Cluster-2539.228668	146.53	4.62	88.16	0	0	2.66	-6.63932	0.000674585	0.0240631	down
Cluster-2539.70276	30.49	41.18	29.23	10.9	6.87	4.73	-2.22943	0.000678909	0.0242002	down
Cluster-2539.68485	0	0	0	0.11	0.6	0.47	6.37602	0.00068188	0.0242756	up
Cluster-2539.194015	1.22	13.91	6.22	68.99	58.8	64.19	3.05231	0.000681989	0.0242756	up
Cluster-2539.60356	1	9.97	2.58	39.58	28.6	136.12	3.74272	0.000691861	0.0246096	up
Cluster-2539.145652	302.62	193.47	661.53	40.93	135.91	58.73	-2.41473	0.000694807	0.024697	down
Cluster-2539.29427	0	0.33	0	2.57	3.21	2.03	4.43372	0.000696249	0.0247134	up
Cluster-2539.148845	231.5	0	330.75	0	0.57	0	-9.73266	0.000697939	0.0247559	down
Cluster-2539.200121	0.26	0.07	0.26	0.68	1.03	1.24	2.2446	0.000699893	0.0248078	up
Cluster-2539.234255	6.25	3.07	11.18	1.37	1.43	1.11	-2.39552	0.00070103	0.0248242	down
Cluster-2539.217652	236.79	4.05	234.02	8.46	1.27	8.53	-4.75079	0.000701341	0.0248242	down
Cluster-2539.281945	9.11	3.02	10.51	1.85	0.46	1.17	-2.74808	0.000706254	0.0249631	down
Cluster-2539.113832	2.42	1.43	6.81	0	0.37	0.1	-4.57039	0.000709576	0.0250477	down
Cluster-2539.142784	95.61	68.82	0	0	0	0	-12.8981	0.000709644	0.0250477	down
Cluster-2539.42488	0	0	0	1.23	1.13	0.36	6.01719	0.000714093	0.0251871	up
Cluster-2539.165096	188.83	149.34	245.53	104.92	96.35	75.71	-1.16371	0.000716515	0.0252549	down
Cluster-2539.253598	0	0.07	0	1.42	0.5	1.08	5.35238	0.000717342	0.0252612	up
Cluster-2539.113797	0	0.28	0.44	8.96	1.35	4.69	4.31703	0.000718196	0.0252612	up
Cluster-2539.167475	11.67	4.81	14.8	3.36	3.24	3.42	-1.69433	0.000719434	0.025287	down
Cluster-2539.166593	0	0.07	0	4.4	4.99	0.11	6.78022	0.000719934	0.025287	up
Cluster-2539.232116	0	0.45	0	3.24	3.18	2.42	4.36201	0.000725604	0.0254684	up
Cluster-2539.101719	1402.18	5.44	219.73	7.84	6.54	0	-6.82851	0.000727799	0.0255277	down
Cluster-2539.71281	93.99	36.91	72.08	10.41	1.14	0.53	-4.10258	0.00073657	0.0258173	down
Cluster-2539.166500	79.55	25.8	29.03	6.86	3.11	0.38	-3.77817	0.000738824	0.0258503	down
Cluster-2539.127682	7.3	10.28	8.57	23.2	21.35	16.66	1.13768	0.000738849	0.0258503	up
Cluster-2539.133007	706.54	162.66	1174.67	142.47	105.91	93.6	-2.62283	0.00073905	0.0258503	down
Cluster-2539.94843	57.35	44.02	85.45	15.35	22.6	31.44	-1.49729	0.000741267	0.0259099	down
Cluster-2539.285393	0	0.14	0	0.78	3.51	3.04	5.46556	0.000747762	0.0261188	up
Cluster-2539.133550	2.67	1.17	3.98	0	0.29	0	-4.86921	0.000750833	0.0261781	down
Cluster-2539.161197	435.67	210.11	370.7	135.86	122.93	174.99	-1.30846	0.000751423	0.0261781	down
Cluster-2539.127390	0	0	0	1.91	0.32	1.76	6.33769	0.000751454	0.0261781	up
Cluster-2539.108359	0.11	0.15	0.07	0.43	0.56	0.45	2.06447	0.000751538	0.0261781	up
Cluster-2539.163675	0	0	0	0	144.09	108.27	12.953	0.000752241	0.0261845	up
Cluster-2539.107084	0	0.28	0	1.85	2.18	2.54	4.24045	0.000758955	0.0264	up
Cluster-2539.155673	68.78	0	60.24	0	0	0	-12.7411	0.000759971	0.0264171	down
Cluster-2539.195442	4.7	19.74	6	63.07	47.07	130.76	2.83958	0.000761583	0.0264549	up
Cluster-2539.126385	6.41	1.9	5.66	0.96	1.35	1.1	-2.08221	0.000764202	0.0265276	down
Cluster-2539.252586	0	0	0	2.09	0.39	1.98	6.31007	0.000769585	0.0266961	up
Cluster-2539.197503	0	0.03	0.02	0.91	0.14	0.42	4.97225	0.000775286	0.0268753	up
Cluster-2539.160665	69.46	0.25	10.98	0.22	0.8	0.54	-5.85497	0.000777832	0.0269451	down
Cluster-2539.108152	0.55	1.27	0.44	6.04	2.4	6.61	2.61886	0.000784867	0.0271701	up
Cluster-2539.105973	2.06	5.71	10.18	1.17	0.45	1.05	-2.78448	0.000785464	0.0271721	down
Cluster-2539.74579	0	0.11	0	1.03	0.51	0.91	4.4933	0.000786725	0.027197	up
Cluster-2539.99744	0.07	0.05	0.05	0.28	0.25	2.15	3.94512	0.000788718	0.0272473	up
Cluster-2539.237522	0.47	0.56	0.23	1.62	1.44	1.41	1.74895	0.000798583	0.0275692	up
Cluster-2539.162731	0.64	1.19	0.57	2.91	3.19	2.18	1.69401	0.000803224	0.0277104	up
Cluster-2539.272069	0	0	0	1.68	6.6	8.12	6.16777	0.000809669	0.0279137	up
Cluster-2539.225541	0	0.48	0	3.82	9.15	2.95	4.91383	0.000814287	0.0280537	up
Cluster-2539.131411	0	0.32	0	1.16	35.4	5.96	6.81849	0.000822174	0.0282927	up
Cluster-2539.240328	1.49	0.22	6.21	0	0	0	-7.44065	0.000822805	0.0282927	down
Cluster-2539.156461	37.67	38.33	66.72	21.51	20.01	26.56	-1.13652	0.000822909	0.0282927	down
Cluster-2539.168258	0	0	0	0.16	2.04	1.06	6.85368	0.000827432	0.0284286	up
Cluster-55735.1	2.19	0.66	2.27	0.18	0	0	-4.81063	0.000828388	0.0284286	down
Cluster-2539.165326	8.73	3.22	6.45	0.09	0.93	1.06	-3.16299	0.000828553	0.0284286	down
Cluster-2539.161175	0	0	0	123.53	80.64	0	12.7489	0.000832778	0.0285425	up
Cluster-2539.159973	127.92	0	143.08	0	0	0	-12.5936	0.000835917	0.0286228	down
Cluster-2539.179865	7.72	7.52	15.05	1.43	1.72	0	-3.3366	0.000839121	0.0286935	down
Cluster-2539.57774	0.05	0	0	0.56	0.4	0.28	4.50463	0.000840355	0.0287119	up
Cluster-2539.146959	0	1.32	5.45	146.3	61.34	69.97	5.33134	0.0008408	0.0287119	up
Cluster-2539.150448	0	39.81	103.57	0	0	0	-12.7028	0.000845479	0.0288152	down
Cluster-2539.184913	0	0	0	2.54	0.22	1.89	6.86824	0.000845521	0.0288152	up
Cluster-2539.137039	0	10.21	0	798.31	145.49	44.34	6.61611	0.000845881	0.0288152	up
Cluster-2539.164004	1.2	2.15	14.81	0.64	0.5	0.36	-3.62073	0.000846109	0.0288152	down
Cluster-2539.157975	1607.89	269.69	1652.18	142.7	189.26	267.08	-2.65743	0.000847966	0.0288589	down
Cluster-2539.50173	0	0	0	0.09	0.63	0.7	6.5947	0.00085181	0.0289343	up
Cluster-2539.210271	0	0.19	0	3.32	1.03	4.82	5.42094	0.000851861	0.0289343	up
Cluster-2539.154678	219.51	0	430.96	0	0	0	-12.6264	0.00085233	0.0289343	down
Cluster-2539.98678	0	0.05	0.13	0.85	1.03	0.47	3.83484	0.000852477	0.0289343	up
Cluster-2539.78910	1.84	0.35	2.31	0	0.09	0	-5.60934	0.000857162	0.0290737	down
Cluster-2539.248721	5.81	3.35	1.78	0.3	0	0.55	-3.72357	0.000858908	0.0291133	down
Cluster-2539.109023	12.05	1.76	38.64	0	0.83	0	-6.36816	0.000860086	0.0291337	down
Cluster-2539.20432	0	0	0	0.38	0.09	0.44	6.22657	0.0008612	0.0291518	up
Cluster-2539.221159	0	0	0	2.13	0.39	1.7	6.24517	0.000862058	0.0291613	up
Cluster-2539.159042	21.58	0	46.08	0	0	0	-12.6256	0.000864408	0.0292212	down
Cluster-2539.2199	0	0.06	0	0.71	0.56	0.39	4.44478	0.000868252	0.0293314	up
Cluster-2539.237021	0.32	0.67	0.32	2.65	1.54	2.35	2.27462	0.000871142	0.0294001	up
Cluster-2539.162166	6.01	0	0	48.81	39.22	76.87	4.61136	0.000871452	0.0294001	up
Cluster-2539.96916	31.24	0	52.09	0.25	0	0.17	-7.85949	0.000876355	0.0295458	down
Cluster-2539.144021	0.32	2.18	4.14	0	0	0	-6.83588	0.00087732	0.0295585	down
Cluster-2539.156180	1.94	8.34	5.22	54.59	17.04	42.86	2.78168	0.000880705	0.0296421	up
Cluster-2539.173796	5.04	0.35	12.88	0	0.21	0	-6.56027	0.000880978	0.0296421	down
Cluster-2539.6272	0	0.09	0.05	1.09	0.94	0.37	4.04106	0.000896102	0.0301309	up
Cluster-2539.164899	0	2.13	0	29.49	61.55	89.86	6.19495	0.000897407	0.0301547	up
Cluster-2539.150567	0	69.67	32.87	0	0	0	-12.6177	0.000898073	0.030157	down
Cluster-2539.166738	0.54	34.33	12.45	0.41	0	0.68	-5.66664	0.000904899	0.0303544	down
Cluster-2539.165314	30.89	42.94	43.64	6.97	19.37	11.98	-1.71195	0.000905158	0.0303544	down
Cluster-2539.151080	267.99	204.04	147.55	88.75	92.57	109	-1.18589	0.000906137	0.030367	down
Cluster-2539.143956	69.91	86.09	0	0	0	0	-12.5312	0.000906928	0.0303734	down
Cluster-2539.144430	25.58	15.14	33.88	11.58	9.88	11.67	-1.23108	0.00090903	0.0304235	down
Cluster-2539.298954	0.02	0.07	0.05	0.37	0.38	0.25	2.78695	0.00091288	0.0305321	up
Cluster-2539.123880	3.81	2.1	9.74	1.13	0.53	0.34	-2.9776	0.000926178	0.0309358	down
Cluster-2539.141258	0.14	0	0	2.28	0.61	1.31	4.88135	0.000928215	0.0309752	up
Cluster-2539.178547	5.92	0	1.23	38.21	34.05	58.21	4.12209	0.000929408	0.0309752	up
Cluster-2539.113660	12.38	3.34	8.13	1.82	1.32	1.6	-2.43617	0.000929506	0.0309752	down
Cluster-2539.174871	0	3.72	1.95	14.31	18.68	18.72	3.07987	0.000930451	0.0309752	up
Cluster-2539.255736	7.61	2.29	11.01	1.54	0.99	1.09	-2.57557	0.000930951	0.0309752	down
Cluster-2539.143227	1.28	3.14	1.51	6.42	9.8	7.54	1.92838	0.00093396	0.0310517	up
Cluster-2539.22871	0.47	0.43	0.78	0.17	0.14	0.08	-2.14015	0.000941458	0.0312803	down
Cluster-2539.149356	17.71	36.41	35.57	70.48	93.39	117.72	1.51306	0.000950562	0.0315621	up
Cluster-2539.43817	0	0	0	0.84	3.14	3.3	5.98542	0.000951996	0.0315889	up
Cluster-2539.186980	0.29	1.68	1.77	5.38	9.88	8.44	2.56251	0.000957206	0.0317408	up
Cluster-2539.162246	29.02	3.56	10.35	2.09	1.11	1.57	-3.26207	0.000959608	0.0317995	down
Cluster-2539.60215	0.06	0	0	0.34	0.34	0.41	4.12305	0.000966787	0.0320164	up
Cluster-2539.93214	0	0.28	0	9.55	7.83	0.84	5.84817	0.000969707	0.032092	up
Cluster-2539.142085	0	546.43	68.14	1.01	0.2	0	-9.17211	0.000974193	0.0322193	down
Cluster-2539.76545	0.26	0.76	0.26	2.79	2.17	2.44	2.42605	0.000976861	0.0322678	up
Cluster-2539.177652	32.85	23.14	95.42	9.98	14.15	8.52	-2.26426	0.000976938	0.0322678	down
Cluster-2539.133735	6.9	4.45	8.71	18.82	17.92	15.89	1.31039	0.000983683	0.032435	up
Cluster-2539.172555	191.89	33.88	426.11	8.88	12.81	37.84	-3.48922	0.000983932	0.032435	down
Cluster-2539.237501	7.47	4.05	6.93	2.79	2.17	2.52	-1.36941	0.000986371	0.0324942	down
Cluster-2539.162253	1.94	0.76	0.62	3.33	7.26	19.24	3.09385	0.000992313	0.0326685	up
Cluster-2539.98845	48.3	0	103.13	0	0	0	-12.4123	0.000996991	0.0328011	down
Cluster-2539.231906	2.8	0	0	13.34	68.54	53.25	5.24557	0.000998714	0.0328364	up
Cluster-2539.149624	0.03	0	0.13	1.6	5.18	0.18	5.42134	0.000999728	0.0328483	up
Cluster-2539.77191	9.04	5.41	5.92	2.43	1.84	3.23	-1.52389	0.00100308	0.0329316	down
Cluster-2539.96078	40.91	37.61	17.1	7.81	10.38	10.07	-1.88833	0.00100651	0.0330067	down
Cluster-2539.206313	0	1.26	0	3.11	17.05	94.91	6.51218	0.00100828	0.0330432	up
Cluster-2539.182284	3.93	1.73	1.96	19.46	6.12	12.01	2.20752	0.00101772	0.0333309	up
Cluster-826.0	0	0	0.2	3.3	1.05	3.96	5.20555	0.00102243	0.0334633	up
Cluster-2539.175818	0	0	0	5.54	2.22	0.3	7.07846	0.00103186	0.0337436	up
Cluster-2539.120082	2.95	2.66	0.31	45.75	54.35	5.18	4.01691	0.00103233	0.0337436	up
Cluster-2539.118814	5.03	4.62	7.08	2.14	3	3.11	-1.08874	0.00103792	0.0338934	down
Cluster-2539.137924	0.21	1.01	0.89	2.62	4.07	9.55	2.85499	0.00103826	0.0338934	up
Cluster-2539.58803	0.09	0.46	0	2.55	3.55	1.74	3.77951	0.00104213	0.0339977	up
Cluster-2539.156633	5.23	3.47	3.52	25.64	7.02	21.52	2.05483	0.00104733	0.0341011	up
Cluster-2539.226555	0.66	0.51	0.13	1.65	6.97	4.41	3.2243	0.00104878	0.0341264	up
Cluster-2539.133195	0	0	0	178.91	152.87	0	12.3732	0.00105113	0.0341587	up
Cluster-2539.158374	18.2	0	5.68	0	0	0.02	-9.49545	0.00105652	0.0343117	down
Cluster-2539.155864	4.68	5.65	5.87	17.11	15.86	11.65	1.3728	0.00105988	0.0343986	up
Cluster-31499.0	1.71	0.29	2.36	0	0	0	-6.53808	0.00106307	0.0344548	down
Cluster-2539.230269	0	0	0	2.08	1.21	0.16	6.85552	0.00106366	0.0344548	up
Cluster-33692.1	0.4	0.1	0	3.48	1.24	2.95	3.85211	0.00107264	0.0347233	up
Cluster-2539.119957	0.1	0.05	0	0.64	0.61	0.35	3.40537	0.00107359	0.0347317	up
Cluster-2539.138260	1.57	1.08	0.97	3.18	2.83	3.42	1.3045	0.00107573	0.0347786	up
Cluster-2539.152712	30.3	0	50.84	0	0	0	-12.2455	0.00108182	0.0349452	down
Cluster-2539.167482	0	0	0	41.08	0	90.12	12.3725	0.00108248	0.0349452	up
Cluster-2539.112731	0	0.72	0	26.99	22.31	3.8	6.04403	0.00108296	0.0349452	up
Cluster-2539.163769	422.77	0	339.36	0	0	0	-12.2135	0.00108964	0.0351382	down
Cluster-2539.161268	22.94	0	22.11	0	0	0	-12.1922	0.00109576	0.0353132	down
Cluster-2539.274656	0	0.41	0	2.36	2.53	2.35	4.08952	0.00109739	0.0353429	up
Cluster-2539.199299	0	0	0	1.09	0.27	0.98	5.9842	0.0011003	0.0354142	up
Cluster-2539.163815	29.79	5.4	18.16	0	1.56	0.92	-4.49249	0.00111705	0.035917	down
Cluster-2539.163465	151.61	0	111.4	0	0	0	-12.1845	0.00111735	0.035917	down
Cluster-2539.79168	6.31	0.43	11.92	0.17	0	0	-6.3576	0.00112002	0.0359798	down
Cluster-2539.20302	0	0.08	0.08	2.43	0.25	4.29	5.35821	0.00112396	0.0360753	up
Cluster-2539.208610	0	0.16	0.12	0.57	2.41	1.71	4.1718	0.00112442	0.0360753	up
Cluster-2539.191883	0.6	0	0.28	4.91	6.91	1.91	3.75753	0.00113161	0.0362826	up
Cluster-2539.162425	0	54.29	15.49	0	0	0.07	-10.2136	0.00113892	0.0364932	down
Cluster-2539.200651	0.3	0.37	0.15	0.84	0.99	0.84	1.62797	0.00113976	0.0364932	up
Cluster-2539.136553	34.74	21.02	48.86	14.39	5.61	10.96	-1.81703	0.00114146	0.0364932	down
Cluster-2539.93230	3.25	0.26	0.65	6.53	24.06	32.42	3.9049	0.00114156	0.0364932	up
Cluster-2539.29212	0.22	0.29	0.45	3.79	2.42	0.88	2.80584	0.00114179	0.0364932	up
Cluster-2539.163456	39.13	0	191.38	0	0	0	-12.4752	0.00114577	0.0365972	down
Cluster-2539.155435	4.04	11.24	7.91	0.74	0	0	-5.0381	0.0011466	0.0366004	down
Cluster-2539.132932	123.97	0	90.72	0	0	0	-12.1392	0.00115226	0.0367556	down
Cluster-2539.150276	5.15	5.36	7.69	14.17	14.7	24.18	1.45287	0.00115342	0.0367556	up
Cluster-2539.104805	728.62	242.58	329.84	13.97	82.15	100.95	-2.89373	0.00115365	0.0367556	down
Cluster-2539.59569	0	0	0	1.2	0.75	0.18	6.23602	0.0011544	0.0367564	up
Cluster-2539.153207	8.01	1.85	2.65	129.31	4.63	77.19	3.98811	0.00115853	0.0368646	up
Cluster-2539.162845	0	0.65	0.53	2.11	16.46	14.8	4.88984	0.00116644	0.0370926	up
Cluster-2539.188200	20.43	19.34	13.07	8.54	7.22	5.45	-1.40804	0.00116775	0.037111	down
Cluster-2539.170973	0.1	0.27	0.15	1.95	0.46	1.15	2.66166	0.00117516	0.0373229	up
Cluster-2539.65384	0	0	0.28	1.35	1.91	2.51	4.24159	0.00117975	0.0374452	up
Cluster-2539.153688	31.66	25.56	44.81	14.24	14.4	20.52	-1.13039	0.00118413	0.0375589	down
Cluster-2539.194138	0	0	0	7.04	26.15	0.18	8.31348	0.0011911	0.0377342	up
Cluster-2539.169699	75.22	21.31	35.46	5.13	14.07	8.04	-2.36505	0.00119276	0.037763	down
Cluster-2539.115862	9.4	4.3	15.02	1.43	0.55	2.55	-2.75246	0.00119428	0.0377874	down
Cluster-2539.152920	3.43	2.04	3.23	0.18	0.67	0	-3.51755	0.0011956	0.0378054	down
Cluster-2539.91402	0	0.11	0	1.01	0.4	3.6	5.63163	0.00119758	0.0378443	up
Cluster-2539.127466	0	0.59	0	14.25	9.04	25.42	6.24571	0.00120099	0.0379284	up
Cluster-2539.143470	31.75	0	55.19	0	0	0	-12.0924	0.00120378	0.0379926	down
Cluster-2539.240827	2.73	6.23	11.21	0.61	0	0	-5.04575	0.00120493	0.0380052	down
Cluster-2539.151926	120.1	0	75.5	0	0	0	-12.0921	0.00120739	0.0380589	down
Cluster-2539.122527	32.84	27.55	54.5	5.74	12.13	16.62	-1.8149	0.00121263	0.0381816	down
Cluster-2539.174803	0	0.24	0.43	2.23	1.56	2.71	3.20843	0.0012128	0.0381816	up
Cluster-2539.113376	0.82	4.09	2.91	0.14	0.5	0.37	-3.0771	0.00122838	0.0386248	down
Cluster-2539.170175	0	0.14	0	1.16	0.65	1.31	4.34722	0.00122841	0.0386248	up
Cluster-2539.211416	0	0	0	2.77	0.43	3.03	6.47508	0.00123339	0.0387572	up
Cluster-2539.72170	14.81	4.8	0.55	0	0	0.19	-6.54321	0.00123837	0.0388894	down
Cluster-2539.188351	14468	0	17130.2	0	0	0	-12.0054	0.00124191	0.0389763	down
Cluster-2539.157771	146.22	124.02	195.12	99.7	69.6	60.13	-1.09052	0.00124923	0.0391817	down
Cluster-2539.198554	0.54	0	0	2.63	4.73	4.46	4.32037	0.00125064	0.0392015	up
Cluster-2539.163452	108.83	19.37	23.73	0	3.14	2.22	-4.88706	0.00125353	0.0392678	down
Cluster-2539.260671	0	0	0	3.59	3.77	0.36	6.59561	0.00125475	0.039274	up
Cluster-2539.146745	0	0.16	0.99	8.37	6.98	3.05	3.97496	0.00125529	0.039274	up
Cluster-2539.158441	4.18	1.53	11.82	0	0	0.39	-5.34262	0.00125614	0.0392762	down
Cluster-2539.193112	0	0.6	0	5.32	23.69	7.69	5.79998	0.00126198	0.0394207	up
Cluster-2539.230935	0.91	2.27	1.65	15.61	10.01	5.48	2.66145	0.00126241	0.0394207	up
Cluster-2539.143927	3.61	2.27	0.03	0	0.05	0.02	-6.87255	0.00126359	0.0394207	down
Cluster-2539.170651	118.56	66.52	215.21	25.99	24.6	33.75	-2.2926	0.00126389	0.0394207	down
Cluster-2539.209535	7.54	3.43	8.65	0.81	1.76	0.39	-2.92842	0.00126663	0.0394817	down
Cluster-2539.154558	15.35	0	12.39	0	0	0	-11.9837	0.00127044	0.0395761	down
Cluster-2539.155854	20.39	0	73.31	0	0	0	-12.2004	0.00127195	0.0395986	down
Cluster-2539.272153	0.19	0	0.24	2.73	2.04	0.75	3.69786	0.00127827	0.0397709	up
Cluster-2539.167890	7.57	6.08	22.63	0.43	0	1.82	-4.12489	0.00128096	0.0398297	down
Cluster-2539.291052	2.07	0.37	3.25	0	0	0	-6.41067	0.00129172	0.0401396	down
Cluster-2539.265707	2.06	0.35	2.68	0	0	0	-6.34714	0.00129441	0.0401984	down
Cluster-2539.161632	24.62	7.16	7.26	1.85	2.57	3.69	-2.34228	0.00129537	0.0402035	down
Cluster-2539.223666	0	0	0	6.67	44.71	0.24	8.51376	0.00129972	0.0403136	up
Cluster-2539.152325	0	0	0	141.39	95.26	0	12.066	0.00130757	0.0405322	up
Cluster-2539.145062	78.18	44.62	158.24	20.67	28.42	31.79	-1.8668	0.00131605	0.0407701	down
Cluster-2539.101217	0	29.91	5.42	0	0	0.04	-9.48547	0.00131696	0.0407731	down
Cluster-2539.156776	3.46	2.51	3.62	0.88	1.63	1.62	-1.28331	0.00132356	0.0409273	down
Cluster-2539.161754	115.07	100.13	198.2	41.63	67.04	65.97	-1.31497	0.00133011	0.0410858	down
Cluster-2539.133010	133.85	19.19	210.91	15.89	13.46	21.44	-2.89101	0.00133032	0.0410858	down
Cluster-2539.135259	18.17	0	20.97	0	0	0	-11.9026	0.00133245	0.0411264	down
Cluster-2539.142686	0	2.34	11.24	168.91	92.93	186.74	5.00364	0.00133588	0.041207	up
Cluster-2539.137194	17.9	9.37	13.57	4.79	4.74	7.16	-1.37291	0.00134116	0.0413446	down
Cluster-2539.171875	706.19	38.24	154.27	13.53	15.34	28.11	-4.13291	0.00134304	0.0413772	down
Cluster-2539.164923	11.72	0	19.36	0	0	0	-11.9208	0.00134465	0.0414017	down
Cluster-2539.179497	27.02	0	27.4	0	0	0	-11.8869	0.00134571	0.0414091	down
Cluster-2539.135944	13.67	0.38	57.35	0.98	1	0.75	-4.7924	0.00134934	0.0414953	down
Cluster-2539.237475	0.09	3.58	6.09	0	0	0	-7.79851	0.0013523	0.041561	down
Cluster-2539.191798	0.32	0.19	0.57	3.11	1.07	5.16	3.09506	0.00135481	0.0416127	up
Cluster-2539.95143	3.44	4.07	4.35	16.21	11.24	15	1.71605	0.00135696	0.0416533	up
Cluster-2539.259003	0	0	0	0.78	0.04	0.48	7.07892	0.00136369	0.0418344	up
Cluster-2539.117537	34.56	18.16	20.26	10.22	7.24	8.98	-1.54764	0.00136535	0.0418598	down
Cluster-2539.158124	18.85	0	19.54	0	0	0	-11.8589	0.00137129	0.0419654	down
Cluster-2539.249982	0	0.1	0.03	0.34	0.71	0.71	3.60012	0.00137192	0.0419654	up
Cluster-2539.169522	68.48	0	85.94	0	0	0	-11.8626	0.00137219	0.0419654	down
Cluster-2539.137316	5	0.13	4.94	0.07	0.26	0.13	-4.49763	0.00137295	0.0419654	down
Cluster-2539.172118	12.2	0.15	5.52	0	0.15	0	-6.67343	0.00137446	0.041986	down
Cluster-2539.140062	52.95	20.26	56.25	10.67	17.45	13.17	-1.70359	0.00137575	0.0420001	down
Cluster-2539.215283	59.69	0	51.45	0	0	0	-11.8581	0.00137844	0.0420566	down
Cluster-2539.169538	106.61	296.81	105.21	7.24	25.46	46.28	-2.83831	0.00138338	0.0421817	down
Cluster-2539.160117	1.82	3.53	5.47	0	0.3	0	-5.23146	0.00138478	0.0421991	down
Cluster-2539.182568	1.52	3.58	0	41.79	20	21.13	3.87576	0.00138605	0.042212	up
Cluster-2539.174173	597.95	249.14	523.26	143.53	201.85	163.57	-1.53451	0.00138981	0.042301	down
Cluster-2539.153672	49.48	0	43.32	0	0	0	-11.8388	0.0013956	0.0424516	down
Cluster-44120.1	2.71	3.52	3.37	11.67	11.21	7.24	1.56306	0.00140105	0.0425917	up
Cluster-2539.165112	37.83	0	95.15	0	0	0	-11.9438	0.00140342	0.042638	down
Cluster-2539.184802	1.42	1.57	0.94	0.32	0.32	0.13	-2.35784	0.0014122	0.0428789	down
Cluster-2539.123796	9.86	11.76	13.55	4.85	5.29	7.04	-1.12435	0.00142466	0.0432052	down
Cluster-2539.153524	381.15	135.44	1014.48	41.82	117.83	42.08	-3.0023	0.00143492	0.0434904	down
Cluster-2539.158426	5.79	1.89	1.68	15.24	20.09	10.73	2.22091	0.00143785	0.0435281	up
Cluster-2539.289835	0.14	0.38	0.14	1.27	1	1.03	2.27102	0.0014379	0.0435281	up
Cluster-2539.177416	45.05	0	59.74	0	0	0	-11.7957	0.00143953	0.0435513	down
Cluster-2539.179880	1.12	0	0	10.19	4.93	21.24	4.90062	0.00144194	0.0435981	up
Cluster-2539.112752	30.12	64.24	1.77	0.81	3.55	0.86	-4.33477	0.00144375	0.0436267	down
Cluster-2539.255219	10.67	6.56	7.02	3.88	4.17	2.75	-1.24685	0.00144745	0.0437123	down
Cluster-2539.89448	0.22	0.45	0.13	1.66	1.02	7.59	3.57791	0.00145038	0.0437745	up
Cluster-2539.115913	1.36	2.18	1.11	6.53	5.15	5.16	1.75104	0.0014612	0.0440645	up
Cluster-2539.136637	191.5	74.64	57.07	29.04	27.51	31.89	-1.96154	0.00146173	0.0440645	down
Cluster-2539.160286	28.87	0	101.88	0	0	0	-11.9814	0.00146684	0.0441919	down
Cluster-2539.158464	37.87	0	29.56	0	0	0	-11.7698	0.00147161	0.044309	down
Cluster-2539.120279	0.34	0.62	0.03	5.98	3.36	1.97	3.39282	0.00147863	0.0444939	up
Cluster-2539.97394	20.17	2.36	3.97	1.08	0.73	0.86	-3.4003	0.00148473	0.0446508	down
Cluster-2539.97686	0	0.26	0	1.21	4.19	6.32	5.2686	0.00149434	0.0449131	up
Cluster-2539.139560	360.47	6.6	351.35	0.46	13.95	0.35	-5.62118	0.00150035	0.0450668	down
Cluster-2539.156086	78.46	0	115.05	0	0	0	-11.7419	0.0015019	0.0450864	down
Cluster-2539.143751	0.53	2.25	0	30.25	22.99	21.98	4.61061	0.00150345	0.0451062	up
Cluster-2539.122994	10.25	1.52	5.02	0.2	0.24	0.9	-3.73761	0.00150554	0.0451314	down
Cluster-2539.52731	0	0	0.32	1.09	3.37	6.08	5.04312	0.00151195	0.0452802	up
Cluster-2539.45222	5.74	0.1	4.62	0	0	0	-7.65987	0.0015137	0.0453058	down
Cluster-2539.176787	1.13	3.64	2.91	9.52	7.69	16.46	2.03439	0.00152252	0.0455157	up
Cluster-2539.249751	0.35	6.57	7.22	70.91	40.64	33.55	3.2835	0.00152515	0.0455511	up
Cluster-2539.107126	1.55	3.13	25.23	0.44	0	0	-6.13523	0.00152551	0.0455511	down
Cluster-2539.176626	3.68	0	0.22	241.21	73.1	3.53	6.25432	0.00152805	0.0456001	up
Cluster-2539.42773	0.1	0.24	0.2	1.08	0.67	0.89	2.18833	0.00153149	0.0456493	up
Cluster-2539.257718	1.62	0.57	2.78	10.36	5.5	7.2	2.17544	0.00153152	0.0456493	up
Cluster-2539.170750	68.22	0	112.11	0	0	0	-11.725	0.00153376	0.0456891	down
Cluster-2539.157704	43.55	28.93	53.37	22.8	23.94	18.26	-1.01597	0.00153572	0.0457088	down
Cluster-2539.185312	0	0.25	0	2.37	1.59	3.19	4.68957	0.00153623	0.0457088	up
Cluster-2539.131988	19.35	0	121.63	0	0	0	-12.1371	0.00153764	0.0457237	down
Cluster-2539.124850	0	0.45	0.47	2.17	2.04	3.08	2.90724	0.00154694	0.0459701	up
Cluster-2539.173097	0.24	10.9	11.81	0	0	0.23	-6.63197	0.00154775	0.0459701	down
Cluster-2539.192663	0	0	0	0.88	19.83	16.32	7.10781	0.00154938	0.0459915	up
Cluster-2539.156668	644.77	40.34	416.13	39.94	9.92	48.91	-3.54726	0.00155098	0.0460117	down
Cluster-2539.131364	2.17	1.83	1.57	0.3	0.86	0.65	-1.69501	0.00155753	0.0461789	down
Cluster-2539.180413	2.96	5.32	3.83	4.75	45.57	66.96	3.18641	0.00155981	0.0462195	up
Cluster-2539.115454	8.34	0.77	9.34	0.79	0.73	0.43	-3.2816	0.00156233	0.0462423	down
Cluster-2539.134059	5.02	1.97	3.35	0.29	0.96	0.82	-2.36675	0.00156242	0.0462423	down
Cluster-2539.167540	359.81	73.04	146.48	34.96	46.85	22.56	-2.59724	0.00156842	0.0463655	down
Cluster-2539.133221	18.68	16.53	26.41	35.8	67.08	81.12	1.46799	0.00157026	0.0463926	up
Cluster-2539.150010	2.62	3.58	4.9	6.94	13.38	16.15	1.6342	0.00157437	0.0464782	up
Cluster-2539.72609	0.13	0.3	0.09	1.04	1.23	0.7	2.40118	0.001575	0.0464782	up
Cluster-2539.188494	0	0	0	3.52	0.66	5.98	6.37939	0.00157877	0.0465622	up
Cluster-2539.139579	1.93	0.38	1.4	0.14	0.25	0.25	-2.60908	0.00158256	0.0466173	down
Cluster-2539.158490	0.05	0	0.12	0.95	0.29	0.8	3.74627	0.00158317	0.0466173	up
Cluster-2539.181692	0	0.49	0	21.7	11.9	1.04	6.08045	0.00158341	0.0466173	up
Cluster-2539.163986	24.93	46.19	26.73	88.5	72.94	104.85	1.34538	0.00158616	0.046667	up
Cluster-2539.276573	3.34	0.14	16.95	0	0	0	-8.06748	0.00158696	0.046667	down
Cluster-2539.172970	32.79	18.84	20.68	113.16	50.54	63.41	1.56831	0.00158815	0.046675	up
Cluster-2539.157467	14.68	13.69	29.76	109.23	113.88	35.86	2.10135	0.00159026	0.0467096	up
Cluster-69823.0	12.07	6.93	8.94	1.46	0	0	-4.25175	0.00159734	0.0468904	down
Cluster-2539.182709	8.97	0	10.87	0	0	0	-11.6351	0.00159971	0.046897	down
Cluster-2539.108791	10.19	3.08	23.57	0	0.83	0.78	-4.52687	0.00160036	0.046897	down
Cluster-2539.150972	0	238.77	46.82	0	0	0	-12.0631	0.00160615	0.0470393	down
Cluster-2539.187822	3.38	4.1	4.71	1.65	0.97	1.48	-1.64778	0.00161301	0.0472129	down
Cluster-2539.163488	68.42	16.89	66	9	15.28	12.4	-2.10441	0.00162712	0.0475957	down
Cluster-2539.256138	4.22	1.69	5.1	0.66	0.52	0.49	-2.76623	0.00162924	0.0475957	down
Cluster-2539.136754	32.47	0	19.2	0	0	0	-11.659	0.00162973	0.0475957	down
Cluster-2539.123921	0	0	4.36	11.51	75.95	197.29	5.8171	0.00162987	0.0475957	up
Cluster-2539.99605	0	0.5	0.83	1.83	8.76	12.14	4.0527	0.00163497	0.0477171	up
Cluster-2539.120660	0.7	0	0.21	8.34	5.11	2.08	3.96698	0.00163677	0.047742	up
Cluster-2539.102027	0	0	0	19.59	22.79	0.36	7.69516	0.00164003	0.0478095	up
Cluster-2539.121191	28.43	0	27.01	0	0	0	-11.5955	0.00164188	0.0478358	down
Cluster-2539.164342	63.59	0	71.85	0	0	0	-11.5912	0.00164539	0.0479102	down
Cluster-2539.175148	26.01	0	30.09	0	0	0	-11.588	0.0016498	0.0480108	down
Cluster-2539.162953	8.96	7.22	0	220.03	372.58	22.08	5.13513	0.00165188	0.0480438	up
Cluster-2539.31437	0	0	0	2.07	0.93	0.17	6.59946	0.0016543	0.0480863	up
Cluster-2539.238266	1.67	0.94	0.09	0.01	0	0	-6.92944	0.00165804	0.0481672	down
Cluster-2539.145282	46.02	0	40.96	0	0	0	-11.5787	0.00166429	0.048311	down
Cluster-2539.101544	0.77	0.89	0.65	3.49	2.14	2.03	1.69796	0.00166491	0.048311	up
Cluster-2539.158550	68.17	0	48.36	0	0	0	-11.586	0.00168009	0.0486955	down
Cluster-2539.145794	28.25	0	62.77	0	0	0	-11.6462	0.00168147	0.0487074	down
Cluster-2539.40551	0	0.15	0	2.18	2.86	0.58	5.05663	0.00168522	0.0487882	up
Cluster-2539.115705	0	0	0.09	4	0	89.95	9.78271	0.00169202	0.0489469	up
Cluster-2539.148797	27.78	0	27.22	0	0	0	-11.5499	0.00169265	0.0489469	down
Cluster-2539.148091	1437.17	945.91	1092.29	279.25	691.84	474.66	-1.40227	0.00169749	0.0490588	down
Cluster-2539.225738	3.01	1.17	2.57	0.61	0.78	0.82	-1.68148	0.00170121	0.0491381	down
Cluster-2539.144129	168.55	0.41	6.87	0.61	0	1.04	-6.84029	0.00171195	0.0494164	down
Cluster-2539.156981	0	0	0	23.1	17.23	0	11.652	0.00171305	0.0494164	up
Cluster-2539.165089	87.99	0	62.89	0	0.2	0	-9.29528	0.00171379	0.0494164	down
Cluster-2539.192311	0	0.84	0.12	7.04	4.11	4.26	3.87039	0.00171494	0.0494215	up
Cluster-2539.254169	5.16	1.06	8.54	0.24	0.29	0.54	-3.84854	0.00172109	0.0495702	down
Cluster-2539.158200	30.32	0	44.91	0	0	0	-11.5361	0.00172928	0.0497332	down
Cluster-2539.130918	57.99	31.38	0	0	0	0	-11.6126	0.0017297	0.0497332	down
Cluster-2539.165376	14.64	19.97	20.83	71.89	40.5	36.67	1.34588	0.00173166	0.049756	up
Cluster-2539.214209	0	0.62	0	12.46	12.51	2.6	5.26075	0.00173249	0.049756	up
Cluster-2539.149980	74.97	0	25.24	0	0	0	-11.7081	0.00173935	0.0498966	down
Cluster-2539.264160	0.36	0.55	1.14	2.12	4.13	3.14	2.129	0.00174201	0.0499447	up

## Sheet: Table S7
Table S7. All significant difference genes between ASY and FY of F. cirrhosa. ASY: Aberrant six-year samples. FY: Four-year samples.
ID	ASY-1_fpkm	ASY-2_fpkm	ASY-3_fpkm	FY-1_fpkm	FY-2_fpkm	FY-3_fpkm	log2FoldChange	pvalue	padj	regulated
Cluster-2539.198794	219.84	245.73	243.87	10.4	12.05	17.23	-4.0541	2.20651e-32	1.09337e-27	down
Cluster-2539.162994	25.25	17.67	26.87	1.78	1.2	1.57	-3.90373	6.09395e-32	1.50984e-27	down
Cluster-2539.96650	85.39	66.38	80.73	12.64	12.94	9.87	-2.65538	9.72342e-25	1.60605e-20	down
Cluster-2539.154480	0	0	0	59.43	60.4	83.11	12.6963	2.88066e-24	3.45316e-20	up
Cluster-2539.144257	3.59	4.59	2.3	55.72	59.07	68.23	4.15709	3.48438e-24	3.45316e-20	up
Cluster-2539.137090	0	0	0	30.53	44.66	38.32	12.3002	1.64223e-22	1.35627e-18	up
Cluster-2539.134333	21.19	23.62	20.37	0	0	0	-11.9028	8.52976e-22	6.03809e-18	down
Cluster-2539.138211	30.15	32.94	53.43	0	0	0	-12.3038	1.51575e-21	9.38857e-18	down
Cluster-2539.158851	38.2	21.21	44.92	0	0	0	-12.4593	2.72099e-21	1.49812e-17	down
Cluster-2539.147202	0	0	0	21.16	11.14	14.34	12.4153	6.13387e-21	3.03946e-17	up
Cluster-2539.102552	255.56	276.24	245.57	35.74	24.02	46.29	-2.84486	2.73481e-20	1.23196e-16	down
Cluster-2539.144951	0	0	0	88.47	77.81	146.24	12.0789	3.15278e-20	1.30189e-16	up
Cluster-2539.115517	45.81	31.5	31.22	3.95	4.43	3.07	-3.20673	2.46132e-19	9.38178e-16	down
Cluster-2539.155851	26.15	17.71	18.66	0	0	0	-11.331	3.84336e-19	1.36033e-15	down
Cluster-2539.160116	25.26	17.35	19.95	0	0	0	-11.1386	6.11646e-19	2.02055e-15	down
Cluster-2539.147537	84.59	46.84	58.58	0	0	0	-11.3768	2.16939e-18	6.7186e-15	down
Cluster-2539.143281	0.04	0	0	9.69	12.75	11.65	9.48215	3.6383e-18	1.0605e-14	up
Cluster-2539.154821	0	0	0	90.97	101.84	240.57	12.2009	2.11325e-17	5.81755e-14	up
Cluster-2539.143600	0	0	0	17.41	14.74	12.06	10.4913	1.13992e-16	2.97291e-13	up
Cluster-2539.194213	12.36	12.68	6.65	0.47	0.4	0.28	-4.76928	1.25647e-16	3.11304e-13	down
Cluster-2539.190695	0	0	0	13.3	10.3	12.25	10.2364	1.49666e-16	3.53155e-13	up
Cluster-2539.155110	2.94	2.97	2.15	21.79	36.83	32.62	3.5396	1.57123e-16	3.53899e-13	up
Cluster-2539.150948	0	0	0	37.51	36.45	81.91	11.3475	4.02637e-16	8.67454e-13	up
Cluster-2539.148027	9.97	7.95	15.04	0	0	0	-10.5222	4.73099e-16	9.76791e-13	down
Cluster-2539.193992	0	0	0	22.75	16.02	9.26	11.2177	1.06364e-15	2.10821e-12	up
Cluster-2539.129919	1.18	0.22	0.41	22.79	23.03	19.46	5.16028	1.41002e-15	2.61613e-12	up
Cluster-2539.154957	20.97	15.73	12.27	0	0	0	-10.4829	1.42548e-15	2.61613e-12	down
Cluster-2539.146435	14.75	16.67	11.65	0	0	0	-10.2588	1.95801e-15	3.46512e-12	down
Cluster-2539.139086	0	0	0	14.15	34.17	29.77	11.1154	2.4399e-15	4.16904e-12	up
Cluster-2539.152097	26.11	13.07	54.14	0	0	0	-11.9117	3.65891e-15	6.04354e-12	down
Cluster-2539.168072	17.04	8.94	8.27	0	0	0	-10.7857	4.174e-15	6.67193e-12	down
Cluster-2539.136952	1.03	0.44	0.2	21.73	24.34	27.08	5.58133	4.61388e-15	7.14459e-12	up
Cluster-2539.194828	120.43	91.99	125.44	16.14	5.8	10.1	-3.37077	5.52379e-15	8.29439e-12	down
Cluster-2539.107766	5.38	4.21	5.44	0.65	0.58	0.99	-2.74895	6.34625e-15	9.2491e-12	down
Cluster-2539.138976	15.64	33.75	20.73	0	0	0	-10.8726	7.57425e-15	1.05332e-11	down
Cluster-2539.146955	31.26	4.83	34.3	0	0	0	-13.2459	7.65246e-15	1.05332e-11	down
Cluster-2539.142043	148.64	179.99	144.38	22.45	10.66	12.85	-3.34912	8.75552e-15	1.17258e-11	down
Cluster-2539.158823	0	0	0	67.62	15.32	72.75	12.456	9.05272e-15	1.18047e-11	up
Cluster-2539.157662	887.37	622.93	875.24	5307.08	3096.63	4843.2	2.79088	9.78401e-15	1.21833e-11	up
Cluster-2539.162749	20.51	11.61	17.99	0	0	0.05	-9.85043	9.83473e-15	1.21833e-11	down
Cluster-2539.73532	14.66	11.97	15.37	0	0	0	-9.51635	1.41707e-14	1.71265e-11	down
Cluster-2539.85130	8.35	4.81	11.21	0	0	0	-10.3361	1.56293e-14	1.84396e-11	down
Cluster-2539.164969	0	0	0	15.49	22.78	48.07	11.2722	1.97248e-14	2.27304e-11	up
Cluster-2539.204951	0	0	0	2.38	1.44	1.55	10.0088	2.4832e-14	2.79654e-11	up
Cluster-2539.156743	0	0	0	6.98	6.73	6.53	9.40136	2.88904e-14	3.18128e-11	up
Cluster-2539.170475	41.69	25.54	44.94	0	0	0	-9.7849	3.50666e-14	3.77744e-11	down
Cluster-2539.163264	0	0	0	10.02	16.04	11.88	9.85606	4.59155e-14	4.78898e-11	up
Cluster-2539.157854	1464.46	1598.86	1306.14	7650.98	3202.35	8569.31	2.41932	4.63898e-14	4.78898e-11	up
Cluster-2539.136111	0	0	0.33	66.66	68.4	80.05	9.33566	4.89778e-14	4.95295e-11	up
Cluster-2539.145450	0	0	0	3.61	2.33	3.91	9.81263	5.39737e-14	5.34901e-11	up
Cluster-2539.160470	4440.76	0	3506.6	0	0	0	-29.0719	9.96197e-14	9.67913e-11	down
Cluster-2539.157125	973.92	0	982.3	0	0	0	-29.051	1.03744e-13	9.886e-11	down
Cluster-2539.159024	0	0	0	7.51	9.18	3.9	10.3892	1.13893e-13	1.06484e-10	up
Cluster-2539.177011	17.2	13.48	10.35	2.04	1.26	1.93	-2.96104	1.39822e-13	1.28305e-10	down
Cluster-2539.135010	67.15	61.24	81.13	27.09	28.97	24.08	-1.35408	1.44191e-13	1.29908e-10	down
Cluster-2539.166132	0	0	0	4.21	8.1	2.79	10.8186	1.54242e-13	1.36482e-10	up
Cluster-2539.146700	1215.33	1634.08	264	0	0	0.94	-11.8567	1.60727e-13	1.39726e-10	down
Cluster-2539.197878	0	0	0	5.04	5.84	5.73	9.20289	1.64116e-13	1.40212e-10	up
Cluster-2539.144776	12.41	3.5	9.13	0	0	0	-10.8857	1.91058e-13	1.58832e-10	down
Cluster-2539.165919	0	0	0	6.03	3.09	4.91	9.84582	1.92321e-13	1.58832e-10	up
Cluster-2539.124392	12.93	5	16.44	0	0	0	-10.6721	1.99534e-13	1.62087e-10	down
Cluster-2539.145891	0	0	0	19.54	9.79	10.47	9.97367	3.04471e-13	2.43341e-10	up
Cluster-2539.133697	9.35	8.95	8.14	0	0	0	-9.15318	3.50593e-13	2.75755e-10	down
Cluster-2539.160497	482.87	0	412.75	0	0	0	-28.3759	3.77958e-13	2.92634e-10	down
Cluster-2539.136504	298.53	0	676.69	0	0	0	-28.3277	4.14031e-13	3.15632e-10	down
Cluster-2539.160728	376.45	81.23	46.99	0	0	0	-13.2902	4.98389e-13	3.74185e-10	down
Cluster-2539.203830	2.5	3.31	2.74	0	0	0	-9.27581	5.56038e-13	4.0746e-10	down
Cluster-2539.185740	0	0	0	10.29	6.53	6.72	9.43001	5.59156e-13	4.0746e-10	up
Cluster-2539.121398	0	0	0	4.26	2.36	5.19	9.84853	6.85154e-13	4.91224e-10	up
Cluster-2539.114862	0	0	0	2.25	2.08	2.02	8.96699	6.93932e-13	4.91224e-10	up
Cluster-2539.201071	459.11	0	365.77	0	0	0	-28.0314	7.22741e-13	5.04412e-10	down
Cluster-2539.206979	0	0	0	2.05	2.59	2.18	9.05625	7.40387e-13	5.09551e-10	up
Cluster-2539.123246	51.62	21.55	74.25	0	0.34	0.46	-7.45232	7.67197e-13	5.20769e-10	down
Cluster-2539.107103	55.04	128.53	19.85	0.25	0.15	0	-8.98278	9.32642e-13	6.24517e-10	down
Cluster-2539.179136	0	0	0	7.43	6.52	3.45	9.87468	9.63909e-13	6.36848e-10	up
Cluster-2539.97813	80.95	57.6	91.85	4.18	6.51	4.08	-3.75564	1.08996e-12	7.10657e-10	down
Cluster-2539.131234	0	0	0	474.75	710.39	0	27.7741	1.16714e-12	7.51093e-10	up
Cluster-2539.159553	0	0	0	46.44	46.03	53.69	9.08225	1.23104e-12	7.8206e-10	up
Cluster-2539.168809	0	0	0	3.02	3.66	14.15	11.8614	1.33857e-12	8.39605e-10	up
Cluster-2539.134895	0	0	0	22.89	24.94	63.13	10.4092	1.53143e-12	9.48566e-10	up
Cluster-2539.179548	10.18	10.16	10.79	3.73	4.51	4.34	-1.28605	1.71843e-12	1.05125e-09	down
Cluster-2539.178003	0	0	0	7.16	5.2	7.6	9.00737	1.84901e-12	1.11734e-09	up
Cluster-2539.169979	0	0	0	4.33	3.33	4.22	8.90138	1.9686e-12	1.17528e-09	up
Cluster-2539.123365	0	0	0	35.98	45.61	24.14	9.70488	2.07881e-12	1.2263e-09	up
Cluster-2539.147547	15.13	6.91	9.88	0	0	0	-9.56744	2.28809e-12	1.33388e-09	down
Cluster-2539.158089	18.45	5.35	12.88	0	0	0	-10.3547	2.41913e-12	1.38739e-09	down
Cluster-2539.193392	75.59	67.42	69.64	3.69	4.71	1.76	-4.13535	2.43588e-12	1.38739e-09	down
Cluster-2539.125551	0	0	0	3.97	1.51	3.29	9.99909	2.75315e-12	1.55027e-09	up
Cluster-2539.132666	186.32	0	208.67	0	0	0	-27.2202	3.22802e-12	1.79725e-09	down
Cluster-2539.113781	0	0	0	7.71	7.39	3.02	10.05	3.95874e-12	2.1796e-09	up
Cluster-2539.143397	15.93	6.55	27.17	0	0	0	-10.4943	4.53398e-12	2.46888e-09	down
Cluster-2539.150966	0	0	0	13.62	6.69	7.02	9.59517	4.71164e-12	2.53773e-09	up
Cluster-2539.195534	3.79	6.96	9.06	0	0	0	-9.62378	5.78351e-12	3.08155e-09	down
Cluster-2539.125211	0	0	0	5.31	2.67	5.33	9.4135	6.34938e-12	3.31288e-09	up
Cluster-2539.159162	0	0	0	0	3760.32	1557.67	26.8457	6.35137e-12	3.31288e-09	up
Cluster-2539.161701	0.67	0	0.39	103.17	28.87	114.68	7.92707	6.66458e-12	3.44003e-09	up
Cluster-2539.238715	14.65	8.19	7.94	0	0	0	-9.33792	7.24058e-12	3.69882e-09	down
Cluster-2539.235594	0	0	0	1.68	1.53	1.72	8.57298	9.495e-12	4.80098e-09	up
Cluster-2539.69615	13.52	8.22	12	1.71	0.89	1.28	-3.09548	1.00289e-11	5.0197e-09	down
Cluster-2539.141607	0	0	0	9.38	10.6	6.67	8.99773	1.04321e-11	5.16933e-09	up
Cluster-2539.153557	0	0	0	8.26	1.81	6.7	10.8382	1.24589e-11	6.1125e-09	up
Cluster-2539.121980	2.32	0	0	405.04	122.46	183.23	8.15444	1.27761e-11	6.20666e-09	up
Cluster-2539.148051	0	0	0	19.19	79.69	15.45	11.7734	1.31697e-11	6.33576e-09	up
Cluster-2539.152906	0	0	0	9.42	11.72	48.42	11.5406	1.40384e-11	6.68875e-09	up
Cluster-2539.149069	0	0	0	39.97	9.89	27.24	10.3568	1.4175e-11	6.68951e-09	up
Cluster-2539.169286	270.99	260.33	258.87	72.37	43.22	39.45	-2.31663	1.51969e-11	7.1041e-09	down
Cluster-2539.131628	6.77	6.65	10.4	0	0	0	-8.72666	1.76933e-11	8.19381e-09	down
Cluster-2539.182071	0	0	0	1.94	4.6	4.69	9.61565	1.88843e-11	8.66438e-09	up
Cluster-2539.142905	0.72	0.41	1.24	7.04	6.34	7.2	3.17595	2.11959e-11	9.63576e-09	up
Cluster-2539.206480	0	0	0	5.05	21.57	19.44	10.6709	2.29645e-11	1.03449e-08	up
Cluster-2539.71281	93.99	36.91	72.08	0	0	0	-9.41379	2.36782e-11	1.05703e-08	down
Cluster-2539.185627	111.54	100.53	194	23.07	21.31	14.39	-2.73253	2.41202e-11	1.06715e-08	down
Cluster-2539.183628	30.52	57.62	133.48	0.92	0.29	0	-7.37139	2.91577e-11	1.27846e-08	down
Cluster-2539.144192	0	0	0	8.71	2.99	18.31	11.1177	2.94125e-11	1.27846e-08	up
Cluster-2539.151191	5.39	49.72	80.69	0	0	0	-12.6985	3.23788e-11	1.39516e-08	down
Cluster-2539.168775	0	0	0	1.45	5.56	10.18	11.3101	3.38188e-11	1.44465e-08	up
Cluster-2539.245570	7.38	5.92	3.72	0	0	0	-9.13778	3.63484e-11	1.53943e-08	down
Cluster-2539.149564	38.27	40.94	41.08	14.31	17.59	14.32	-1.35622	4.07889e-11	1.71286e-08	down
Cluster-2539.172944	7.77	5.04	23.03	0	0	0	-10.5334	4.35308e-11	1.81264e-08	down
Cluster-2539.211578	22.03	19.02	19	4.21	2.3	3.04	-2.62767	4.87059e-11	1.99461e-08	down
Cluster-2539.124936	5.94	7.3	14.6	0	0	0.03	-9.27755	5.11515e-11	2.07759e-08	down
Cluster-2539.111199	507.04	350.61	221.54	39.04	19.1	44.05	-3.37079	5.29888e-11	2.13471e-08	down
Cluster-2539.221201	0	0	0	1.96	1.11	1.59	8.75639	5.79634e-11	2.31629e-08	up
Cluster-2539.143237	0	0.58	0.61	55.23	54.63	92.6	7.50398	6.52909e-11	2.58824e-08	up
Cluster-2539.191113	2.85	2.77	1.9	12.5	11.51	12.63	2.31109	6.83677e-11	2.68869e-08	up
Cluster-2539.142886	0	0	0	6.99	5.84	17.88	9.86292	6.89548e-11	2.69043e-08	up
Cluster-2539.166308	0	0	0	2.53	1.41	2.53	8.8345	6.9571e-11	2.69327e-08	up
Cluster-2539.57675	23.16	14.06	31.2	0	0	0	-8.83021	8.08008e-11	3.10375e-08	down
Cluster-2539.68644	2.71	2.4	2.53	0	0	0	-8.24118	8.74796e-11	3.33445e-08	down
Cluster-2539.147410	0	0	0	94.97	3.37	0	25.3223	9.08245e-11	3.43553e-08	up
Cluster-2539.151261	17.52	13.73	16.7	4.79	5.24	5.53	-1.58274	9.4655e-11	3.55329e-08	down
Cluster-2539.197760	60.09	57.76	34.19	6.73	2.82	4.31	-3.44026	1.13821e-10	4.24065e-08	down
Cluster-2539.135492	17.4	9.66	8.73	0	0	0	-8.9773	1.1517e-10	4.2589e-08	down
Cluster-2539.170387	0	0	0	23.19	20.61	20.41	8.27789	1.22463e-10	4.48366e-08	up
Cluster-2539.170412	0	0	0	28	4.77	31.12	11.0141	1.23058e-10	4.48366e-08	up
Cluster-2539.178917	49.62	38.83	43.02	13.01	16.94	13.34	-1.57047	1.36414e-10	4.93401e-08	down
Cluster-2539.233900	19.06	21.97	26.03	2.7	4.36	5.18	-2.4179	1.38157e-10	4.96084e-08	down
Cluster-2539.172360	0	0	0	2.19	4.3	5.87	9.20345	1.58259e-10	5.64177e-08	up
Cluster-2539.206314	0	0	0	17.52	16.54	3.77	10.4908	1.60379e-10	5.67648e-08	up
Cluster-2539.157467	14.68	13.69	29.76	113.25	87.92	133.06	2.60217	1.92337e-10	6.75936e-08	up
Cluster-2539.137115	0	0	0	12.78	9.02	13.1	8.1911	1.97435e-10	6.88964e-08	up
Cluster-2539.199016	0	0	0	2.3	2.52	1.58	8.47988	2.01046e-10	6.96659e-08	up
Cluster-2539.163117	14.16	22.97	31.67	1.94	1.06	2.77	-3.56558	2.1429e-10	7.37395e-08	down
Cluster-2539.135978	0	0	0	4.62	7.99	13.91	9.37424	2.17406e-10	7.42959e-08	up
Cluster-2539.199242	0	0	0	4.09	4.86	7.18	8.50761	2.45327e-10	8.32632e-08	up
Cluster-2539.152536	1.4	0.3	0.29	18.92	19.57	21.46	4.9297	2.77251e-10	9.34582e-08	up
Cluster-2539.130212	0	0	0	0.83	1.86	1.18	8.86057	3.27365e-10	1.09605e-07	up
Cluster-2539.170507	0	0	0.26	11.86	11.04	21.85	7.57683	3.6441e-10	1.21189e-07	up
Cluster-2539.148124	0	0	0	1.03	1.88	1.18	8.57837	4.0292e-10	1.33103e-07	up
Cluster-2539.154509	25.53	28.85	49.06	6.77	4.75	3.93	-2.70304	4.45799e-10	1.46293e-07	down
Cluster-2539.41643	1.14	1.21	1.83	0	0	0	-8.23229	4.53125e-10	1.47719e-07	down
Cluster-2539.165081	26.18	2.36	17.56	0	0	0	-11.3549	5.05084e-10	1.63581e-07	down
Cluster-2539.187998	25.68	21.98	26.44	92.5	85.23	67.77	1.80988	5.7346e-10	1.83849e-07	up
Cluster-2539.141381	0.41	0.77	0.4	5.05	7.72	4.74	3.50686	5.75085e-10	1.83849e-07	up
Cluster-2539.206777	35.32	37.13	12.51	1.84	0.82	0.63	-4.69166	6.21702e-10	1.97478e-07	down
Cluster-2539.158469	2.55	3.63	1.62	28.94	16.04	29.49	3.25699	7.06106e-10	2.2286e-07	up
Cluster-2539.135068	13.85	16.11	10.28	54.52	54.33	52.8	2.0508	7.38202e-10	2.31515e-07	up
Cluster-2539.134875	0	0	0	13.63	6.89	26.65	9.46113	7.75649e-10	2.41729e-07	up
Cluster-2539.246578	1.67	2.91	5.09	0	0	0	-9.06552	7.86975e-10	2.43726e-07	down
Cluster-2539.146336	0.16	0	0.18	3.77	7.79	4.75	5.62016	7.9236e-10	2.4387e-07	up
Cluster-2539.123227	12.18	19.54	13.69	0.25	0.7	0.05	-5.42381	8.10847e-10	2.48019e-07	down
Cluster-2539.136488	0	0	0	192.91	89.43	278.52	8.37705	9.02038e-10	2.74219e-07	up
Cluster-2539.165737	0	0	0	3.65	2.47	4.21	8.19719	9.23338e-10	2.78983e-07	up
Cluster-2539.170002	0	0	0	26.33	7.93	9.34	9.51856	9.93261e-10	2.98291e-07	up
Cluster-2539.192530	9.16	7.96	22.04	1.04	1.45	1.06	-3.4043	1.00082e-09	2.98752e-07	down
Cluster-2539.152787	56.23	48.86	71.52	5.09	8.03	11.74	-2.74397	1.07645e-09	3.19401e-07	down
Cluster-2539.185995	0	0	0	2.31	7.99	3.22	9.52213	1.26597e-09	3.73402e-07	up
Cluster-2539.156883	0	0	0	4.05	3.77	17.52	10.3463	1.38116e-09	4.04967e-07	up
Cluster-2539.147568	0	0	0	2.05	1.74	5.22	9.22393	1.47253e-09	4.27661e-07	up
Cluster-2539.127102	5.01	6.06	9.52	0	0	0	-8.21372	1.47582e-09	4.27661e-07	down
Cluster-2539.258625	6.53	4.32	5.93	0	0	0	-7.93799	1.50952e-09	4.34883e-07	down
Cluster-2539.169322	2.44	0.64	1.15	27.73	21.93	14.23	3.94342	1.52574e-09	4.37016e-07	up
Cluster-2539.147300	0	0	0	2.94	1.48	2.75	8.38778	1.54124e-09	4.38917e-07	up
Cluster-2539.178524	141.86	120.27	172.22	36.82	44.77	28.39	-1.92337	1.55408e-09	4.40044e-07	down
Cluster-2539.133396	15.89	20.53	150.94	0	0	0	-11.6585	1.5634e-09	4.40167e-07	down
Cluster-2539.46479	9.17	5.96	8.06	0	0	0	-7.9484	1.577e-09	4.41488e-07	down
Cluster-2539.288795	0	0	0	2.8	2.59	2.46	7.81945	1.62749e-09	4.53065e-07	up
Cluster-2539.128378	0	0	0	4.5	4.42	8.5	8.38239	1.66692e-09	4.61448e-07	up
Cluster-2539.69576	0	0	0	0.59	1.73	1.6	9.03303	1.67849e-09	4.62069e-07	up
Cluster-2539.148489	0.69	0.78	1	0	0	0	-7.89526	1.84979e-09	5.06413e-07	down
Cluster-2539.129973	17.26	18.16	13.2	3.92	3.46	4.18	-2.05177	2.12748e-09	5.79235e-07	down
Cluster-2539.148425	0	0	0	2.12	4.13	2.37	8.41472	2.19775e-09	5.95098e-07	up
Cluster-2539.110407	17.06	8.5	59.6	0	0	0	-10.3961	2.24299e-09	6.04048e-07	down
Cluster-40381.0	12.69	11.88	7.98	0	0	0	-8.13648	2.54348e-09	6.81267e-07	down
Cluster-2539.173507	4.23	4.34	3.83	10.25	15.1	13.01	1.64275	2.56471e-09	6.8326e-07	up
Cluster-2539.177882	0	0	0	9.13	19.96	7.71	9.03873	2.75421e-09	7.29823e-07	up
Cluster-2539.144625	51.76	13.73	34.33	0	0	0.43	-8.14393	2.88872e-09	7.61393e-07	down
Cluster-2539.204577	0	0	0	2.34	12.47	8.43	9.84822	2.96297e-09	7.76831e-07	up
Cluster-2539.114943	50.63	67.26	82.82	5.07	4.36	12.07	-3.18803	3.18664e-09	8.31077e-07	down
Cluster-2539.101851	0	0	0	51.73	22.68	47.11	7.72909	3.64061e-09	9.44499e-07	up
Cluster-2539.165238	0	0	0	1.11	4.89	6.02	9.83419	3.7423e-09	9.65826e-07	up
Cluster-2539.143207	0	0	0	1.69	1.51	5.09	9.33755	3.77042e-09	9.67783e-07	up
Cluster-2539.154754	21.05	26.25	26.24	7.38	8.32	6.36	-1.69656	3.79465e-09	9.67783e-07	down
Cluster-2539.149933	0	0	0.13	9.53	23.97	11.07	8.44845	3.80848e-09	9.67783e-07	up
Cluster-2539.199999	23.27	35.11	28.9	5.35	3.5	2.17	-2.9514	3.85196e-09	9.73839e-07	down
Cluster-2539.154888	18.82	18.85	24.82	3.05	5.92	4.3	-2.20122	4.08978e-09	1.02872e-06	down
Cluster-2539.127285	0	0	0.3	10.3	18.99	11.33	6.93207	4.35994e-09	1.09113e-06	up
Cluster-2539.176279	0	0	0	6.06	7.61	11.87	8.14854	4.49406e-09	1.11904e-06	up
Cluster-2539.161693	0	0	0	2.8	7.02	1.9	9.35775	4.53045e-09	1.12246e-06	up
Cluster-2539.158510	30.9	2.45	31.24	0	0	0	-11.123	4.55501e-09	1.12293e-06	down
Cluster-2539.111843	0	0	0	1.01	0.52	1.34	8.5272	4.6921e-09	1.15101e-06	up
Cluster-2539.119479	0	0	0	26.96	6.04	4.55	10.4154	4.99982e-09	1.22045e-06	up
Cluster-2539.110339	27.05	9.99	23.74	0	0	0	-8.50355	5.22204e-09	1.26844e-06	down
Cluster-2539.161700	0	0	0	3.91	3.27	7.13	8.25826	5.29028e-09	1.27875e-06	up
Cluster-2539.126618	0.43	0.19	0.22	2.05	2.29	1.85	2.88284	5.45058e-09	1.3111e-06	up
Cluster-2539.200278	2.22	1.66	2.02	0.05	0.04	0.1	-4.91554	5.96013e-09	1.42675e-06	down
Cluster-2539.106140	4.31	1.48	3.65	0	0	0	-8.56467	6.08801e-09	1.45035e-06	down
Cluster-2539.159814	0	0	0	1.33	5.12	4.18	9.17813	6.37678e-09	1.51188e-06	up
Cluster-2539.215798	2.8	2.43	3.44	0	0	0	-7.62419	6.46659e-09	1.52587e-06	down
Cluster-2539.138367	0	0.01	0	1.53	1.77	1.4	7.66642	6.5591e-09	1.54036e-06	up
Cluster-2539.202340	380.1	39.45	224.77	0	1.37	0.73	-7.8979	6.66329e-09	1.55046e-06	down
Cluster-2539.153463	0.22	0.11	0.11	3.93	8.1	6.48	5.45172	6.69407e-09	1.55046e-06	up
Cluster-2539.135731	649.53	561.24	249.75	51.62	61.96	45.16	-3.16802	6.69597e-09	1.55046e-06	down
Cluster-2539.70327	28.65	24.58	75.81	0.88	0	0.89	-6.22873	6.76877e-09	1.56003e-06	down
Cluster-2539.160117	1.82	3.53	5.47	0	0	0	-8.61849	6.8831e-09	1.57332e-06	down
Cluster-2539.201820	0	0	0	1.48	1.26	1.59	7.61	6.88995e-09	1.57332e-06	up
Cluster-2539.199442	62.77	48.73	76.84	1.65	1.19	6.27	-4.33385	7.05517e-09	1.60366e-06	down
Cluster-2539.176831	87.69	63.62	72.04	32.72	26.42	31.38	-1.2623	7.13783e-09	1.61504e-06	down
Cluster-2539.140591	0	0	0	2.94	3.91	6.83	8.28922	7.83249e-09	1.76416e-06	up
Cluster-2539.243369	2.23	1.64	1.25	0	0	0	-7.95927	8.39798e-09	1.88297e-06	down
Cluster-2539.255152	0	0	0	1.69	3.46	4.05	8.33755	8.53978e-09	1.90376e-06	up
Cluster-2539.242367	0.38	0.31	0.36	2.99	1.92	2.54	2.90735	8.56753e-09	1.90376e-06	up
Cluster-2539.170341	11.67	11.93	12.04	5.32	5.58	4.34	-1.20434	9.01128e-09	1.99342e-06	down
Cluster-2539.171853	0	0	0	1.69	1.34	0.9	7.99106	9.43621e-09	2.07815e-06	up
Cluster-2539.97987	0	0	0	9.5	5.82	8.71	7.65183	9.56563e-09	2.09733e-06	up
Cluster-2539.164184	5.22	7.09	1.42	0	0	0	-9.64068	9.65428e-09	2.10744e-06	down
Cluster-2539.133853	9.53	13.26	13.71	77.43	39.8	100.1	2.59371	9.96035e-09	2.16472e-06	up
Cluster-2539.139736	16.38	22.6	22.18	7.23	5.88	7.13	-1.57517	1.0274e-08	2.22313e-06	down
Cluster-2539.174517	0	0	0	4.21	3.13	0.9	9.36651	1.06971e-08	2.30461e-06	up
Cluster-2539.211013	8.13	8.49	8.21	2.44	3.12	3.17	-1.48685	1.0797e-08	2.31607e-06	down
Cluster-2539.149492	0	0	0	2.56	4.9	2.41	8.27221	1.0935e-08	2.33558e-06	up
Cluster-2539.148604	28.53	23.16	27.32	59.35	79.23	66.43	1.42129	1.12482e-08	2.39215e-06	up
Cluster-2539.134212	0	0	0	29.35	12.9	7.78	8.97955	1.13577e-08	2.402e-06	up
Cluster-2539.208151	6.97	2.93	5.06	0	0	0	-8.11976	1.13915e-08	2.402e-06	down
Cluster-2539.259229	0	0	0	1.81	4.84	3.01	8.44587	1.29807e-08	2.72552e-06	up
Cluster-2539.141400	0	0	0	4.05	1.77	7.26	8.97792	1.31912e-08	2.75801e-06	up
Cluster-2539.110575	0	0	0	0.57	0.77	0.34	8.16681	1.42398e-08	2.96476e-06	up
Cluster-2539.199964	7.23	6.15	10.6	0.51	0.78	0.74	-3.42823	1.43267e-08	2.97035e-06	down
Cluster-2539.14870	0	0	0	4.56	2.14	6.53	8.46993	1.47634e-08	3.03993e-06	up
Cluster-2539.155107	20.42	12.13	15.61	48.85	42.55	55.75	1.67201	1.47849e-08	3.03993e-06	up
Cluster-2539.220116	24.69	10.22	17.64	0.93	0.61	2.07	-3.82848	1.59972e-08	3.2756e-06	down
Cluster-2539.252393	2.42	2.23	2.76	0	0	0	-7.41956	1.69513e-08	3.45666e-06	down
Cluster-2539.69678	0	0	0	2.95	1.51	1.65	8.02168	1.73708e-08	3.52769e-06	up
Cluster-2539.173508	0	0	0	0.99	2.87	1.27	8.64199	1.75124e-08	3.53858e-06	up
Cluster-2539.96653	19.52	19.51	17.83	3.56	2.78	4.99	-2.29401	1.75672e-08	3.53858e-06	down
Cluster-2539.157899	2.86	3.11	3.57	0	0	0	-7.43606	1.83153e-08	3.67433e-06	down
Cluster-2539.213795	30.95	17.28	29.47	0	0	0	-7.69756	1.91613e-08	3.82856e-06	down
Cluster-2539.121080	0	0	0	18.05	6.14	14.29	8.23597	1.94232e-08	3.86529e-06	up
Cluster-2539.133093	0	0	0	18.61	4.46	5.04	9.40393	1.96192e-08	3.88869e-06	up
Cluster-2539.206372	0	0	0	1.19	3.29	4.35	8.78197	1.97635e-08	3.90169e-06	up
Cluster-2539.279423	1.47	0.81	1.94	0	0	0	-7.94653	2.0108e-08	3.95393e-06	down
Cluster-2539.115861	1.34	5.28	3.75	0	0	0	-8.97254	2.0911e-08	4.0811e-06	down
Cluster-2539.158891	17	16.36	18.89	42.54	32.22	35.01	1.10029	2.09194e-08	4.0811e-06	up
Cluster-2539.174461	23.13	4.9	5.94	0	0	0	-9.59647	2.11534e-08	4.11055e-06	down
Cluster-2539.78616	0	0	0	1.53	2.67	2.97	7.85903	2.13619e-08	4.13487e-06	up
Cluster-2539.211118	0	0	0	3.1	1.59	1.12	8.42396	2.35193e-08	4.51532e-06	up
Cluster-2539.142606	23.01	67.28	10	0	0	0.19	-9.01001	2.35824e-08	4.51532e-06	down
Cluster-2539.85257	2.39	1.27	2.92	0	0	0	-7.89542	2.36008e-08	4.51532e-06	down
Cluster-2539.162433	0	0	0	0.86	1.17	3.68	9.23752	2.37433e-08	4.5251e-06	up
Cluster-2539.139425	4.16	3.32	4.98	0.07	0	0	-7.12091	2.43888e-08	4.63032e-06	down
Cluster-2539.145003	22.5	36.13	27.11	7.74	5.77	6.84	-2.05708	2.48967e-08	4.70871e-06	down
Cluster-2539.44424	7.6	5.02	6.17	0	0	0	-7.49349	2.57631e-08	4.85405e-06	down
Cluster-2539.299036	5.46	3.34	1.82	0	0	0	-8.48656	2.60329e-08	4.8863e-06	down
Cluster-2539.142222	14.62	22.68	10.24	0.78	0.16	1.03	-4.6286	2.61461e-08	4.88902e-06	down
Cluster-2539.179546	2.49	1.51	2.28	0	0	0	-7.51786	2.85999e-08	5.32269e-06	down
Cluster-2539.240640	0	0	0	0.85	0.58	0.92	7.58782	2.86801e-08	5.32269e-06	up
Cluster-2539.166841	1.36	2.47	2.66	0	0	0	-7.85501	2.99783e-08	5.52783e-06	down
Cluster-2539.170018	0	0	0	1.76	1.36	2.67	7.77735	3.00086e-08	5.52783e-06	up
Cluster-2539.177062	0	0	0.11	9.05	4.17	11.18	7.69778	3.05676e-08	5.60994e-06	up
Cluster-2539.146627	315.48	303.18	206.62	74.02	57.2	86.78	-1.89288	3.18631e-08	5.82612e-06	down
Cluster-2539.111102	36.1	8.44	4.26	0	0	0	-10.2846	3.46621e-08	6.31462e-06	down
Cluster-2539.261819	13.38	4.03	4.6	0	0	0	-8.77915	3.86291e-08	7.01154e-06	down
Cluster-2539.230547	11.48	16.27	25.18	0.85	2.35	1.24	-3.47745	3.9609e-08	7.16315e-06	down
Cluster-2539.175756	0	0	0	5.68	21.79	5.97	9.31339	4.1056e-08	7.37776e-06	up
Cluster-51595.0	1.63	1.43	1.22	0	0	0	-7.41274	4.10934e-08	7.37776e-06	down
Cluster-2539.119947	0	0	0	5.24	1.19	4.41	8.92454	4.20192e-08	7.51673e-06	up
Cluster-2539.138418	41.11	37.5	38.87	19.21	13.61	18.04	-1.18317	4.26109e-08	7.59517e-06	down
Cluster-2539.154493	0	0	0	1.74	1.96	1.96	7.2993	4.34284e-08	7.71314e-06	up
Cluster-2539.175154	0	0	0	1.77	1.21	1.37	7.43204	4.41048e-08	7.80528e-06	up
Cluster-2539.184333	0.57	0.84	0.48	5.31	4.95	3.05	2.82477	4.55654e-08	8.03509e-06	up
Cluster-2539.153840	0	0	0	23.03	22.17	42.02	7.73045	4.78831e-08	8.41384e-06	up
Cluster-2539.131254	43.82	59.75	40.79	11.53	7.76	5.63	-2.48696	4.84304e-08	8.47993e-06	down
Cluster-2539.161071	30.91	3.27	35.54	0	0	0	-10.0991	4.89423e-08	8.52324e-06	down
Cluster-2539.170956	0	0	0	53.17	27.17	24.23	7.71258	4.90217e-08	8.52324e-06	up
Cluster-2539.138408	0	0	0	1.68	4.64	3.6	8.24829	4.92215e-08	8.52806e-06	up
Cluster-2539.167638	35.88	2.62	34.37	0	0	0	-10.4729	4.96439e-08	8.56892e-06	down
Cluster-2539.141729	5.4	4.4	3.54	14.42	12.7	14.93	1.68456	5.00104e-08	8.56892e-06	up
Cluster-2539.157539	0	0	0	59.15	2.59	70.45	11.3371	5.00435e-08	8.56892e-06	up
Cluster-2539.127677	1.57	3.59	2.4	14.83	16.53	13.39	2.57887	5.01491e-08	8.56892e-06	up
Cluster-2539.143602	33.02	1.66	47.44	0	0	0	-11.2584	5.14851e-08	8.76697e-06	down
Cluster-2539.152102	0	0	0	12.92	21.81	3.76	9.35019	5.31079e-08	9.0067e-06	up
Cluster-2539.195000	37.76	29.6	38.64	4.65	3.04	4.34	-3.01903	5.32565e-08	9.0067e-06	down
Cluster-2539.167190	253.43	502.12	721.86	43.46	19.28	66.4	-3.48634	5.35999e-08	9.03396e-06	down
Cluster-2539.153176	0.26	0	0	95.03	14.85	20.27	8.95913	5.47264e-08	9.19256e-06	up
Cluster-2539.165019	0.05	0.02	0	4.99	0.83	4.14	7.14206	5.57037e-08	9.3251e-06	up
Cluster-2539.163485	1.29	0.8	0.52	5.78	5.18	8.18	2.86638	5.80534e-08	9.68572e-06	up
Cluster-2539.174382	0.29	0	0	6.59	8.33	13.5	6.45816	6.01764e-08	1.00063e-05	up
Cluster-2539.88946	0	0	0	1.42	1.96	1.01	7.73246	6.07746e-08	1.00719e-05	up
Cluster-2539.168005	1.21	6.62	8.34	0	0	0	-9.49159	6.33054e-08	1.0431e-05	down
Cluster-2539.161548	7.32	6.32	2.17	0	0	0	-8.59135	6.33624e-08	1.0431e-05	down
Cluster-2539.170397	0	0	0	6.67	2.25	17.82	9.63612	6.35831e-08	1.04327e-05	up
Cluster-2539.123762	144.49	59.5	74.35	4.57	8.21	11.75	-3.42411	6.4763e-08	1.05912e-05	down
Cluster-2539.154497	0	0	0	71.29	18.72	98.95	8.31915	6.55488e-08	1.06824e-05	up
Cluster-2539.224396	0	0	0	3.13	15.11	6.86	9.0693	6.57517e-08	1.06824e-05	up
Cluster-2539.203248	443.6	143.89	42.41	2.05	1.13	0	-7.51035	6.74043e-08	1.09151e-05	down
Cluster-2539.145743	161.4	86.72	86.36	1.62	0.4	5.52	-5.47162	6.82072e-08	1.10091e-05	down
Cluster-2539.167674	282.66	223.64	44.86	0	1.06	0	-8.45324	6.90405e-08	1.11074e-05	down
Cluster-2539.126107	32.05	33.73	50.48	5.37	1.49	1.47	-3.7693	6.97344e-08	1.11828e-05	down
Cluster-2539.166875	14.64	16.66	22.12	6.14	3.83	4.08	-1.89116	7.0671e-08	1.12964e-05	down
Cluster-2539.135987	0.94	0.71	1.67	0	0	0	-7.75886	7.15879e-08	1.14062e-05	down
Cluster-2539.162778	0	0	0	1.53	0.86	0.97	7.58002	7.23871e-08	1.14966e-05	up
Cluster-2539.195530	82.19	41.61	48.4	7.6	6.88	12.05	-2.63068	7.27982e-08	1.15249e-05	down
Cluster-2539.178086	0	0	0	3.1	4.16	3.62	7.34558	7.30833e-08	1.15332e-05	up
Cluster-2539.137665	0	0	0	29.28	3.78	59.32	10.4114	7.3969e-08	1.16359e-05	up
Cluster-49873.0	1.75	1.97	1.57	0	0	0	-7.3048	7.75233e-08	1.21564e-05	down
Cluster-27213.0	3.55	2.06	3.21	0	0	0	-7.38668	7.79223e-08	1.21805e-05	down
Cluster-2539.146763	0	0	0	15.74	2.3	4.46	9.6125	7.84836e-08	1.22008e-05	up
Cluster-2539.171339	0	0	0	1.58	2.58	1.89	7.49651	7.8545e-08	1.22008e-05	up
Cluster-2539.155805	3.59	3.49	7.57	25.54	19.69	23.11	2.29447	8.15859e-08	1.26336e-05	up
Cluster-2539.279790	0	0	0	2.57	1.29	2.26	7.60239	8.67697e-08	1.33837e-05	up
Cluster-2539.174511	0	0	0	7.04	5.7	12.16	7.63502	8.69705e-08	1.33837e-05	up
Cluster-2539.123611	0	0	0	7.65	3.06	5.82	7.78485	8.78358e-08	1.34329e-05	up
Cluster-2539.149263	2797.27	3366.04	2822.74	10481.1	4498.16	13149.6	2.00129	8.78683e-08	1.34329e-05	up
Cluster-2539.160170	0	0	0	38.51	12.28	44.26	7.88863	8.82284e-08	1.34329e-05	up
Cluster-2539.145131	0	0	0	18.05	3.24	12.2	8.93882	8.83742e-08	1.34329e-05	up
Cluster-2539.179748	1.01	8.11	2.84	0	0	0	-9.8609	8.95837e-08	1.35751e-05	down
Cluster-2539.246568	7.64	1.48	11.96	0	0	0	-9.36377	9.15629e-08	1.38327e-05	down
Cluster-2539.168206	0	0	0	1.5	1.51	1.07	7.32624	9.61876e-08	1.44872e-05	up
Cluster-2539.165435	2141.26	1298.01	1795.4	391.37	280.13	373.52	-2.08258	9.81049e-08	1.47e-05	down
Cluster-2539.174424	0	0.23	0	23.49	6.64	46.26	8.48787	9.81938e-08	1.47e-05	up
Cluster-2539.140992	460.87	287.33	430.17	157.03	112.67	110.59	-1.57784	1.00811e-07	1.50464e-05	down
Cluster-2539.143710	0	0	0	9.92	7.58	8.94	7.13815	1.03509e-07	1.54026e-05	up
Cluster-2539.101128	44	97.05	5.61	0.44	0.17	0	-7.99017	1.0468e-07	1.55303e-05	down
Cluster-2539.107857	3.61	13.58	1.76	0	0	0	-9.94198	1.10756e-07	1.63246e-05	down
Cluster-2539.111469	2.48	2.21	4.71	0	0	0.12	-6.62054	1.10861e-07	1.63246e-05	down
Cluster-2539.90673	7	6.76	6.68	21.57	34.78	27.36	2.09952	1.11023e-07	1.63246e-05	up
Cluster-2539.126917	0.87	0.87	1.15	0	0	0	-7.15779	1.16468e-07	1.70746e-05	down
Cluster-2539.199512	54.32	21.31	35.98	4.37	3.04	1.2	-3.63233	1.21353e-07	1.77383e-05	down
Cluster-2539.216063	0	0	0	3.43	12.54	7.04	8.50736	1.23011e-07	1.79277e-05	up
Cluster-2539.111434	6.18	11.91	6.42	1.15	1.28	1.55	-2.62841	1.2859e-07	1.86859e-05	down
Cluster-2539.82245	16.19	5.23	26.75	0.09	0	0	-8.02184	1.34195e-07	1.94434e-05	down
Cluster-2539.161949	0	0	0	3.61	3.53	2.14	7.47883	1.38305e-07	1.99804e-05	up
Cluster-2539.173225	2.26	1.37	2.28	0	0	0	-7.27406	1.39153e-07	2.00445e-05	down
Cluster-2539.150625	4.28	7.72	7.61	0	0	0.17	-6.52966	1.4095e-07	2.02445e-05	down
Cluster-2539.165681	0	0	0	17.65	0.93	11.99	10.5337	1.48058e-07	2.12039e-05	up
Cluster-2539.79241	0	0	0	5.44	6.63	1.34	8.85536	1.4959e-07	2.13617e-05	up
Cluster-2539.50114	0	0	0	1.6	2.12	1.56	7.20548	1.55971e-07	2.22088e-05	up
Cluster-2539.154518	0	0	0	1.76	1.28	3.13	7.7324	1.57731e-07	2.2395e-05	up
Cluster-2539.187228	0.86	1.64	1.55	0	0	0	-7.55296	1.62547e-07	2.30129e-05	down
Cluster-2539.138046	0.12	1.52	1.28	1336.32	0.83	1306.82	9.86174	1.68558e-07	2.3796e-05	up
Cluster-2539.155087	162.42	64.76	166.24	20.19	4.55	7.54	-3.58365	1.72366e-07	2.42551e-05	down
Cluster-2539.238684	3.91	2.69	5.38	0.29	0	0.12	-4.75792	1.72789e-07	2.42551e-05	down
Cluster-2539.166789	32.81	3.17	28.05	0	0	0	-9.66914	1.78952e-07	2.50492e-05	down
Cluster-46617.0	2.12	2.92	2.49	0	0	0	-7.20265	1.82337e-07	2.54511e-05	down
Cluster-2539.134879	10.37	2.44	7.99	0	0	0	-8.3698	1.84845e-07	2.57288e-05	down
Cluster-2539.175181	3.49	1.65	2.01	0	0	0	-7.54973	1.85399e-07	2.57336e-05	down
Cluster-2539.146233	0	0	0	18.39	1.24	16.73	10.2391	1.90993e-07	2.6436e-05	up
Cluster-2539.156808	97.48	86.48	182.67	0.9	4.73	8.77	-4.5563	1.98562e-07	2.74071e-05	down
Cluster-2539.76926	8.17	11.25	10.83	3.75	3.07	2.95	-1.60834	1.99869e-07	2.75109e-05	down
Cluster-2539.197986	8.62	10.76	17.37	1.18	0.77	2.02	-3.19429	2.0106e-07	2.75981e-05	down
Cluster-2539.52321	0.54	0.17	0.27	5.76	3.58	7.78	4.22239	2.03397e-07	2.78419e-05	up
Cluster-2539.158234	0	0	0	62.21	28.12	28.1	7.43446	2.12182e-07	2.89642e-05	up
Cluster-2539.31923	7.99	5.83	12.78	0	0	0	-7.40726	2.15459e-07	2.93308e-05	down
Cluster-2539.218626	4.62	2.92	1.21	0	0	0	-8.33884	2.18076e-07	2.96058e-05	down
Cluster-2539.145768	12.1	13.15	14.89	24.46	25.46	29.93	1.02447	2.21122e-07	2.99372e-05	up
Cluster-2539.183579	0	0	0	9.9	6.24	4.41	7.56868	2.2372e-07	3.02064e-05	up
Cluster-2539.157367	18.91	19.92	12.7	81.69	46.93	82.46	2.05346	2.24446e-07	3.02221e-05	up
Cluster-2539.161592	0	0	0	41.88	0.97	109.62	12.2414	2.25892e-07	3.03344e-05	up
Cluster-2539.193761	16.24	8.84	23.73	0	0	0.37	-6.90028	2.29585e-07	3.0747e-05	down
Cluster-2539.138363	0.56	1.64	0.93	603.69	284.07	2.04	8.15239	2.33512e-07	3.11887e-05	up
Cluster-2539.137546	0.59	0.34	0.94	9.2	10.02	3.2	3.62882	2.36424e-07	3.14927e-05	up
Cluster-2539.157887	9.29	11.04	13.17	2.56	0.83	2.14	-2.59835	2.43309e-07	3.2323e-05	down
Cluster-2539.123548	5.18	2.04	0.39	0	0	0	-10.0119	2.45139e-07	3.24789e-05	down
Cluster-2539.160906	0	0.25	0	4.88	6.36	4.04	6.24904	2.56017e-07	3.38298e-05	up
Cluster-2539.156775	0	0	0	1.47	1.69	1.35	7.05524	2.64054e-07	3.4799e-05	up
Cluster-2539.103195	0	0	0	0.79	2.49	4.12	8.62822	2.72656e-07	3.58373e-05	up
Cluster-2539.138563	15.16	14.04	18.68	78.92	39.17	55.1	1.88668	2.75568e-07	3.61242e-05	up
Cluster-2539.194681	16.95	18.99	27.2	3.3	2.25	5.68	-2.46578	2.81559e-07	3.68121e-05	down
Cluster-2539.117670	39.59	23.93	27.88	8.19	9.26	10.39	-1.67761	2.96532e-07	3.86678e-05	down
Cluster-2539.110031	26.2	26.47	62.82	3.06	5.53	5.99	-2.92137	3.16077e-07	4.10006e-05	down
Cluster-2539.137467	1.89	2.42	0.95	12.74	10.21	14.41	2.83326	3.18028e-07	4.1146e-05	up
Cluster-2539.139552	0	0	0	3.07	8.1	28.88	9.54809	3.23649e-07	4.17642e-05	up
Cluster-2539.169075	0	0	0	29.59	9.76	25.46	7.3959	3.2543e-07	4.18195e-05	up
Cluster-2539.93729	0.11	0	0.11	6.17	3.06	6.88	6.17433	3.25765e-07	4.18195e-05	up
Cluster-2539.222243	0	0	0	0.55	0.93	0.5	7.36752	3.44582e-07	4.41208e-05	up
Cluster-2539.209594	48.72	9.51	136.28	0	0.38	0	-8.67375	3.46466e-07	4.42476e-05	down
Cluster-2539.198335	1.55	2.44	0.42	25.95	23.09	15.74	3.87302	3.47754e-07	4.4298e-05	up
Cluster-2539.276977	0	0	0	1.67	1.16	1.26	7.08248	3.51345e-07	4.46407e-05	up
Cluster-2539.218090	16.87	8.86	12.65	2.07	0.63	1.6	-3.09482	3.53515e-07	4.48015e-05	down
Cluster-2539.167636	0	0	0	1.26	3.43	1.9	7.80389	3.58155e-07	4.52738e-05	up
Cluster-2539.6218	0	0	0	3.39	0.94	2.95	8.11094	3.64718e-07	4.5986e-05	up
Cluster-2539.180930	0	0	0	2.62	5.47	1.27	8.43446	3.78292e-07	4.75765e-05	up
Cluster-2539.237259	2.76	2.79	1.94	13.45	9.21	9.21	2.11486	3.82776e-07	4.80185e-05	up
Cluster-2539.157176	0.31	0	0	21.03	23.08	6.44	7.40403	3.84325e-07	4.80911e-05	up
Cluster-2539.192551	15.28	11.3	12.21	2.47	4.35	2.92	-1.95699	3.97951e-07	4.96708e-05	down
Cluster-2539.145081	79.96	1.16	99.66	0	0	0	-11.6627	4.19525e-07	5.22319e-05	down
Cluster-2539.107220	0	0	0	1.48	1.26	1.26	6.934	4.21631e-07	5.23625e-05	up
Cluster-2539.149219	12.82	5.57	17.75	0	0	0	-7.70913	4.44041e-07	5.50078e-05	down
Cluster-2539.169625	2.67	5.17	6.47	0	0	0	-7.49036	4.4674e-07	5.52041e-05	down
Cluster-2539.165448	1.88	1.75	1.62	0.64	0.56	0.45	-1.65862	4.5078e-07	5.55648e-05	down
Cluster-2539.142995	0	0	0	138.55	15.8	40.56	8.78696	4.53001e-07	5.57001e-05	up
Cluster-2539.196742	0	0	0	6.12	1.22	1.48	8.93215	4.55298e-07	5.57593e-05	up
Cluster-2539.181032	0.39	0	0	14.77	10.15	5.63	6.634	4.55734e-07	5.57593e-05	up
Cluster-2539.61474	4.77	2.1	3.23	0	0	0	-7.37245	4.61488e-07	5.63243e-05	down
Cluster-2539.174840	0.65	1.38	1.05	5.93	9.94	16.03	3.36346	4.7639e-07	5.80001e-05	up
Cluster-2539.122507	0	0	0	0.98	0.45	1.34	7.78569	5.06974e-07	6.15725e-05	up
Cluster-2539.92653	0	0	0	29.23	1.22	18.31	10.3402	5.13191e-07	6.21751e-05	up
Cluster-2539.102162	2.04	12.83	6.67	0	0	0	-8.88653	5.25333e-07	6.33891e-05	down
Cluster-2539.235753	0	0	0	2.93	1.19	2.71	7.53625	5.25769e-07	6.33891e-05	up
Cluster-2539.174577	585.91	152.2	499.43	25.38	33.6	17.03	-3.78869	5.37585e-07	6.46563e-05	down
Cluster-2539.135351	12.7	1.8	38.65	0	0	0	-10.1058	5.47632e-07	6.57053e-05	down
Cluster-2539.116845	0	0.14	0	8.8	8.38	2.34	7.18317	5.51595e-07	6.60208e-05	up
Cluster-2539.135930	0	0	0	2.83	2.22	0.66	8.25442	5.53319e-07	6.60676e-05	up
Cluster-2539.241645	11.19	12.98	20.33	2.47	3.7	3.57	-2.13551	5.55725e-07	6.61954e-05	down
Cluster-2539.158839	1.95	4.52	0.46	54.01	45.1	55.13	4.45203	5.61683e-07	6.67446e-05	up
Cluster-2539.184157	21.76	34.72	17.19	3.25	4.67	3.88	-2.61887	5.80771e-07	6.88478e-05	down
Cluster-2539.103697	3.31	1.74	4.53	0	0	0	-7.41974	5.90862e-07	6.98768e-05	down
Cluster-2539.135775	0.6	1	0.27	34.19	3.25	82.13	5.96119	5.96909e-07	7.04239e-05	up
Cluster-2539.138686	0	0	0	4.88	11.77	12.65	7.77106	5.99131e-07	7.05182e-05	up
Cluster-2539.133850	14.57	18.75	16.28	58.01	56.37	39.82	1.67946	6.17434e-07	7.25002e-05	up
Cluster-2539.85796	0.78	0.98	0.98	0	0	0	-6.91146	6.25809e-07	7.33099e-05	down
Cluster-2539.76353	0	0	0	7.15	2.31	8.27	7.88088	6.27814e-07	7.33713e-05	up
Cluster-2539.69681	0	0	0	0.48	0.63	0.28	7.41182	6.48185e-07	7.55738e-05	up
Cluster-2539.128818	0	0	0	2	1.56	1.21	7.03549	6.54312e-07	7.59609e-05	up
Cluster-2539.121399	1.01	2.81	0.73	0	0	0	-8.41614	6.54571e-07	7.59609e-05	down
Cluster-2539.155982	0	0	0	1.53	3.22	0.8	8.18924	6.65199e-07	7.70139e-05	up
Cluster-2539.147933	0	0	0	4.72	1.57	6.01	7.99487	7.16506e-07	8.27606e-05	up
Cluster-2539.198258	22.24	33.6	69.04	5.24	4.41	7.05	-2.84354	7.54739e-07	8.6974e-05	down
Cluster-2539.118904	0	0	0	2.99	2.57	3.9	6.92157	7.57316e-07	8.70685e-05	up
Cluster-2539.113328	90.83	93.16	96.02	49.96	36.29	34.5	-1.16057	7.76416e-07	8.90577e-05	down
Cluster-2539.242131	0.68	0.71	1.24	8.12	3.47	5.24	2.70493	7.88119e-07	9.01914e-05	up
Cluster-2539.178901	0	0	0	0.95	1.46	1.79	7.14317	7.90143e-07	9.02147e-05	up
Cluster-2539.23177	15.05	11.23	6.27	0	0	0	-7.50807	7.95692e-07	9.06394e-05	down
Cluster-2539.155209	2.35	2.45	2.93	17.34	11.2	8.94	2.31874	8.05943e-07	9.15965e-05	up
Cluster-2539.130350	1.15	1.08	0.93	0	0	0	-6.87188	8.14648e-07	9.2374e-05	down
Cluster-2539.141226	9.95	15.48	10.76	60.66	33.87	52.58	2.03198	8.38488e-07	9.48602e-05	up
Cluster-2539.162680	0	0	0	98.61	16.32	90.57	7.72086	8.45411e-07	9.53618e-05	up
Cluster-2539.157287	18.54	15.88	11.68	51.64	37.34	49.58	1.66203	8.46771e-07	9.53618e-05	up
Cluster-2539.174978	5.24	7.57	9.05	24.36	22.42	20.81	1.6944	8.78994e-07	9.87662e-05	up
Cluster-2539.136953	28.9	24.24	25.65	9.76	10.28	6.8	-1.50996	8.89987e-07	9.97751e-05	down
Cluster-2539.120701	0	0	0	7.37	4.88	1.73	8.13995	8.99267e-07	0.000100497	up
Cluster-2539.101126	1.76	2.81	1.19	0	0	0	-7.54333	9.00482e-07	0.000100497	down
Cluster-2539.194538	1.22	0.47	0.43	6.27	4.08	5.62	2.95704	9.05103e-07	0.000100717	up
Cluster-2539.124032	9.72	4.25	8.71	0.92	1.6	1	-2.63855	9.06518e-07	0.000100717	down
Cluster-2539.123763	6.57	2.69	4.61	0	0	0	-7.2925	9.13282e-07	0.000101241	down
Cluster-2539.88993	0.45	0	0.84	8.76	9.74	6.89	4.41354	9.31872e-07	0.000103072	up
Cluster-2539.102311	5.16	5.06	4.12	1.06	0.94	1.13	-2.17183	9.66009e-07	0.00010661	down
Cluster-2539.148780	46.52	41.08	32.73	15.94	12.86	16.18	-1.39924	9.70742e-07	0.000106894	down
Cluster-2539.17148	1.41	1.35	1.21	0	0	0	-6.80382	9.78107e-07	0.000107466	down
Cluster-2539.105605	23.46	26.03	22.46	1.36	3.99	4.6	-2.80243	9.95278e-07	0.000109111	down
Cluster-2539.162064	420.34	307.99	334.07	740.95	611.51	755.25	1.02188	1.01777e-06	0.00011133	up
Cluster-2539.157979	0.35	0.17	0.21	1.14	0.89	0.92	2.0618	1.03162e-06	0.000112597	up
Cluster-2539.117537	34.56	18.16	20.26	3.21	3.23	4.16	-2.70149	1.04938e-06	0.000114032	down
Cluster-2539.154809	10.66	6.93	5.07	0	0	0	-7.27368	1.05886e-06	0.000114811	down
Cluster-2539.197357	0.78	0.95	0.65	2.96	2.29	2.69	1.74299	1.07119e-06	0.000115894	up
Cluster-2539.174799	185.84	79.36	215.1	29.69	16.85	34.22	-2.51703	1.11741e-06	0.000120632	down
Cluster-2539.177581	0	0	0	0.43	0.46	0.57	6.80308	1.13332e-06	0.000122083	up
Cluster-2539.185141	64.59	68.36	84.7	13.91	22.14	19.48	-1.86915	1.14183e-06	0.000122733	down
Cluster-2539.112291	33.59	21.9	22.6	4.21	6.7	5.05	-2.20691	1.14464e-06	0.000122764	down
Cluster-2539.182646	0	0.01	0	1.08	2.07	0.43	8.2059	1.14905e-06	0.000122764	up
Cluster-2539.230595	3.86	3.79	4.71	11.47	9.43	8.58	1.2853	1.14955e-06	0.000122764	up
Cluster-2539.161607	44.31	63.48	64.66	222.6	304.6	201	2.21403	1.16531e-06	0.000124179	up
Cluster-2539.161389	21.21	33.07	1.14	0	0	0	-10.3794	1.16859e-06	0.000124262	down
Cluster-2539.134626	27.79	18.57	63.36	301.56	288.26	267.26	3.36171	1.1797e-06	0.000125174	up
Cluster-2539.227874	0	0	0	3.54	2.06	1.01	7.7979	1.18838e-06	0.000125826	up
Cluster-2539.173473	0	0	0	9.75	4.13	14.04	7.51502	1.19217e-06	0.000125958	up
Cluster-2539.118261	119.95	61.62	139.66	31.31	15.32	20.96	-2.17659	1.19915e-06	0.000126426	down
Cluster-2539.153559	0	0	0	27.56	3.13	25.32	8.86358	1.20276e-06	0.000126537	up
Cluster-2539.103724	10.22	9.03	9.53	1.15	2.16	2.97	-2.16502	1.20713e-06	0.000126728	down
Cluster-2539.104754	1.55	1.14	1.57	0	0	0	-6.74949	1.23949e-06	0.000129851	down
Cluster-2539.90563	14.62	5.92	43.67	0.68	0.74	0.71	-4.80281	1.24408e-06	0.000130056	down
Cluster-2539.116255	15.14	10.82	11.03	51.05	39.88	99.93	2.40276	1.25433e-06	0.00013074	up
Cluster-2539.124817	0	0	0	1	0.93	0.57	7.03044	1.2559e-06	0.00013074	up
Cluster-2539.168889	1.95	1.33	2.23	4.16	4.27	4.61	1.27471	1.25967e-06	0.000130857	up
Cluster-2539.227663	0	0	0	2.18	1.48	1.04	7.20548	1.26336e-06	0.000130967	up
Cluster-2539.104119	1.34	4.36	3.19	0	0	0	-7.7749	1.26975e-06	0.000131123	down
Cluster-2539.140233	172.42	94.03	251.61	11.56	28.73	27.96	-2.8728	1.27016e-06	0.000131123	down
Cluster-2539.155665	0	0	0	1.41	3.79	0.77	8.36093	1.27484e-06	0.000131333	up
Cluster-2539.195987	14.09	32.21	116.36	0	0	0	-8.85845	1.29091e-06	0.000132712	down
Cluster-2539.171936	0	0	0	0.85	1.75	1.52	7.15277	1.29682e-06	0.000133043	up
Cluster-2539.248721	5.81	3.35	1.78	0	0	0	-7.71808	1.3205e-06	0.000135193	down
Cluster-35378.2	0	0	0	3.35	6.76	2.96	7.51143	1.3259e-06	0.000135466	up
Cluster-2539.272670	0	0	0	0.23	0.53	0.43	7.29446	1.33354e-06	0.000135966	up
Cluster-2539.155040	0	4.97	0	117.21	40.92	68.6	5.56642	1.3718e-06	0.00013958	up
Cluster-2539.222437	3.48	3.08	4.34	0.96	1.4	1.15	-1.58308	1.37603e-06	0.000139694	down
Cluster-2539.166640	0	0	0	5.69	17.16	18.33	7.88664	1.37856e-06	0.000139694	up
Cluster-2539.246088	123.2	58.07	182.92	0	0	0	-7.43179	1.39306e-06	0.000140875	down
Cluster-2539.139944	1.74	0.66	1.37	0	0	0	-7.27222	1.40446e-06	0.000141462	down
Cluster-2539.160739	0	0	0	34.09	3.83	1.01	10.9545	1.40457e-06	0.000141462	up
Cluster-2539.157185	1.05	1.88	1.06	10.67	6.79	6.79	2.6258	1.43516e-06	0.000144249	up
Cluster-2539.132193	4.81	2.69	1.69	0.33	0.33	0.25	-3.32552	1.48185e-06	0.000148641	down
Cluster-2539.144207	154.28	248.13	233.28	1289.83	352.92	1556.05	2.35067	1.49026e-06	0.000149183	up
Cluster-2539.139858	0	0	0	14.53	113.68	192.77	9.58106	1.50395e-06	0.00014998	up
Cluster-2539.219618	0	0	0	3.96	1.8	5.51	7.45352	1.50608e-06	0.00014998	up
Cluster-2539.172894	32.63	27.28	46.87	130.19	62.45	128.46	1.64726	1.5073e-06	0.00014998	up
Cluster-2539.176316	60.28	34.22	52.72	13.51	17.73	18.42	-1.53325	1.52903e-06	0.000151837	down
Cluster-2539.164059	3.42	1.48	0.76	27.67	14.32	20.51	3.4733	1.55874e-06	0.000154216	up
Cluster-62604.4	0	0	0	1	0.67	1.66	7.25173	1.55921e-06	0.000154216	up
Cluster-2539.134036	483.21	427.98	540.55	51.29	111.44	54.39	-2.6067	1.58333e-06	0.000156065	down
Cluster-2539.206351	0	0.03	0	1.37	0.85	0.7	6.62593	1.58421e-06	0.000156065	up
Cluster-2539.129394	3.86	4.76	2.29	0	0.22	0.22	-4.62275	1.64349e-06	0.000161584	down
Cluster-2539.135246	114.26	83.1	85.46	35.74	42.15	44.64	-1.18308	1.65516e-06	0.000162143	down
Cluster-2539.210534	0.34	0.51	0.71	0	0	0	-7.02518	1.6582e-06	0.000162143	down
Cluster-34165.0	3.6	2.41	2.65	0	0	0	-6.80049	1.65899e-06	0.000162143	down
Cluster-2539.159854	1.13	0.65	1.24	4.5	6.36	3.46	2.29164	1.66579e-06	0.000162487	up
Cluster-69823.0	12.07	6.93	8.94	0	0	0	-6.88673	1.66953e-06	0.000162531	down
Cluster-2539.22278	0.23	0	0	2.66	3.02	3.49	5.37998	1.70171e-06	0.000165339	up
Cluster-2539.136792	23.98	19.5	28.44	3.14	1.85	6.22	-2.65975	1.71171e-06	0.000165928	down
Cluster-2539.140316	14.75	22.77	20.94	51.44	69.95	55.44	1.61816	1.71446e-06	0.000165928	up
Cluster-2539.169382	0	0	0	0.59	1.59	0.35	8.19415	1.74036e-06	0.000168106	up
Cluster-2539.169184	15.83	15.77	13.52	5.46	2.61	3.92	-1.89256	1.76174e-06	0.00016984	down
Cluster-2539.142206	0	0	0	1.04	0.51	1.59	7.5166	1.79875e-06	0.000172906	up
Cluster-2539.118001	0	0	0	1.07	0.41	0.66	7.3586	1.80052e-06	0.000172906	up
Cluster-2539.181542	6.61	1.88	13.16	0	0	0	-8.35055	1.80783e-06	0.000173272	down
Cluster-2539.189236	0	0.32	0.32	4.07	8.07	3.88	4.72387	1.85106e-06	0.000177072	up
Cluster-2539.107168	0	0.22	0	17.98	4.82	5.61	7.0119	1.86588e-06	0.000177792	up
Cluster-2539.99331	66.55	68.94	27.54	5.33	5.85	2.46	-3.46883	1.86632e-06	0.000177792	down
Cluster-2539.175398	102.25	90.79	98.29	53.76	35.79	42.15	-1.1194	1.86934e-06	0.000177792	down
Cluster-2539.281038	0	0	0	0.41	0.42	0.49	6.67523	1.88705e-06	0.000179132	up
Cluster-2539.179234	0	0	0	3.11	47.59	5.22	10.2638	1.89683e-06	0.000179446	up
Cluster-2539.183791	151.81	252.85	158.62	36.06	25	11.28	-2.94304	1.8976e-06	0.000179446	down
Cluster-2539.130470	0	0	0	3.05	2.08	2.72	6.72774	1.93962e-06	0.000182872	up
Cluster-2539.198831	3.98	0.88	3.74	0	0	0	-7.94228	1.94121e-06	0.000182872	down
Cluster-2539.155439	0	0	0	3.25	4.36	5.06	6.86926	1.99338e-06	0.000187431	up
Cluster-2539.189645	151.32	83.19	197.43	16.34	8.16	30.53	-2.92611	2.02674e-06	0.000190206	down
Cluster-2539.43623	5.72	2.94	11.67	0	0	0.24	-6.68165	2.03411e-06	0.000190537	down
Cluster-2539.135340	0	0	0	28.01	10.33	29.45	6.8811	2.09297e-06	0.000195681	up
Cluster-2539.156109	17160.1	12	1831.34	10.17	0	8.92	-10.1632	2.22383e-06	0.000207524	down
Cluster-2539.173367	0	0	0	18.15	2.34	23.24	8.78549	2.24744e-06	0.000209333	up
Cluster-2539.59267	1.11	1.3	1.11	0	0	0	-6.68553	2.27734e-06	0.000211511	down
Cluster-2539.136150	9.8	10.28	8.3	41.38	57.77	34.73	2.36287	2.27936e-06	0.000211511	up
Cluster-2539.95865	24.71	28.63	40.52	8.61	10.14	10.62	-1.59682	2.29369e-06	0.000212443	down
Cluster-2539.39426	0.24	0.68	0.74	0	0	0	-7.57508	2.32623e-06	0.000215055	down
Cluster-2539.63778	67.89	1.87	90.87	0.22	0	0	-9.36366	2.38834e-06	0.000220385	down
Cluster-36804.0	1.54	0.93	2.14	0	0	0	-6.93733	2.3979e-06	0.000220857	down
Cluster-2539.153651	4.15	0.69	0.67	0	0	0	-8.89925	2.41712e-06	0.000222214	down
Cluster-2539.135220	0.51	0.4	1.25	8.48	3.86	12.71	3.56757	2.42535e-06	0.000222557	up
Cluster-2539.180713	4.16	5.3	8.14	25.84	20.17	18.78	1.96057	2.44199e-06	0.00022367	up
Cluster-2539.178465	2.54	3.13	2	8.51	8.74	14.22	2.04821	2.4478e-06	0.000223788	up
Cluster-2539.156117	62.25	80.48	120.05	337.64	260.73	241.13	1.71511	2.49549e-06	0.000227728	up
Cluster-2539.145843	40.72	5.54	68	0	0	0	-8.95648	2.51733e-06	0.000229299	down
Cluster-2539.159135	0.4	0.07	0.31	23.66	2.7	5.79	5.44973	2.52235e-06	0.000229335	up
Cluster-2539.167526	1.6	17.51	11.46	0	0	0	-8.99091	2.53019e-06	0.000229626	down
Cluster-2539.110866	4.84	0.75	5.14	0	0	0	-8.37458	2.54686e-06	0.000230716	down
Cluster-2539.141264	21.92	19.6	17.18	46.17	57.93	86.36	1.70902	2.59174e-06	0.000234354	up
Cluster-2539.140321	250.15	0.54	294.17	0	0	0	-12.4735	2.59924e-06	0.000234604	down
Cluster-2539.199226	7.94	3.39	4.92	21	23.17	23.86	2.12571	2.66521e-06	0.000240121	up
Cluster-2539.177533	0.16	0.3	0	6.39	2.43	9.26	5.26418	2.67301e-06	0.000240387	up
Cluster-2539.168113	11.41	0.74	14.4	0	0	0	-9.44383	2.72634e-06	0.000244739	down
Cluster-2539.153807	0	0	0	0.7	2.55	1.31	7.71535	2.73592e-06	0.000245154	up
Cluster-2539.167941	34.9	14.35	290.35	1.9	2.23	3.3	-5.42208	2.74541e-06	0.00024556	down
Cluster-2539.279345	0	0	0	0.76	0.42	0.72	6.90248	2.75677e-06	0.000246132	up
Cluster-2539.72789	0	0	0	0.68	0.64	0.91	6.68023	2.80157e-06	0.000249683	up
Cluster-2539.142679	3.59	2.42	11.63	0	0	0	-8.02575	2.8127e-06	0.00025014	down
Cluster-2539.224569	0.11	0.15	0	1.49	1.34	1.3	3.95027	2.81681e-06	0.00025014	up
Cluster-2539.266932	0	0	0	4.2	9.6	1.29	8.56338	2.84066e-06	0.000251603	up
Cluster-2539.144122	0.73	0.18	0.88	0	0	0	-7.84311	2.84343e-06	0.000251603	down
Cluster-2539.149016	0	0	0	12.42	0.1	12.48	11.3462	2.86171e-06	0.000252769	up
Cluster-2539.153704	49.25	2.27	6.38	0	0	0	-10.1477	2.90965e-06	0.000256546	down
Cluster-2539.80458	0	0	0	0.3	0.5	0.39	6.76731	3.07774e-06	0.000270885	up
Cluster-69966.0	1.97	1.38	1.61	0	0	0	-6.62917	3.08442e-06	0.000270992	down
Cluster-2539.151533	33.94	26.28	33.25	7.31	12.02	12.63	-1.51977	3.09278e-06	0.000271245	down
Cluster-2539.180890	0.36	0.27	0.6	22.25	5.33	2.63	4.66876	3.11532e-06	0.000272739	up
Cluster-2539.17679	0	0	0	13.38	13.9	0.67	9.74661	3.13169e-06	0.000273688	up
Cluster-2539.179642	20.18	25.62	15.22	4.86	3.99	3.45	-2.25885	3.17023e-06	0.000276083	down
Cluster-2539.110004	22.33	25.03	33.3	7.8	8.66	11.36	-1.48254	3.20324e-06	0.000277691	down
Cluster-2539.148679	35.85	26.64	114.85	7.29	3.91	4.89	-3.37153	3.20517e-06	0.000277691	down
Cluster-2539.114193	0.75	1.17	2.22	0	0	0	-7.24943	3.2055e-06	0.000277691	down
Cluster-2539.103361	153.25	88.16	71.49	19.07	9.77	24.67	-2.52608	3.2356e-06	0.000279334	down
Cluster-2539.159729	2.17	1.09	2.94	0	0	0	-7.07196	3.23574e-06	0.000279334	down
Cluster-2539.157666	0	0	0	3.27	2.89	1.56	7.02713	3.27799e-06	0.000282488	up
Cluster-2539.198600	116.99	188.12	107.66	42.04	25.28	24.84	-2.12272	3.29367e-06	0.000283347	down
Cluster-2539.151540	0	0	0	9.84	30.34	0.32	11.0227	3.3231e-06	0.000285383	up
Cluster-2539.21615	1.79	0.57	0.93	0	0	0	-7.3737	3.33453e-06	0.00028587	down
Cluster-2539.182363	0	0	0	0.48	1.52	2.16	7.82057	3.40612e-06	0.000291503	up
Cluster-2539.150373	0	0	0	0.77	5.6	1.25	8.80175	3.46216e-06	0.000295788	up
Cluster-2539.129659	0	0	0	527.05	736.64	7.71	11.3428	3.58355e-06	0.000305632	up
Cluster-2539.200101	61.39	7.13	76.17	0.87	0.75	2.83	-4.95249	3.64434e-06	0.000310282	down
Cluster-2539.229291	0	0	0	1.6	0.82	0.5	7.48239	3.72207e-06	0.000316356	up
Cluster-2539.183612	5.38	6.22	4.27	1.42	1.61	0.92	-1.9911	3.76626e-06	0.000319416	down
Cluster-46116.0	6.17	3.2	4.46	0	0	0	-6.79676	3.77096e-06	0.000319416	down
Cluster-2539.50583	0.27	0	0	4.73	2.44	4.86	5.69845	3.80945e-06	0.000322126	up
Cluster-2539.125417	0	0	0	1.22	0.85	0.95	6.64849	3.82265e-06	0.000322692	up
Cluster-2539.132142	0	0	0	34.16	6.93	6.01	8.42727	3.86749e-06	0.000325922	up
Cluster-2539.191095	5.79	4.85	6.31	1.7	2.24	1.35	-1.63336	3.9618e-06	0.000333195	down
Cluster-2539.215129	0.65	1.61	2.28	0	0	0	-7.41308	3.96804e-06	0.000333195	down
Cluster-2539.166593	0	0.07	0	20.37	1.91	3.67	8.31377	3.97397e-06	0.000333195	up
Cluster-2539.77508	19.11	35.14	56.54	2.45	0.97	4.73	-3.745	4.08917e-06	0.000341464	down
Cluster-2539.186471	5.14	2.17	3.36	0	0	0	-6.96823	4.09027e-06	0.000341464	down
Cluster-2539.251809	0	0	0	1.54	0.75	1.63	6.9726	4.09573e-06	0.000341464	up
Cluster-2539.106412	13.38	11.41	13.33	5.26	5.84	4.01	-1.29202	4.10015e-06	0.000341464	down
Cluster-2539.163050	0.33	0.26	0.89	4.16	2.7	6.37	3.19406	4.10729e-06	0.000341484	up
Cluster-2539.192338	0	0	0	1.23	3.37	2.42	7.28925	4.16936e-06	0.000346064	up
Cluster-2539.141195	0	0	0	1.35	0.86	0.65	6.93025	4.19036e-06	0.000347225	up
Cluster-2539.184132	0	0	0	0.62	0.7	0.55	6.58509	4.23216e-06	0.000350103	up
Cluster-2539.173356	2.76	3.42	2.9	1.17	1.21	1.06	-1.37942	4.2756e-06	0.000351983	down
Cluster-2539.73437	10.61	21.99	36.36	3.32	1.69	3.3	-3.01547	4.27692e-06	0.000351983	down
Cluster-2539.184027	108.19	106.1	192.83	16	27.84	32.43	-2.29707	4.27828e-06	0.000351983	down
Cluster-2539.230667	0.34	0.52	0.23	6.89	3.41	2.36	3.59764	4.28329e-06	0.000351983	up
Cluster-2539.186872	1.27	0.95	0.42	17.54	6.1	6.29	3.51282	4.29197e-06	0.000352112	up
Cluster-51595.1	1.04	0.79	0.98	0	0	0	-6.52071	4.31653e-06	0.000353542	down
Cluster-2539.176273	7.43	11.8	10.35	38.09	23.61	45.07	1.87248	4.33423e-06	0.000354405	up
Cluster-2539.201830	25.99	3.93	23.21	1.05	0.44	0.18	-4.91247	4.35578e-06	0.000355219	down
Cluster-2539.134982	0	0	0	2.32	0.36	1.63	8.13207	4.35851e-06	0.000355219	up
Cluster-2539.233146	0	0	0	63.23	8.36	82.4	8.13571	4.36589e-06	0.000355236	up
Cluster-2539.131765	17.51	0.97	6.61	0	0	0	-9.26696	4.3772e-06	0.000355572	down
Cluster-2539.74669	0	0	0	1.66	0.93	2.59	7.12301	4.39602e-06	0.000356516	up
Cluster-2539.168036	0	0	0	0.8	0.44	1.56	7.42778	4.44224e-06	0.000359676	up
Cluster-2539.204713	1.6	0	0.54	21.82	21.12	12.69	4.85298	4.51768e-06	0.000365188	up
Cluster-2539.127678	0	0	0.13	1.8	1.46	1.36	5.50238	4.534e-06	0.000365502	up
Cluster-2539.58621	1.73	1.74	2.12	0	0	0	-6.49222	4.53929e-06	0.000365502	down
Cluster-2539.75073	0	0	0.11	2.66	3.83	2.07	6.35649	4.54369e-06	0.000365502	up
Cluster-2539.226369	0	0	0	2.1	2.06	2.1	6.5044	4.58224e-06	0.000368005	up
Cluster-2539.219834	4.85	2.37	5.43	0	0	0	-6.89635	4.61455e-06	0.00037	down
Cluster-2539.260350	0	0	0	0.6	0.58	0.73	6.54041	4.63354e-06	0.000370923	up
Cluster-2539.112298	0	0	0	0.18	0.51	0.46	7.31323	4.7247e-06	0.00037761	up
Cluster-2539.148024	0.21	1.69	5.6	0	0	0	-9.59643	4.78568e-06	0.000381868	down
Cluster-2539.150330	35.55	37.5	38.44	69.81	93.17	87.98	1.22782	4.96607e-06	0.000395625	up
Cluster-2539.176907	0	0	0	4.88	2.29	4.24	6.7834	5.03984e-06	0.000400857	up
Cluster-2539.94447	0	0	0.18	2.16	3.53	4.09	5.77933	5.08513e-06	0.000403812	up
Cluster-2539.155864	4.68	5.65	5.87	16.6	16.44	25.16	1.91303	5.56513e-06	0.000441222	up
Cluster-2539.158159	24.3	17.37	9.4	0	0	0.32	-7.35703	5.58639e-06	0.000442199	down
Cluster-2539.246140	0	0	0	4.65	1.57	1.6	7.46057	5.71845e-06	0.000451931	up
Cluster-2539.166579	9.53	8.13	9.34	25.8	17.95	17.93	1.22189	5.87242e-06	0.00046336	up
Cluster-2539.135952	84.95	3.93	87.41	0	0.36	0	-8.67258	5.95318e-06	0.000468497	down
Cluster-2539.130526	0.69	0.88	0.5	3.05	2.62	3.53	2.14421	5.95643e-06	0.000468497	up
Cluster-2539.159288	24.2	0.11	16.7	0	0	0	-11.2573	6.01182e-06	0.000472104	down
Cluster-2539.39230	0.82	0.74	4.18	0	0	0.04	-7.29113	6.02607e-06	0.000472475	down
Cluster-2539.116359	0.98	1.02	1.73	25.92	12.57	35.23	4.22082	6.0842e-06	0.000476278	up
Cluster-2539.104832	0	0	0	0.31	0.78	0.38	7.11912	6.21419e-06	0.000483928	up
Cluster-2539.187916	0	0	0	0.18	0.47	0.22	7.11912	6.21419e-06	0.000483928	up
Cluster-2539.129099	1.97	0.88	1.44	16.02	42.76	7.59	4.07679	6.22098e-06	0.000483928	up
Cluster-2539.160250	118.54	0.15	58.69	0	0	0	-12.2916	6.32389e-06	0.000491162	down
Cluster-2539.58872	42.02	37.39	81.03	0	0	0	-6.78411	6.40166e-06	0.000496424	down
Cluster-2539.208712	87.22	105.6	122.12	39.72	38.63	43.75	-1.26584	6.51638e-06	0.00050453	down
Cluster-2539.127961	48.13	47.1	45.37	19.66	8.4	10.88	-1.82668	6.64945e-06	0.00051323	down
Cluster-2539.150340	10.46	13.92	18.43	37.24	60.93	46.97	1.81415	6.78714e-06	0.00052223	up
Cluster-2539.271766	1.06	1.31	0.92	0	0	0	-6.58631	6.82616e-06	0.000524419	down
Cluster-2539.216763	3.92	0.43	8.6	0	0	0	-9.07907	6.86032e-06	0.000526227	down
Cluster-61371.0	0	0	0	4.59	5.29	6.5	6.56383	6.89651e-06	0.000527583	up
Cluster-2539.159799	4.67	8.07	0.43	0	0	0	-9.26874	6.91235e-06	0.000527583	down
Cluster-2539.102650	132.27	195.13	224.2	42.65	5.94	8.59	-3.33295	6.9181e-06	0.000527583	down
Cluster-2539.78148	122.26	52.59	58.47	5.47	7.98	2.27	-3.65608	6.92059e-06	0.000527583	down
Cluster-2539.169848	2.04	2.05	1.88	5.79	7.5	14.18	2.21204	6.93194e-06	0.000527637	up
Cluster-2539.240567	0	0	0	1.28	1.23	5.73	8.10254	6.96869e-06	0.00052962	up
Cluster-2539.137559	91.08	109.02	96.24	206.38	195.24	291.51	1.24989	7.11777e-06	0.000540122	up
Cluster-2539.173237	0.59	0	0.86	5.95	9.12	8.34	4.01873	7.14406e-06	0.000541288	up
Cluster-2539.152281	46.77	44.52	33.53	12.45	14.45	7.89	-1.82294	7.17603e-06	0.00054288	down
Cluster-2539.69337	9.92	8.52	30.41	1.44	1.12	1.19	-3.59945	7.23056e-06	0.000546172	down
Cluster-2539.171206	166.93	138.07	119.28	59.35	55.78	67.43	-1.1712	7.26234e-06	0.000547737	down
Cluster-2539.158687	0.15	0	0	2.26	4.38	2.16	5.79247	7.28138e-06	0.000547762	up
Cluster-2539.142981	1.1	0.37	0.31	7.57	13.53	3.52	3.822	7.28478e-06	0.000547762	up
Cluster-2539.43626	19.29	5.08	43.59	0	0	0	-8.21944	7.30492e-06	0.000548444	down
Cluster-2539.150908	12.49	0.68	3.05	0	0	0	-9.248	7.44211e-06	0.000557899	down
Cluster-2539.147711	0	0	0	2.66	2.74	1.83	6.63442	7.51842e-06	0.000562769	up
Cluster-2539.114215	227.65	168.97	157.94	17.56	41.28	37.45	-2.42372	7.5634e-06	0.00056475	down
Cluster-2539.133270	38.63	32.81	107.27	5.52	6.04	11.1	-2.91235	7.56769e-06	0.00056475	down
Cluster-2539.209591	0	0.39	0	4.77	8.88	14.16	6.56731	7.63965e-06	0.000569263	up
Cluster-2539.155146	989	512.15	393.64	117.6	115.02	117.98	-2.33765	7.72713e-06	0.000574845	down
Cluster-2539.135877	0	0	0	0.68	0.38	0.67	6.68395	7.73777e-06	0.000574845	up
Cluster-2539.195838	20.85	6.17	20.15	0.45	1.93	0.69	-3.85686	7.78319e-06	0.00057732	down
Cluster-2539.129638	0	0	0	1.07	4.41	1.16	7.93077	7.79437e-06	0.00057732	up
Cluster-2539.234377	0	0	0	2.01	1.79	1.72	6.44254	7.8062e-06	0.000577333	up
Cluster-2539.112261	2.16	3.08	3.73	0.54	0.81	0.65	-2.11557	7.98755e-06	0.000589611	down
Cluster-2539.184275	0	0	0	6.34	3.14	1.99	7.23997	7.99602e-06	0.000589611	up
Cluster-2539.162882	1.64	15.06	4.27	96.4	484	160.2	5.50349	8.12492e-06	0.000598226	up
Cluster-2539.95573	7.5	14.26	9.25	0	0	0	-6.78835	8.15573e-06	0.000599011	down
Cluster-63821.0	0	0	0	1.36	2.72	2.85	6.844	8.15976e-06	0.000599011	up
Cluster-2539.144077	157.48	163.59	189.55	73.32	83.97	74.38	-1.06313	8.17787e-06	0.000599452	down
Cluster-2539.160249	0	0	0	44.42	77.72	3.63	9.4385	8.25387e-06	0.000603482	up
Cluster-2539.50673	3.08	1.4	5.78	0.11	0.19	0	-4.94166	8.2572e-06	0.000603482	down
Cluster-2539.162840	1.18	0.82	1.84	5.31	20.92	8.21	3.21999	8.28134e-06	0.000603907	up
Cluster-2539.160341	0	0	0	1.64	0.25	0.4	8.31396	8.28739e-06	0.000603907	up
Cluster-2539.143384	0	0	0	19.5	10.98	3.12	7.97861	8.33095e-06	0.000604723	up
Cluster-2539.225708	23.78	7.63	13.27	0.94	0.33	0.95	-4.31926	8.33152e-06	0.000604723	down
Cluster-2539.244384	0	0	0	1.35	7.12	4.88	7.87604	8.3352e-06	0.000604723	up
Cluster-2539.74944	0	0	0	5.17	0.71	15.47	9.2393	8.37097e-06	0.00060643	up
Cluster-2539.101127	12.53	31.59	0.31	0	0	0	-10.7168	8.45114e-06	0.000611344	down
Cluster-2539.142980	4.4	8.66	15.46	64.28	59.21	42.95	2.5885	8.47743e-06	0.000612352	up
Cluster-2539.217848	0.93	0.92	0.99	0	0	0	-6.37797	8.55013e-06	0.000616705	down
Cluster-2539.82250	0	0	0.04	0.48	0.54	0.57	5.90722	8.7882e-06	0.000632955	up
Cluster-2539.22241	1.96	0.77	1.66	0	0	0	-6.81241	8.83894e-06	0.000635685	down
Cluster-2539.119380	4.09	1.42	0.94	0	0	0	-7.67692	8.88638e-06	0.000638171	down
Cluster-2539.80589	0	0.12	0	2.33	2.58	2.61	5.90517	9.008e-06	0.000645969	up
Cluster-2539.173625	0	0	0	13.55	17.92	39.01	7.20498	9.04647e-06	0.00064779	up
Cluster-2539.161799	5.22	7.68	4.45	24.71	23.18	21.49	2.07969	9.08971e-06	0.00064936	up
Cluster-2539.86604	25.65	2.64	49.03	0	0	0	-8.87541	9.09461e-06	0.00064936	down
Cluster-2539.141376	0.1	0	0	2.21	1.46	5.03	6.65881	9.11564e-06	0.000649926	up
Cluster-2539.181692	0	0.49	0	33.41	8.38	16.28	6.90828	9.15027e-06	0.000651457	up
Cluster-2539.150671	33.66	37.86	25.67	2.48	0	0	-5.53022	9.17773e-06	0.000652438	down
Cluster-2539.99605	0	0.5	0.83	8.67	15.2	6.85	4.68385	9.19038e-06	0.000652438	up
Cluster-2539.249184	0.16	0	0	2.24	3.89	3.33	6.11276	9.278e-06	0.000657716	up
Cluster-2539.181399	0.75	0.74	0	23.42	27.15	15.79	5.64788	9.35912e-06	0.000662519	up
Cluster-2539.101798	2.42	7.23	11.44	0	0	0.2	-6.87058	9.42921e-06	0.000666528	down
Cluster-2539.76236	0	0	0	0.99	1.25	1.96	6.68329	9.68198e-06	0.000682449	up
Cluster-2539.94244	0	0.28	0	18.35	4.43	8.39	6.6783	9.74175e-06	0.000685686	up
Cluster-2539.137251	12.52	0.15	7.7	0	0.03	0	-9.0732	9.85624e-06	0.000692761	down
Cluster-2539.107087	0	0	0	1.76	1.76	0.88	6.80674	9.97183e-06	0.000699893	up
Cluster-2539.173941	11.38	3.95	82.9	0	0	0	-9.46982	1.00518e-05	0.000704509	down
Cluster-2539.159139	529.32	392.44	323.59	1133.18	1780.06	2334.73	2.17188	1.04095e-05	0.000728548	up
Cluster-2539.184933	0	0	0	37.06	11.37	3.65	8.43186	1.04747e-05	0.000732074	up
Cluster-58589.1	0	0	0	2.43	1.86	0.99	6.90026	1.05711e-05	0.000737771	up
Cluster-2539.218772	0.15	0.29	0.45	3.5	2.48	4.83	3.63532	1.06086e-05	0.000739351	up
Cluster-2539.39422	7.12	0.75	4.28	0	0	0	-8.23273	1.06907e-05	0.000744027	down
Cluster-2539.153169	19	0.83	2.07	0	0	0	-9.77865	1.07652e-05	0.000748156	down
Cluster-2539.58507	0	0	0	0.74	1.74	1.32	6.85911	1.09885e-05	0.000762607	up
Cluster-2539.293116	0	0	0	0.65	0.18	0.51	7.24872	1.10843e-05	0.00076818	up
Cluster-2539.245694	0	0	0	1.45	0.57	1.83	7.10461	1.11471e-05	0.000771455	up
Cluster-30864.0	3.05	1.76	2.24	0	0.09	0	-5.98829	1.11661e-05	0.000771694	down
Cluster-2539.123276	2.09	8.79	0.47	0	0	0	-9.33997	1.11894e-05	0.000772221	down
Cluster-2539.146196	235.07	184.97	134.46	66.72	52.8	54.53	-1.6082	1.12749e-05	0.00077704	down
Cluster-2539.183004	0	1.2	1.49	11.57	19.25	18.25	4.26736	1.13833e-05	0.000783427	up
Cluster-2539.64552	11	4.25	2.24	0	0.18	0	-6.57643	1.14946e-05	0.000789989	down
Cluster-2539.257054	39.68	28.27	24.13	7.43	8.16	5.15	-2.05997	1.15176e-05	0.000790469	down
Cluster-2539.168287	0	0.84	0.23	6.22	7.8	9.9	4.66801	1.18836e-05	0.000813924	up
Cluster-2539.226604	0	0	0	24.65	3.59	26.77	7.81672	1.18922e-05	0.000813924	up
Cluster-2539.244457	6.84	4.43	8.61	0.58	0.45	1.4	-2.94607	1.19188e-05	0.000814618	down
Cluster-2539.152323	224.21	126.46	172.19	11.81	25.36	42.64	-2.67467	1.20253e-05	0.000820768	down
Cluster-2539.1912	0	0	0	1.76	0.62	3.73	7.76233	1.21111e-05	0.000825489	up
Cluster-2539.163746	0	0.1	0	3.5	1.87	21.78	8.00813	1.22619e-05	0.000834616	up
Cluster-2539.181702	15.54	20.04	22.43	4.29	3.98	5.34	-2.00186	1.23422e-05	0.000838931	down
Cluster-2539.184462	2133.95	263.3	24.56	0	0	0	-10.7554	1.23626e-05	0.000839165	down
Cluster-2539.157266	27.35	8.42	9.19	116.29	101.57	214.02	3.53163	1.25908e-05	0.000853489	up
Cluster-2539.88772	2.22	0.82	4.28	15.46	14.46	16.63	2.74096	1.27454e-05	0.000862789	up
Cluster-2539.149214	584.69	298.34	274.87	74.74	44.28	109.22	-2.28411	1.28126e-05	0.00086615	down
Cluster-2539.298315	4.89	3.65	0.31	0	0	0	-8.86843	1.28813e-05	0.00086961	down
Cluster-2539.226468	0	0	0	1.52	7.56	4.18	7.66409	1.31585e-05	0.000887118	up
Cluster-2539.127487	0	0	0	5.99	1.9	1.12	7.81486	1.32551e-05	0.000892412	up
Cluster-2539.128412	0.27	0	0.19	1.81	1.71	2.29	3.6859	1.34863e-05	0.000905457	up
Cluster-2539.200715	1.53	6.18	2.4	0.08	0.19	0	-5.27424	1.34972e-05	0.000905457	down
Cluster-2539.19821	0	0	0	2.72	2.86	0.72	7.38949	1.35147e-05	0.000905457	up
Cluster-2539.50173	0	0	0	0.56	0.31	0.42	6.54017	1.35219e-05	0.000905457	up
Cluster-2539.111471	23.13	0.99	5.48	0	0	0	-9.23522	1.36273e-05	0.000911281	down
Cluster-2539.170820	90.82	0.29	19.83	0.18	0.1	0.46	-7.11592	1.37742e-05	0.000919866	down
Cluster-2539.228995	7.48	4.16	6.26	0.67	0.48	0	-3.98143	1.40214e-05	0.00093511	down
Cluster-2539.75039	2.35	1.85	3.57	0.5	0.52	0.46	-2.34612	1.4604e-05	0.000972659	down
Cluster-2539.206644	25.23	36.59	49.51	11.48	9.91	10.27	-1.73855	1.4655e-05	0.000974742	down
Cluster-2539.70326	15.93	8.21	22.08	0.74	0	0	-5.85986	1.4761e-05	0.000980475	down
Cluster-2539.183039	0	0	0	0.18	0.29	0.49	6.83581	1.48912e-05	0.0009878	up
Cluster-2539.207841	0.16	0	0	1.82	2.11	4.18	5.65361	1.49888e-05	0.000991837	up
Cluster-2539.140198	0.63	2.08	2.17	9.69	7.97	12.24	2.65134	1.4992e-05	0.000991837	up
Cluster-2539.266879	3.28	6.23	6.23	0.96	0.59	0.85	-2.67627	1.51365e-05	0.000999904	down
Cluster-2539.110586	104	22.99	6.02	2.12	0.75	1.24	-5.00044	1.5169e-05	0.000999904	down
Cluster-2539.157450	0	0.34	0.15	20.33	8.68	2.91	6.03708	1.51745e-05	0.000999904	up
Cluster-2539.167933	15.67	11.11	19.84	5.91	6.7	6.78	-1.22589	1.51993e-05	0.00100021	down
Cluster-2539.151528	8.71	8.74	7.43	0	0.25	0	-6.65151	1.53871e-05	0.00101122	down
Cluster-2539.128330	0.53	1.47	10.3	0	0	0	-9.20651	1.54615e-05	0.00101477	down
Cluster-2539.109408	0	0	0	0.58	6.11	3.33	8.31168	1.55798e-05	0.00102117	up
Cluster-2539.140038	0	0	0	4.93	16.28	23.69	7.62291	1.56314e-05	0.00102321	up
Cluster-2539.234399	0.12	0.04	0.04	0.56	0.49	0.5	3.03264	1.58237e-05	0.00103443	up
Cluster-2539.124136	0	0	0	2.94	1.9	1.32	6.6906	1.58743e-05	0.00103637	up
Cluster-2539.151828	0.52	0	0	21.3	59.53	20.84	7.67065	1.61531e-05	0.00105318	up
Cluster-2539.97680	5.07	3.61	5.5	11.37	13.23	9.68	1.31898	1.63088e-05	0.00106193	up
Cluster-2539.147774	151.22	1.15	152.38	0.44	0	0	-9.4489	1.63915e-05	0.00106537	down
Cluster-2539.256438	0	0	0	1.57	0.27	1.86	7.9124	1.64045e-05	0.00106537	up
Cluster-2539.141304	51.37	42.79	90.34	16.8	14.91	22.33	-1.71748	1.66198e-05	0.00107794	down
Cluster-2539.84586	0.9	0.41	0.33	0	0.01	0	-6.93765	1.67148e-05	0.00108268	down
Cluster-2539.136973	0	0.06	0	5.01	10.13	1.78	7.81782	1.67655e-05	0.00108455	up
Cluster-2539.179316	17.82	13.97	24.82	47.47	54.48	41.83	1.41214	1.68315e-05	0.00108643	up
Cluster-2539.106213	3	0.37	42.94	0	0	0.05	-9.65775	1.68384e-05	0.00108643	down
Cluster-2539.157306	0	0.11	0	6.3	1.2	13.02	7.43252	1.70946e-05	0.00110152	up
Cluster-2539.176519	1.25	2.53	0.54	0	0	0	-7.63667	1.72694e-05	0.00111134	down
Cluster-2539.166386	0.46	0	0	21.04	5.12	14.2	6.62097	1.73073e-05	0.00111234	up
Cluster-2539.151368	0.41	0.55	0.97	0	0	0	-6.6431	1.7955e-05	0.00115247	down
Cluster-2539.125490	0	0	0	11.41	8.11	22.69	6.71568	1.80878e-05	0.00115949	up
Cluster-2539.262499	0	0	0	0.31	1.27	0.54	7.35734	1.816e-05	0.00116262	up
Cluster-2539.113206	4.18	1.83	9.48	0.07	0	0	-7.39032	1.82633e-05	0.00116772	down
Cluster-2539.149754	112.57	85.86	128.15	34.2	23.22	48.28	-1.51029	1.85294e-05	0.00118321	down
Cluster-2539.149296	7.67	18.8	9.86	52.58	81.34	76.14	2.64596	1.86785e-05	0.0011912	up
Cluster-2539.245032	92.92	2.19	114.32	0	0	0	-9.64291	1.87318e-05	0.00119298	down
Cluster-2539.211776	0	1.88	1.58	26.73	13.35	28.76	4.29336	1.87547e-05	0.00119298	up
Cluster-2539.115774	9.54	5.2	14.3	1.37	1.16	1.96	-2.65904	1.88852e-05	0.00119969	down
Cluster-2539.185945	0	0.69	0	14.65	5.77	13.44	5.56533	1.89086e-05	0.00119969	up
Cluster-2539.142938	1.27	0.89	0.69	3.49	5.23	4.83	2.28923	1.9054e-05	0.00120737	up
Cluster-2539.20163	11.33	26.02	26.92	5.21	3.02	3.63	-2.40389	1.91076e-05	0.00120922	down
Cluster-2539.200136	6.71	0.63	9.28	0	0	0	-8.47503	1.94342e-05	0.00122832	down
Cluster-2539.76223	0	0	0	2.01	1.37	0.61	7.0858	1.95291e-05	0.00123275	up
Cluster-55735.1	2.19	0.66	2.27	0	0	0	-7.03296	1.96601e-05	0.00123793	down
Cluster-2539.157505	781.64	1368.16	724.04	80.58	111.52	240.64	-2.7022	1.96611e-05	0.00123793	down
Cluster-2539.153907	0	0	1.1	173.14	3.04	305.92	8.84041	1.97075e-05	0.00123927	up
Cluster-2539.163065	50.38	34.3	63.26	19.95	18.45	22.79	-1.23287	1.98336e-05	0.00124562	down
Cluster-2539.85053	0.03	0	0	0.35	1.02	0.51	6.38461	1.98868e-05	0.00124738	up
Cluster-2539.3779	3.27	1.87	0.59	0	0	0	-7.62282	2.02097e-05	0.00126603	down
Cluster-2539.99468	0.16	0.16	0	18.55	1.32	12.36	6.69582	2.04324e-05	0.00127836	up
Cluster-2539.138446	0	0	0.08	1.42	1.21	1.18	5.17379	2.07071e-05	0.00129205	up
Cluster-2539.92431	44.51	28.6	45.58	13.84	7.97	16.06	-1.60401	2.07293e-05	0.00129205	down
Cluster-2539.127842	3.39	1.96	1.7	10.47	6.68	9.07	1.91764	2.0856e-05	0.00129831	up
Cluster-2539.243703	0.72	1.46	0.44	0.05	0.05	0.03	-4.37656	2.1266e-05	0.00132217	down
Cluster-2539.210271	0	0.19	0	2.5	7.29	6.07	6.37985	2.13307e-05	0.00132453	up
Cluster-2539.240698	26.88	5.67	43.42	0	0.38	0	-7.02853	2.14559e-05	0.00133064	down
Cluster-2539.185733	0	0	0	1.77	2.22	2.96	6.41925	2.15504e-05	0.00133483	up
Cluster-2539.114662	48.29	26.23	11.07	4.1	3.21	1.96	-3.19171	2.16443e-05	0.00133897	down
Cluster-2539.200652	8.97	3.13	4.28	0.36	0.29	0.55	-3.75159	2.18592e-05	0.00135031	down
Cluster-2539.123123	0.28	0	0	7.46	3.24	4.97	5.7236	2.1882e-05	0.00135031	up
Cluster-2539.198543	5.18	6.56	5.39	14.14	13.74	22.18	1.56662	2.22481e-05	0.00137012	up
Cluster-2539.142596	1.05	0.24	1.65	8.59	5.2	7.5	2.9157	2.22583e-05	0.00137012	up
Cluster-2539.176334	0.25	0	0	4.22	3.79	1.97	5.47577	2.2711e-05	0.00139625	up
Cluster-2539.164752	0.54	0	0	13.74	4.26	29.62	6.6481	2.27885e-05	0.00139928	up
Cluster-2539.57010	0	0	0	4.88	1.14	1.84	7.34017	2.28255e-05	0.00139982	up
Cluster-2539.172796	3.19	6.08	2.28	27.74	16.48	56.82	3.10886	2.29367e-05	0.00140489	up
Cluster-2539.186545	0	0	0	1.21	3.69	0.43	8.12134	2.31719e-05	0.00141584	up
Cluster-2539.167355	0	0	0	2.84	2.44	0.7	7.27821	2.31726e-05	0.00141584	up
Cluster-2539.104925	27.96	15.55	44.69	7.76	6.93	6.15	-2.01651	2.37596e-05	0.00144992	down
Cluster-2539.73743	15.46	2.29	12.94	0	0	0	-7.67234	2.38745e-05	0.00145514	down
Cluster-2539.147100	5.91	0.4	1.7	0	0	0	-8.55101	2.39725e-05	0.00145932	down
Cluster-2539.236948	0	0	0	5.99	2.81	6.94	6.52142	2.41001e-05	0.00146528	up
Cluster-2539.167203	33.02	27.16	26.83	58.24	60.95	52.34	1.03064	2.41661e-05	0.0014675	up
Cluster-2539.168589	0	0	0	8.34	0.58	18.93	9.12715	2.42474e-05	0.00147064	up
Cluster-3801.1	1.5	0.65	1.63	0	0	0	-6.61537	2.45763e-05	0.00148876	down
Cluster-2539.156942	0	0.07	0	8.88	12.81	0.25	8.62389	2.46111e-05	0.00148905	up
Cluster-2539.194452	34.54	20.18	61.28	0	2.4	1.59	-4.40413	2.474e-05	0.00149502	down
Cluster-2539.203824	0	0	0	0.3	1.42	0.93	7.33554	2.48449e-05	0.00149953	up
Cluster-2539.108412	3.25	3.79	13.3	0	0	0	-7.36074	2.48897e-05	0.00150041	down
Cluster-2539.164186	77.13	48.01	90.12	27.1	27.3	27.78	-1.31917	2.49848e-05	0.00150431	down
Cluster-2539.207241	1.53	1.96	3.59	17.12	6.76	14.22	2.46543	2.55709e-05	0.00153773	up
Cluster-2539.175672	0.32	0	0	22.14	6.97	4.31	6.68391	2.5705e-05	0.00154392	up
Cluster-2539.197759	6.74	3.58	4.2	0.4	0.43	0	-3.87839	2.58359e-05	0.00154832	down
Cluster-2539.146678	27.25	30.26	35.77	12.6	8.63	15.53	-1.31769	2.58408e-05	0.00154832	down
Cluster-2539.175579	10.17	1.69	1.8	0	0	0	-8.05557	2.61264e-05	0.00156321	down
Cluster-2539.146518	4	6.51	10.09	0	0	0.39	-5.85708	2.61523e-05	0.00156321	down
Cluster-2539.262136	0	0	0	13.03	24.03	7.34	7.39449	2.63217e-05	0.00157144	up
Cluster-2539.263806	0.09	0	0	3.31	1.61	1.43	6.0965	2.66501e-05	0.00158913	up
Cluster-2539.118363	5.63	7.35	12.14	61.46	24.15	34.73	2.29164	2.68161e-05	0.00159624	up
Cluster-2539.179904	0	0	0	4.33	12.38	5.81	7.16809	2.68406e-05	0.00159624	up
Cluster-2539.138483	66.36	64.63	49.63	27.96	18.77	17.93	-1.44458	2.6866e-05	0.00159624	down
Cluster-2539.36244	0.98	0.63	0.31	0	0	0	-6.94502	2.71413e-05	0.00161067	down
Cluster-2539.114721	0.76	3.58	1.66	0	0	0	-7.42907	2.75516e-05	0.00163111	down
Cluster-2539.265257	1.68	0.9	0.95	0	0.1	0	-5.2312	2.78188e-05	0.00164496	down
Cluster-2539.53187	0.55	0.4	0.96	14.05	5.83	2.56	3.6263	2.81174e-05	0.00166063	up
Cluster-2539.137913	62.21	43.86	0.2	0	0	0.13	-9.64422	2.84416e-05	0.00167778	down
Cluster-2539.4167	0.03	0	0	0.92	0.94	0.44	6.02198	2.86583e-05	0.00168856	up
Cluster-2539.148962	0.43	2.46	2.18	0	0	0	-7.62082	2.89063e-05	0.00170078	down
Cluster-2539.58879	0	0	0.11	3.18	1.34	1.22	5.8805	2.89644e-05	0.00170078	up
Cluster-2539.143313	33.19	21.86	32.53	3.7	2.39	8.63	-2.55244	2.89779e-05	0.00170078	down
Cluster-2539.154618	3.5	3.13	3.74	1.19	0.44	0.92	-2.00152	2.9003e-05	0.00170078	down
Cluster-2539.143366	393.24	443.07	267.36	140.63	83.67	79.59	-1.78068	2.91065e-05	0.00170483	down
Cluster-2539.167109	0	0	0	6.55	0.55	3.36	8.1592	2.93408e-05	0.00171643	up
Cluster-2539.156895	16.43	29.37	0.09	0	0	0	-10.8477	2.93739e-05	0.00171643	down
Cluster-2539.177205	0.05	0.05	0	5.12	7.28	0.32	7.03613	2.94867e-05	0.00172099	up
Cluster-2539.153547	1.88	1.55	1.73	0.14	0.18	0	-3.89563	2.9584e-05	0.00172465	down
Cluster-2539.131277	0	0.2	1.05	8.35	28.72	10.09	5.39565	2.97292e-05	0.00173107	up
Cluster-2539.178867	0.62	4.31	1.36	0	0	0	-7.96276	2.97744e-05	0.00173167	down
Cluster-2539.132211	285.41	371.27	667.52	28.31	99.14	50.9	-2.82957	3.01097e-05	0.00174546	down
Cluster-2539.151068	0	0	0	85.7	45.93	13.2	7.64182	3.01337e-05	0.00174546	up
Cluster-2539.96431	9.43	5.15	7.75	46.19	32.95	23.18	2.31746	3.01672e-05	0.00174546	up
Cluster-2539.123951	0	0	0	18.03	11.3	0.35	9.55603	3.01734e-05	0.00174546	up
Cluster-2539.58350	0.8	1.29	0.54	5.3	6.8	11.27	3.18713	3.0266e-05	0.00174795	up
Cluster-2539.132667	3	2.21	19.71	0.29	0.31	0.53	-4.41157	3.04228e-05	0.00175496	down
Cluster-2539.2682	0.97	0.43	0.67	9.03	2.92	4.08	2.98303	3.05272e-05	0.00175697	up
Cluster-2539.211577	6.66	12.96	66.13	0.58	0	0	-7.18439	3.05286e-05	0.00175697	down
Cluster-2539.133957	8.91	12.97	7.93	27.01	39.02	41.5	1.8972	3.07557e-05	0.00176799	up
Cluster-2539.134306	0	0	0	0.38	29.88	51.97	10.0708	3.10714e-05	0.00178407	up
Cluster-2539.132445	0	0	0	4.88	0.8	9.75	8.07454	3.11759e-05	0.001788	up
Cluster-2539.165156	5.18	21.56	11.72	145.38	44.28	102.45	2.92123	3.12876e-05	0.00179233	up
Cluster-2539.149735	34.15	22.6	34.33	11.68	4.89	8.9	-1.80672	3.15845e-05	0.00180725	down
Cluster-2539.126313	21.22	20.07	18.39	50.81	41.53	35.54	1.13978	3.16872e-05	0.00181103	up
Cluster-2539.107170	0	0	0	0.71	1.74	0.27	7.63263	3.19218e-05	0.00182234	up
Cluster-2539.205118	0	0	0	5.65	3.71	1.58	6.98368	3.20278e-05	0.00182628	up
Cluster-2539.195708	7.64	2.61	8.22	53.93	30.86	68.04	3.25661	3.2545e-05	0.00185365	up
Cluster-2539.155476	2.22	2.23	4.97	0.32	0.32	0.66	-2.79811	3.28198e-05	0.00186715	down
Cluster-2539.188880	0.07	0.5	0.37	9.72	1.69	7.8	4.33888	3.30995e-05	0.0018809	up
Cluster-2539.290936	0	0	0.15	2.11	3.65	3.54	5.85641	3.32921e-05	0.00188968	up
Cluster-2539.78962	1.08	0.27	3.53	0	0	0	-8.16098	3.34141e-05	0.00189443	down
Cluster-64034.0	1.52	1.62	0.54	0	0	0	-6.9527	3.36191e-05	0.00190388	down
Cluster-2539.287280	0	0	0.04	0.86	0.63	0.57	5.70824	3.3939e-05	0.0019198	up
Cluster-2539.156673	0	0	0	1.06	10.52	11.13	8.20237	3.42309e-05	0.00193411	up
Cluster-2539.59117	3.12	0.84	1.59	0	0	0	-6.94636	3.43112e-05	0.00193607	down
Cluster-2539.142087	0	0.11	0	23.63	19.69	0.27	8.61372	3.47634e-05	0.0019575	up
Cluster-2539.178392	0	0	0	1	0.47	1.3	6.72046	3.50166e-05	0.00196761	up
Cluster-2539.145080	0.5	0.22	2.3	31.65	6.33	32.21	4.64097	3.50224e-05	0.00196761	up
Cluster-2539.155144	23.52	39.24	24.63	8.18	3.89	8.26	-2.1038	3.54841e-05	0.00199129	down
Cluster-2539.244755	0	0.12	0.13	4.46	1.48	1.34	4.87923	3.57743e-05	0.0020053	up
Cluster-2539.170434	0	0	0	0.38	0.54	0.17	6.86623	3.6293e-05	0.00203208	up
Cluster-2539.164395	0	5.05	1.67	173.79	243.76	38.17	6.14783	3.6524e-05	0.00204271	up
Cluster-2539.179428	0	0	0	6.29	14.16	3.4	7.39277	3.70888e-05	0.00207122	up
Cluster-2539.139721	653.63	484.15	570.5	213.86	115.67	295.43	-1.3577	3.71175e-05	0.00207122	down
Cluster-2539.94257	0	0	0	2.87	5.18	1.04	7.40998	3.74363e-05	0.00208666	up
Cluster-2539.210082	0	0	0	0.86	0.47	0.3	6.76602	3.77449e-05	0.0021015	up
Cluster-2539.196844	30.71	23.99	24.33	11.28	8.4	5.94	-1.57762	3.79439e-05	0.00211021	down
Cluster-2539.109172	31.67	10.54	18.43	4.85	2.81	4.22	-2.32145	3.80825e-05	0.00211544	down
Cluster-2539.206216	39.4	10.36	2.08	0	0	0	-8.70903	3.81233e-05	0.00211544	down
Cluster-50992.0	0	0	0	4.82	3.83	1	7.29433	3.82792e-05	0.00212171	up
Cluster-2539.18447	1.28	0	0.49	17.7	9.22	7.85	4.37627	3.83823e-05	0.00212505	up
Cluster-2539.174231	0	0	0	1.04	17.29	6.08	8.58894	3.89021e-05	0.00215062	up
Cluster-2539.174043	41.86	30.96	65.81	17.57	13.34	16.72	-1.49766	3.89309e-05	0.00215062	down
Cluster-2539.134082	132.31	25.23	18.3	1.15	0.65	4.65	-4.75642	3.90153e-05	0.00215093	down
Cluster-2539.81925	1.71	3.6	2.5	0	0	0	-6.50505	3.90234e-05	0.00215093	down
Cluster-2539.153002	8.74	12.87	10.65	24.68	45.02	49.72	1.92972	3.9119e-05	0.00215381	up
Cluster-6536.0	0	0	0	0.98	0.49	2.08	7.05279	3.9186e-05	0.0021551	up
Cluster-2539.108406	0	0.22	0	5.38	2.46	7.33	5.99454	3.93781e-05	0.00216174	up
Cluster-2539.161762	0.38	0.55	0.54	62.4	1.48	13.77	5.67503	3.9394e-05	0.00216174	up
Cluster-2539.178060	0	0	0	6.33	70.34	1.2	10.0792	3.95886e-05	0.00217001	up
Cluster-2539.197037	5.27	5.96	6.56	17.58	19	11.26	1.46212	4.00402e-05	0.00219114	up
Cluster-2539.177077	48.99	34.67	37.94	15.63	17.39	21.87	-1.12103	4.00624e-05	0.00219114	down
Cluster-2539.137667	0	0	1.77	95.23	27.34	361.04	8.16796	4.0136e-05	0.00219275	up
Cluster-2539.107938	6.88	14.24	4.23	0.36	0.57	0	-4.7321	4.03412e-05	0.00220153	down
Cluster-2539.184438	3.35	2.5	3.7	8.4	8.02	9.43	1.47743	4.06387e-05	0.00221533	up
Cluster-2539.194616	0	0	0	1.25	1.97	3.46	6.66005	4.10459e-05	0.00223506	up
Cluster-2539.252411	0	0	0	1.89	2.23	6.42	7.00577	4.11793e-05	0.00223987	up
Cluster-2539.191111	7.89	9.48	6.06	42.13	63.13	35.63	2.76815	4.12822e-05	0.002243	up
Cluster-2539.33327	0	0	0	0.43	1.08	1.28	6.7275	4.13303e-05	0.00224315	up
Cluster-2539.147302	0	0.02	0	0.29	4.87	2.02	7.54271	4.1535e-05	0.00224948	up
Cluster-2539.108774	21.75	18.03	19.58	5.35	1.8	6	-2.16456	4.15377e-05	0.00224948	down
Cluster-2539.155274	0.21	0	0	9.64	1.88	7.75	6.42626	4.16431e-05	0.0022519	up
Cluster-2539.206135	25.88	35.15	25.19	0	1.55	0	-5.55179	4.16733e-05	0.0022519	down
Cluster-27685.0	1.51	0.45	1.25	0	0	0	-6.76311	4.24647e-05	0.00229038	down
Cluster-2539.165103	0	0	0	8.52	14.37	18.89	6.71984	4.24985e-05	0.00229038	up
Cluster-55669.0	26.08	7.33	5.96	0	0	0	-7.39918	4.25636e-05	0.00229038	down
Cluster-2539.100994	0	0	0	15.01	12.95	2.04	7.75501	4.25702e-05	0.00229038	up
Cluster-2539.238626	0	0	0	0.89	0.51	1.07	6.43113	4.2728e-05	0.00229638	up
Cluster-2539.200462	192.55	72.11	40.17	8.96	3.88	13.91	-3.49873	4.30863e-05	0.00231312	down
Cluster-2539.130864	0.3	0	0	4.41	5.76	7.34	6.01532	4.3147e-05	0.00231387	up
Cluster-2539.264369	6.86	4.17	7.1	0	0.34	0	-5.1423	4.34262e-05	0.00232584	down
Cluster-2539.72206	179.13	0.22	432.07	0	0	0	-11.2267	4.34641e-05	0.00232584	down
Cluster-2539.140284	1.85	4.69	1.67	0.17	0.21	0.48	-3.27419	4.39049e-05	0.0023469	down
Cluster-2539.150845	0	0	0	0.65	1.27	3.75	7.46283	4.41786e-05	0.00235898	up
Cluster-2539.149624	0.03	0	0.13	0.4	5.84	4.89	6.18141	4.44843e-05	0.00237275	up
Cluster-2539.70131	0.13	0.13	0	2.05	3.09	2.76	4.93056	4.45427e-05	0.00237331	up
Cluster-2539.188192	18.73	6.63	1.16	0	0	0.01	-8.44144	4.49363e-05	0.00239171	down
Cluster-2539.189478	22.69	26.01	35.29	13.26	13.21	13.89	-1.0223	4.56188e-05	0.00242543	down
Cluster-2539.189031	0.82	0.75	0.52	0	0	0.02	-5.64992	4.60347e-05	0.00244492	down
Cluster-2539.290270	0	0	0	0.78	1.9	1.27	6.57821	4.61397e-05	0.00244787	up
Cluster-2539.64611	0	0.07	0	1.22	1.45	0.63	5.52082	4.62839e-05	0.00245184	up
Cluster-2539.159539	0	0.07	0	2.03	0.84	3.2	5.91072	4.63225e-05	0.00245184	up
Cluster-2539.63367	13.37	8.73	10.68	0.27	1.06	2.23	-3.14576	4.6406e-05	0.00245184	down
Cluster-2539.42102	70.27	11.5	6.71	0	0	0	-8.35492	4.64123e-05	0.00245184	down
Cluster-2539.179801	0	0	0	0.85	0.49	1.05	6.39974	4.70675e-05	0.00248335	up
Cluster-2539.174624	1.29	9.77	13.3	0	0	0	-7.97257	4.71091e-05	0.00248335	down
Cluster-2539.86963	0	0	0	1.47	0.69	0.17	7.74507	4.74609e-05	0.0024991	up
Cluster-2539.109829	17.27	20.77	12.11	2.94	4.97	3.84	-2.04682	4.75087e-05	0.0024991	down
Cluster-2539.163214	1.01	7.23	5.75	45.15	57.84	35.3	3.33693	4.76064e-05	0.00250158	up
Cluster-2539.70114	1.37	0.57	1.92	0	0	0	-6.63491	4.86066e-05	0.00255143	down
Cluster-2539.127501	0	0	0	1.42	10.89	2.38	8.01619	4.9041e-05	0.00257151	up
Cluster-2539.143338	0.85	0.16	0.72	0	0	0	-7.24636	4.93602e-05	0.00258551	down
Cluster-2539.180924	0	0.31	0	10.82	2.81	11.45	6.20066	4.9742e-05	0.00260276	up
Cluster-2539.161673	0.37	0	0.75	2.77	38.1	36.99	6.31638	4.98843e-05	0.00260689	up
Cluster-2539.172773	37.46	22.6	36.2	15.3	13.05	11.58	-1.22789	4.99262e-05	0.00260689	down
Cluster-2539.133752	55.78	37.45	44.55	124.31	189.51	118.79	1.7501	5.04146e-05	0.00262963	up
Cluster-2539.185810	0	0	0	18.47	6.47	1.84	7.87611	5.06696e-05	0.00264015	up
Cluster-2539.52211	6.1	11.84	1.96	0	0	0.24	-6.52137	5.09715e-05	0.00265309	down
Cluster-2539.178442	99.52	48.22	59.05	25.17	18.73	22.06	-1.61987	5.14839e-05	0.0026745	down
Cluster-2539.145355	0.41	0.22	0.2	2.08	1.64	1.12	2.56479	5.14909e-05	0.0026745	up
Cluster-2539.152409	19.95	20.92	24.15	10.7	10.93	7.45	-1.13099	5.1578e-05	0.00267622	down
Cluster-2539.101284	62.12	25.32	33.8	11.06	9.76	8.65	-1.98713	5.21578e-05	0.00270347	down
Cluster-2539.242274	0	0	0	2.96	2.51	1.66	6.23934	5.2651e-05	0.00272619	up
Cluster-2539.114112	0	0	0	5.39	2.87	0.92	7.33371	5.27705e-05	0.00272952	up
Cluster-2539.191229	13.22	18.3	18.38	7.93	7.33	6.46	-1.17311	5.31946e-05	0.00274699	down
Cluster-2539.286582	8.78	5.7	8.31	0	0	0.87	-4.96133	5.32191e-05	0.00274699	down
Cluster-2539.142373	4.43	0.15	2.57	0	0	0	-8.74522	5.40399e-05	0.00278645	down
Cluster-2539.132745	140.99	96.81	89.72	44.37	48.61	38.32	-1.29124	5.46399e-05	0.00281446	down
Cluster-2539.150235	4.85	1.08	10.81	59.19	55.57	52.33	3.41346	5.4741e-05	0.00281674	up
Cluster-2539.188494	0	0	0	14.53	7.42	1.63	7.72808	5.51346e-05	0.00283406	up
Cluster-2539.63541	1.86	3	1.04	14.51	16.47	8.28	2.77619	5.54216e-05	0.00284532	up
Cluster-2539.248909	9.72	10.02	8.79	0.5	1.43	2.49	-2.6571	5.54685e-05	0.00284532	down
Cluster-2539.198792	0	0	0	0.52	0.77	1.44	6.60875	5.55722e-05	0.00284769	up
Cluster-2539.149893	1.85	0.66	0.25	0	0	0	-7.61826	5.60682e-05	0.00286718	down
Cluster-2539.210670	0	0	0	2.46	4.23	4.51	6.37992	5.66352e-05	0.00289319	up
Cluster-2539.162371	4018.77	2221.77	4640.61	1725.8	486.5	767.11	-1.77481	5.70003e-05	0.00290883	down
Cluster-2539.143986	61.37	18.48	15.34	335.91	131.33	742.49	3.67341	5.79106e-05	0.00295225	up
Cluster-2539.251518	0	0	0.21	4.21	2.25	2.97	5.55706	5.81372e-05	0.00296076	up
Cluster-2539.157624	505.49	305.73	291.4	23.6	90.03	51.95	-2.68771	5.8317e-05	0.00296686	down
Cluster-2539.223736	0	0	0	2.48	0.72	4.79	7.28595	5.90519e-05	0.00300117	up
Cluster-2539.149593	4.63	4.1	3.27	16.64	8.7	12.05	1.65217	5.93545e-05	0.00301345	up
Cluster-2539.40294	0	0.23	0	2.64	9.12	4.22	5.89006	6.00792e-05	0.00304713	up
Cluster-2539.76996	0	0.22	0	4.98	1.75	4.36	5.51194	6.01558e-05	0.00304789	up
Cluster-2539.148748	0.22	0.31	0.58	2.95	2.44	1.36	2.60006	6.06222e-05	0.003067	up
Cluster-2539.171145	3.22	0.16	1.62	0	0	0	-8.35313	6.06567e-05	0.003067	down
Cluster-2539.156174	0	0	0	2.5	0.45	1.93	7.27172	6.16501e-05	0.00311405	up
Cluster-2539.141256	84.67	46.51	74.18	19.85	8.68	21.82	-1.99638	6.20706e-05	0.0031321	down
Cluster-2539.129444	0	0	0.12	1.23	1.05	1.15	4.92952	6.22506e-05	0.00313656	up
Cluster-2539.182635	1.67	2.22	1.2	0.08	0	0.09	-4.99466	6.22855e-05	0.00313656	down
Cluster-2539.197410	0.15	0.17	0	4.74	4.5	1.29	5.07931	6.24035e-05	0.00313931	up
Cluster-2539.245271	0	0	0.22	4.09	1.92	2.44	5.26389	6.26166e-05	0.00314683	up
Cluster-2539.83329	0	0	0	1.26	0.32	0.11	8.08174	6.27313e-05	0.00314941	up
Cluster-2539.147041	77.06	1.5	41.91	0.35	0	0	-8.36139	6.28512e-05	0.00315213	down
Cluster-2539.68386	4.08	4.46	6.72	0.36	0	0.55	-4.26819	6.29128e-05	0.00315213	down
Cluster-2539.196572	34.07	39.94	59.6	8.48	6.54	16.14	-2.00621	6.30667e-05	0.00315278	down
Cluster-2539.284032	0	0.18	0.38	5.62	7.91	2.44	4.92299	6.31111e-05	0.00315278	up
Cluster-2539.103834	1.96	6.57	0.93	0.1	0	0	-6.73425	6.31582e-05	0.00315278	down
Cluster-2539.203956	0	0	0	11.15	3.27	2.19	7.31034	6.31803e-05	0.00315278	up
Cluster-2539.137241	7.77	15.37	7.43	40.15	35.31	39.4	1.91564	6.35329e-05	0.00316719	up
Cluster-2539.73989	0.4	0	0	3.68	3.54	5.14	5.01597	6.36973e-05	0.00317219	up
Cluster-2539.59614	0.34	1.45	6.05	0	0	0	-8.38116	6.40137e-05	0.00318475	down
Cluster-2539.157042	10.19	11.11	8.78	17.72	21.36	22.39	1.04545	6.41482e-05	0.00318824	up
Cluster-2539.177156	0	0	0.41	10.26	3.07	10.77	5.94956	6.4498e-05	0.00320241	up
Cluster-2539.115580	8.9	14.02	78.4	2.84	0.53	1.22	-4.38464	6.47684e-05	0.00321261	down
Cluster-2539.81626	0	0	0	0.23	0.78	0.38	6.77687	6.48776e-05	0.00321482	up
Cluster-2539.166391	0	2.74	0	49.6	20.72	47.44	5.45551	6.53149e-05	0.00323325	up
Cluster-2539.71068	11.54	6.08	4.9	1.6	1.16	0.52	-2.74343	6.61212e-05	0.00326536	down
Cluster-2539.221206	4.88	2.84	4.94	0	0	0.26	-5.55336	6.61534e-05	0.00326536	down
Cluster-2539.233588	0.3	0.52	0.77	0	0	0	-6.45719	6.61612e-05	0.00326536	down
Cluster-2539.51389	1.2	0.43	0.74	0	0	0.04	-5.85526	6.66801e-05	0.00328769	down
Cluster-2539.108791	10.19	3.08	23.57	0.39	0	0.56	-5.28226	6.73061e-05	0.00331293	down
Cluster-2539.186882	0	0	0	56.84	8.8	7.62	7.68082	6.73256e-05	0.00331293	up
Cluster-2539.131137	0	0	0	0.78	1.53	0.42	6.81606	6.83213e-05	0.00335859	up
Cluster-2539.177569	0	0	0	0.62	2.88	1.99	7.06729	6.85531e-05	0.0033609	up
Cluster-2539.151180	0.38	0	0	24.63	1.93	13.82	6.96278	6.85718e-05	0.0033609	up
Cluster-2539.108694	22.32	7.61	61.83	3.17	0.6	1.61	-4.02513	6.8721e-05	0.00336489	down
Cluster-2539.116355	0	0	0	0.49	0.24	0.66	6.55782	6.97877e-05	0.00341374	up
Cluster-2539.189683	11.34	18.87	5.72	2.36	1.48	2.22	-2.58467	6.9981e-05	0.00341982	down
Cluster-2539.278018	0	0	0	0.33	0.4	0.16	6.48638	7.10137e-05	0.00346687	up
Cluster-9110.1	0	0	0	3.86	1.09	2.6	6.71237	7.12246e-05	0.00347374	up
Cluster-2539.168373	0.83	0.45	0.28	0	0	0	-6.61369	7.21497e-05	0.0035154	down
Cluster-2539.42768	1.31	0.2	1.15	0	0	0	-7.32434	7.23178e-05	0.00352013	down
Cluster-2539.84875	35.38	5.07	28.04	0	0	0	-7.40293	7.29425e-05	0.00354705	down
Cluster-2539.83601	1.92	1.83	2.22	0.6	0.86	0.6	-1.49142	7.31379e-05	0.00355307	down
Cluster-2539.271978	3.38	2.37	1.86	0	0.16	0.28	-4.04216	7.35836e-05	0.00357122	down
Cluster-2539.163176	24.43	12.57	22.32	5.74	6.92	5.3	-1.65672	7.37683e-05	0.00357668	down
Cluster-2539.145930	503.58	245.63	438.04	66.53	107.8	73.18	-2.10036	7.40061e-05	0.0035847	down
Cluster-2539.181489	0	0	0	0.9	1.67	0.36	7.06696	7.41317e-05	0.00358728	up
Cluster-2539.167809	9.63	3.17	6.47	0.64	1.14	1.6	-2.48068	7.53938e-05	0.00364479	down
Cluster-2539.94808	0.15	0.04	0	2.09	1.13	0.92	4.46582	7.59674e-05	0.00366894	up
Cluster-2539.131476	0	0	0	3.45	4.16	11.68	6.79828	7.6552e-05	0.00369358	up
Cluster-2539.133656	0.09	0.21	0.05	2.6	5.37	0.4	4.5685	7.68665e-05	0.00370514	up
Cluster-2539.104473	24.86	6.08	16.28	2.89	1.61	2.88	-2.63088	7.74307e-05	0.00372871	down
Cluster-2539.127598	0.41	0.23	0.06	3.09	3.87	1.38	3.61253	7.81307e-05	0.00375877	up
Cluster-2539.148415	89.53	0.8	164.64	1.13	0	0.21	-7.54744	7.82561e-05	0.00376115	down
Cluster-2539.153716	225.64	0.48	139.94	2	0.41	1.19	-6.57095	7.8665e-05	0.00377714	down
Cluster-2539.112317	12.51	8.52	11.48	4.75	2.17	3.29	-1.64438	7.9072e-05	0.00379301	down
Cluster-2539.17787	0.02	0	0	0.58	1.17	0.36	6.05131	7.95139e-05	0.00380585	up
Cluster-2539.111458	2.26	0.53	1.6	0	0	0	-6.78668	7.9546e-05	0.00380585	down
Cluster-2539.187083	240.89	167.05	212.99	35.3	29.66	83.6	-2.00227	7.95701e-05	0.00380585	down
Cluster-2539.172519	0	0.31	0.33	2.49	3.06	2.17	3.59009	8.12888e-05	0.00388072	up
Cluster-2539.227487	0	0	0	6.26	8.17	1.76	7.16232	8.12922e-05	0.00388072	up
Cluster-2539.168668	1.86	2.33	4.84	0.51	0.6	0.83	-2.18309	8.15046e-05	0.00388712	down
Cluster-2539.130884	118.06	27.02	94.96	11.78	15.24	12.92	-2.52426	8.16344e-05	0.00388956	down
Cluster-2539.36170	0	0.23	0.24	3.11	2.1	1.78	3.93751	8.20856e-05	0.00390356	up
Cluster-2539.88683	32.94	6.84	56.87	3.68	1.09	2.74	-3.61953	8.24343e-05	0.00391638	down
Cluster-2539.128752	0	0	0	9.84	8.36	4.85	6.36499	8.29001e-05	0.00393474	up
Cluster-2539.193811	4.98	11.57	22.33	1.85	0.68	1.51	-3.23091	8.3118e-05	0.0039413	down
Cluster-2539.147405	1.69	0.94	2.6	0.19	0.33	0.2	-2.76188	8.34804e-05	0.00395471	down
Cluster-2539.199473	1.37	0.88	0.55	0.1	0.05	0.16	-3.13064	8.42508e-05	0.00398739	down
Cluster-2539.145111	0	0.53	0	12.16	13.9	8.25	5.9595	8.53965e-05	0.00403493	up
Cluster-37916.0	0	0	0	0.36	0.92	1.39	6.70987	8.54322e-05	0.00403493	up
Cluster-2539.107129	31.8	28.24	48.33	3.16	5.2	4.3	-2.75733	8.54995e-05	0.00403493	down
Cluster-2539.263061	40.34	0.37	39.7	0	0	0	-9.58592	8.58277e-05	0.00404526	down
Cluster-2539.133234	0	6.36	3.34	107.6	65.78	40.92	4.80748	8.58818e-05	0.00404526	up
Cluster-2539.200963	43.36	15.43	45.63	5.19	0.51	2.23	-3.68408	8.63893e-05	0.0040653	down
Cluster-2539.27852	10.3	1.91	7.79	0.34	0.32	0.78	-3.76598	8.68613e-05	0.00408364	down
Cluster-2539.124456	0.14	0	0.16	2.75	10.05	2.9	5.66701	8.72468e-05	0.00409787	up
Cluster-2539.172661	26.37	22.07	19.09	10.25	11.82	10.24	-1.04266	8.74972e-05	0.00410285	down
Cluster-2539.48895	0.38	0.37	0	2.93	2.31	3.36	3.53038	8.75183e-05	0.00410285	up
Cluster-2539.157886	69.58	37.5	57.82	6.99	1.86	11.55	-2.99222	8.78852e-05	0.00411226	down
Cluster-2539.141823	8.83	15.12	9.52	98.15	88.09	61.78	3.29512	8.90997e-05	0.00416516	up
Cluster-2539.165150	0.89	0.7	0.82	3.26	2.83	2.83	1.91344	8.9316e-05	0.00417133	up
Cluster-2539.122457	1.25	0	0.71	13.8	5.24	17.63	4.15295	8.97352e-05	0.00418696	up
Cluster-2539.167740	3.56	7.21	15.98	0	0.26	0	-6.48147	9.05975e-05	0.00422323	down
Cluster-2539.139259	259.45	202.84	121.82	942.77	445.94	561.29	1.82596	9.08836e-05	0.00423258	up
Cluster-2539.244345	0	0	0	0.38	0.16	0.88	7.09898	9.19561e-05	0.00427851	up
Cluster-2539.98638	132.26	77.26	6.66	1.33	1.25	4.86	-4.87076	9.24147e-05	0.00429581	down
Cluster-2539.212851	34.02	0.95	36.84	0	0.22	0	-8.29129	9.32194e-05	0.00432915	down
Cluster-2539.233404	0.41	0.28	0.17	0	0	0	-6.41913	9.43528e-05	0.00437769	down
Cluster-2539.162016	19.07	34.07	50.13	3.48	6.4	1.17	-3.14397	9.45488e-05	0.00438268	down
Cluster-2539.70488	0	0	0	0.51	1.07	0.22	6.96572	9.58547e-05	0.00443906	up
Cluster-2539.164862	2.11	3.24	0.27	0	0	0	-7.94795	9.60742e-05	0.00444507	down
Cluster-2539.143958	0.02	0.72	0.5	42.08	1.76	56.14	6.39293	9.71979e-05	0.00449286	up
Cluster-2539.254087	5.59	3.7	4.55	0.45	0	0	-4.91852	9.78587e-05	0.00451919	down
Cluster-2539.148933	440.34	367.13	492.97	112.43	179.29	183.88	-1.37284	9.83911e-05	0.00453955	down
Cluster-2539.61981	1.93	3.46	0.24	0	0	0	-8.02253	9.86583e-05	0.00454764	down
Cluster-2539.198738	4.61	3.47	3.49	0.46	0.19	0	-4.11547	9.95018e-05	0.00458226	down
Cluster-2539.192830	6.58	2.62	3.66	35.02	22.38	15.88	2.64309	9.99254e-05	0.0045975	up
Cluster-2539.100842	0	0	0	11.51	0.87	7.61	7.76214	0.000100082	0.00460042	up
Cluster-2539.145846	69.35	46.74	55.23	19.2	26.13	28.5	-1.17948	0.000100657	0.00461782	down
Cluster-2539.158881	51.98	42.08	46.14	20.46	13.69	24.53	-1.23755	0.00010074	0.00461782	down
Cluster-2539.155247	224.41	299.23	249.72	98.79	107.28	128	-1.14723	0.000101551	0.00464838	down
Cluster-2539.132942	2.09	8.49	4.53	44.8	42.59	21.04	2.89867	0.000101665	0.00464838	up
Cluster-2539.22242	0	0	0	0.97	1.45	0.32	6.92648	0.000101688	0.00464838	up
Cluster-2539.132329	0	0	0	1.3	1.17	0.43	6.65219	0.000101959	0.00465646	up
Cluster-2539.176132	0	0	0.08	0.38	13.93	3.55	7.83291	0.000102628	0.0046827	up
Cluster-2539.190199	0	0	0	2.53	0.54	1.59	6.86166	0.000103618	0.00472353	up
Cluster-2539.157752	4.61	43.6	5.71	171.7	408.57	597.09	4.41758	0.000104017	0.00473734	up
Cluster-2539.30540	1.05	0.61	0	5.44	7.49	9.34	3.77455	0.000104271	0.00474455	up
Cluster-2539.162880	0	0.25	0	5.01	2.03	3.92	5.48322	0.000104631	0.00475657	up
Cluster-2539.197741	0	0	0	5.12	5.67	0.93	7.28557	0.000106041	0.00481627	up
Cluster-2539.28593	0.32	0.1	0.25	0.87	1.08	1.28	2.31907	0.000106259	0.00482175	up
Cluster-2539.118235	3.97	6.86	1.36	0	0	0	-7.14038	0.000108183	0.00490456	down
Cluster-2539.163657	13.61	7.57	9.75	2.62	0.55	1.75	-2.62821	0.000109352	0.00495305	down
Cluster-2539.57505	0	0.15	0.19	1.71	2.21	0.95	4.00392	0.000109611	0.00496023	up
Cluster-2539.147939	0	0	0	6.09	0.77	6.8	7.53956	0.000110556	0.00499842	up
Cluster-2539.271516	0	0	0	0.48	0.1	0.2	7.01007	0.000111073	0.00501723	up
Cluster-2539.92722	0.76	1.09	0.91	2.66	2.76	3.01	1.62981	0.000112046	0.00505246	up
Cluster-2539.172778	0	0	0.1	0.42	2.31	6.33	6.78465	0.000112057	0.00505246	up
Cluster-2539.166670	0.02	0	0	1.19	0.1	0.43	6.93256	0.000112324	0.00505989	up
Cluster-2539.193949	2.85	5.03	1.67	14.09	14.77	19.84	2.3933	0.000112713	0.00507103	up
Cluster-2539.176520	0.35	0	0.26	3.77	3.78	2.33	4.03192	0.000112776	0.00507103	up
Cluster-2539.198567	0.23	0.88	0	61.49	12.97	3.75	6.06333	0.000113451	0.00509676	up
Cluster-2539.296135	0.08	0.24	0.08	1.51	1.28	3.92	4.0312	0.000113832	0.00510923	up
Cluster-2539.198617	0.56	0.83	1.51	7.87	10.48	2.79	2.93956	0.000114403	0.00513021	up
Cluster-2539.5937	0	0	0	2.16	1.7	0.65	6.5742	0.000114652	0.00513673	up
Cluster-2539.144828	0	0	0	1.87	0.66	3.29	6.8548	0.000114766	0.0051372	up
Cluster-2539.152686	243.94	487.03	393.26	3208.54	2833.81	1027.56	3.2449	0.000114982	0.00514119	up
Cluster-2539.154352	24.55	26.66	20.98	12.37	8.42	10.62	-1.17604	0.000115063	0.00514119	down
Cluster-2539.166761	0	0	0	4.88	7.74	22.91	6.95935	0.000115816	0.00516089	up
Cluster-2539.144102	1155.06	962.17	1338.01	2540.41	1156.73	3232.81	1.12855	0.000116199	0.00516869	up
Cluster-2539.170765	14.14	19.58	26.4	4.17	0.65	3.85	-2.77211	0.000116464	0.00517582	down
Cluster-2539.122581	0	0	0	3.01	0.75	0.41	7.52883	0.00011789	0.00523447	up
Cluster-2539.81224	2.88	3.54	9.76	0.15	0.84	0.43	-3.43742	0.000118054	0.00523705	down
Cluster-2539.110558	164.5	180.37	72.03	26.71	25.19	28.05	-2.25711	0.000120181	0.00532665	down
Cluster-2539.171306	392.07	526.91	410.71	74.47	82.21	82.32	-2.1089	0.000120305	0.00532741	down
Cluster-2539.191930	1.51	0.3	0.61	0	0	0	-6.90573	0.000121124	0.00535614	down
Cluster-2539.158854	2.19	10.29	6.05	32.06	48.97	44.02	2.74611	0.00012117	0.00535614	up
Cluster-2539.168735	1.12	0.56	2.45	5.84	9.15	7.05	2.46114	0.000121633	0.00537179	up
Cluster-2539.178340	0	0	0	0.15	1.31	0.97	7.37182	0.00012194	0.00538056	up
Cluster-2539.178885	78.5	59.72	58.44	22.7	21.09	32.12	-1.29663	0.000122449	0.00539821	down
Cluster-2539.143171	0	0	0.04	0.65	0.38	0.74	5.46556	0.000123841	0.00545475	up
Cluster-2539.134467	22.49	24.13	20.83	11.32	7.76	6.27	-1.37822	0.000125132	0.00550671	down
Cluster-3272.0	11.14	7.07	3.05	0.65	0	0.34	-4.45778	0.000127729	0.005613	down
Cluster-2539.223147	4.36	2.94	3.08	60.37	47.39	16.35	3.85169	0.000127774	0.005613	up
Cluster-2539.139575	28.08	2.61	76.2	0.29	0.91	0	-6.35591	0.000127987	0.00561736	down
Cluster-2539.143133	58.17	54.55	80.66	32.51	29.95	22.6	-1.13064	0.000128415	0.00563119	down
Cluster-2539.108877	1.04	1.3	1.5	5.31	4.95	3.7	1.91257	0.00013015	0.00570222	up
Cluster-2539.181974	0	0	0	13.4	0.78	48.43	8.85739	0.000130353	0.00570607	up
Cluster-2539.114167	5.31	19.65	0.61	0	0	0	-8.67408	0.000131345	0.00574439	down
Cluster-2539.176289	19.08	0.63	304.28	0	0	0	-10.5435	0.000131639	0.00575218	down
Cluster-2539.135730	240.98	514.06	135.2	52.71	38.66	33.14	-2.73495	0.000132433	0.00578179	down
Cluster-2539.219096	0	0	0.79	11.28	4.82	7.62	4.98592	0.000132991	0.00579098	up
Cluster-2539.251554	266.55	31.54	21.17	5.76	2.02	0.39	-5.26841	0.000133068	0.00579098	down
Cluster-2539.119863	0	0	0	3.09	1.33	0.84	6.71561	0.000133111	0.00579098	up
Cluster-2539.128342	19.07	0.19	13.97	0	0	0	-9.21087	0.000133624	0.0058082	down
Cluster-2539.135696	20.48	54.59	46.05	253.39	95.78	226.99	2.26129	0.000134035	0.00582093	up
Cluster-2539.175294	10.3	0.72	37.73	0	0	0	-8.69507	0.000135802	0.00589251	down
Cluster-2539.70346	13.24	0.97	7.43	0	0.14	0	-6.85556	0.000136155	0.00590266	down
Cluster-2539.167094	0.88	0	0	94.02	27.38	56.55	7.69045	0.000136949	0.00592777	up
Cluster-2539.179847	0.39	0	0	3.15	101.69	8.16	8.29544	0.000136973	0.00592777	up
Cluster-2539.151794	2.71	12.45	1.54	0.11	0.47	0.13	-4.48151	0.000137134	0.00592944	down
Cluster-2539.221264	33.53	11.8	31.12	2.08	0.67	0	-4.46314	0.000137251	0.00592944	down
Cluster-2539.162903	1.38	1.2	0.99	3.17	3.29	3.81	1.56862	0.000137871	0.00595102	up
Cluster-2539.91268	0	0	0	3.51	2	0.49	7.21152	0.000138573	0.00597613	up
Cluster-2539.165047	0	0	0	0.41	2.17	0.96	7.01386	0.000139039	0.00599102	up
Cluster-2539.178871	2.99	3.05	2.87	6.27	6.75	4.86	1.02481	0.00013962	0.0060108	up
Cluster-2539.144210	21.9	20.31	5.31	0	0	0	-6.8684	0.000141399	0.00607648	down
Cluster-2539.217652	236.79	4.05	234.02	0.26	0.95	5.77	-6.05573	0.000141499	0.00607648	down
Cluster-2539.170940	68.26	54.18	72.88	6	8.71	22.56	-2.3459	0.000141561	0.00607648	down
Cluster-2539.83303	20.2	36.31	21.21	87.94	78.92	92	1.89863	0.000141636	0.00607648	up
Cluster-2539.185502	0	0	0	1.07	1.79	0.24	7.21172	0.00014278	0.00611557	up
Cluster-2539.231452	2.76	1.47	0.27	0	0	0	-7.57293	0.000142794	0.00611557	down
Cluster-2539.164839	31.17	18.9	22.91	6.72	1.18	3.27	-2.69814	0.00014292	0.0061157	down
Cluster-2539.39669	4.49	0.85	7.54	0	0	0	-7.2644	0.000144047	0.00615316	down
Cluster-2539.179455	1.75	0.71	1.5	11.41	7.47	6.08	2.70054	0.000144168	0.00615316	up
Cluster-2539.158281	0	0	0	1.82	0.76	0.18	7.53369	0.000145348	0.00619291	up
Cluster-2539.152411	1.71	2.82	3.88	6.91	9.12	10.08	1.66806	0.000145349	0.00619291	up
Cluster-2539.238208	44.28	3.81	50.58	0.82	1.18	0	-5.39683	0.000145821	0.00620767	down
Cluster-2539.113254	17.63	36.32	136.29	7.23	1.18	3.04	-4.00576	0.000146065	0.00621157	down
Cluster-2539.158791	0.15	0.16	0.51	1.91	2.62	5.93	3.86157	0.000146163	0.00621157	up
Cluster-2539.177926	24.84	11.77	4.71	0.56	0.33	0.56	-4.75283	0.000147407	0.00625557	down
Cluster-2539.127481	0	0.08	0.17	7.28	7.02	0.47	5.96026	0.000147451	0.00625557	up
Cluster-2539.104271	1.15	7.84	0.72	0	0	0	-8.09045	0.000148626	0.0063	down
Cluster-2539.162144	1.5	1.27	1.7	4.45	4.91	2.77	1.47656	0.0001511	0.00639671	up
Cluster-2539.149060	158.55	118.5	202.43	47.25	75.58	55.81	-1.3654	0.000151219	0.00639671	down
Cluster-2539.165478	4.68	2.31	4.73	21.8	9.46	13.53	1.97568	0.00015133	0.00639671	up
Cluster-2539.117711	0	0.39	0.42	3.11	12.53	13.23	5.4386	0.000151423	0.00639671	up
Cluster-2539.150856	53.05	43.51	42.31	14.64	17.64	25.36	-1.24733	0.000151858	0.00640958	down
Cluster-2539.135729	540.63	717.4	204.02	70.25	83.12	82.87	-2.53192	0.000152022	0.00641108	down
Cluster-2539.119772	0	0	0	415.16	88.9	0.95	10.0309	0.000152601	0.00643001	up
Cluster-2539.160316	0	0	0	5.62	4.91	2.69	6.23207	0.00015443	0.00650154	up
Cluster-2539.144170	38.4	32.67	24.28	75.06	60.04	82.02	1.2109	0.000155286	0.00653203	up
Cluster-2539.132939	7.78	28.08	8.72	85.47	79.62	135.17	2.80695	0.000155784	0.00654094	up
Cluster-32378.0	0	0	0	6.45	1.26	3.06	6.76121	0.000155897	0.00654094	up
Cluster-2539.278906	3.12	0.68	3.43	0	0.09	0.2	-4.62492	0.000155935	0.00654094	down
Cluster-2539.215770	0	0	0	0.97	4.44	0.61	7.5704	0.000156026	0.00654094	up
Cluster-2539.250114	0.71	0.62	0.33	0	0	0	-6.2288	0.000156616	0.00655333	down
Cluster-39106.0	3.12	2.68	1.4	0	0	0	-6.2288	0.000156616	0.00655333	down
Cluster-2539.190154	0	0	3.55	38.11	20.57	19.11	4.82296	0.000156718	0.00655333	up
Cluster-2539.208566	7.16	2.45	7.3	0	0	0	-6.36103	0.000157802	0.0065931	down
Cluster-2539.151611	13.29	15.32	17.62	28.98	27.61	43.05	1.13327	0.00015809	0.00659956	up
Cluster-2539.184213	12.85	9.67	12.22	3.57	1.3	3.98	-1.96193	0.000158806	0.00662387	down
Cluster-2539.110115	14.79	15.77	26.08	1.66	1.37	5.36	-2.7293	0.000159714	0.00665323	down
Cluster-2539.92186	0.18	0.17	0	1.09	2.84	9.68	5.24905	0.000159778	0.00665323	up
Cluster-2539.185181	2.02	2.84	8.71	0	0	0.2	-6.04208	0.000159947	0.00665356	down
Cluster-2539.162764	1.05	0.67	2.23	10.67	3.87	9.1	2.61514	0.000160055	0.00665356	up
Cluster-2539.111866	16.79	21.66	39.62	2.31	0.9	5.98	-3.06789	0.000160744	0.00667197	down
Cluster-2539.131038	0	0	0	0.18	0.8	4.37	8.37719	0.000160767	0.00667197	up
Cluster-2539.155105	83.05	53.65	63.01	33	26.86	23.01	-1.20942	0.000161828	0.00671038	down
Cluster-2539.190581	0	0	0	1.68	0.54	0.3	7.11256	0.000162385	0.00672783	up
Cluster-2539.158426	5.79	1.89	1.68	17.45	13.95	17.79	2.42642	0.000163226	0.00675186	up
Cluster-2539.100619	0	0	0.16	2.03	1.12	2.51	5.06953	0.000163237	0.00675186	up
Cluster-2539.173816	9.3	0.38	1.99	0	0	0	-8.28606	0.000163675	0.00676433	down
Cluster-2539.202473	11.96	18.21	10.27	3.58	1.24	3.35	-2.31519	0.00016432	0.00677966	down
Cluster-2539.124323	0.34	0.32	0.08	2.28	2.21	1.36	2.99195	0.000165796	0.00683489	up
Cluster-2539.149012	1.22	0.24	2.69	0	0	0	-7.35367	0.000166886	0.00687411	down
Cluster-2539.114925	0	0.09	0.08	1.93	3	0.8	5.17651	0.000167775	0.00690496	up
Cluster-2539.119416	0	0.08	0.08	0.51	0.59	0.6	3.33205	0.000168937	0.00694702	up
Cluster-2539.208591	3.21	11.26	9.88	0	0	0	-6.55482	0.000169103	0.00694763	down
Cluster-2539.101800	45.91	81.71	114.74	22.8	12.5	9.13	-2.28704	0.000169232	0.00694763	down
Cluster-2539.138426	0	0	1.53	22.4	14.28	24.89	5.44052	0.000171261	0.00702509	up
Cluster-2539.129594	0.53	2.68	1.71	0	0	0	-6.8584	0.000172012	0.00705006	down
Cluster-2539.129227	0	0	0	2.2	1.14	0.18	7.54297	0.000173478	0.00710428	up
Cluster-2539.157533	0	0	0.04	0.78	0.73	0.3	5.66699	0.000173623	0.00710433	up
Cluster-72927.0	0	0	0	1.91	1.95	0.51	6.69915	0.000173806	0.00710599	up
Cluster-2539.147959	91.4	2.54	10.22	0.44	0.73	0	-6.37688	0.000175179	0.00715621	down
Cluster-2539.237331	16.24	3.68	42.92	1.42	1.33	1.18	-3.86896	0.000177162	0.00723126	down
Cluster-2539.127253	0	0	0	2.67	2.38	0.36	7.25504	0.00017785	0.00725336	up
Cluster-2539.151045	26.78	37	23.04	9.4	8.69	4.1	-1.9601	0.000178892	0.00728987	down
Cluster-2539.130131	3.91	1.73	2.02	8.68	7.33	8.06	1.68581	0.000179104	0.0072925	up
Cluster-2539.230862	38.38	28.01	62.34	15.67	6.27	6.59	-2.11752	0.000179592	0.00730637	down
Cluster-2539.141616	0.18	0.56	0.5	2.15	1.92	4.45	2.8722	0.0001801	0.00732103	up
Cluster-2539.157596	4.06	9.74	9.43	24.95	54.05	32.53	2.32329	0.000180271	0.00732197	up
Cluster-2539.111205	78.53	82.99	105.38	51.76	37.16	33.25	-1.09224	0.000181358	0.00736007	down
Cluster-2539.176535	248.23	41.45	207.41	19.26	22.12	25.46	-2.80443	0.000182197	0.00738806	down
Cluster-2539.146710	45.27	16.2	40.37	8.67	6.28	10.21	-1.96082	0.000182408	0.00739057	down
Cluster-2539.142954	36.76	30.64	41.74	12.47	19.67	17.6	-1.09577	0.000183813	0.00744144	down
Cluster-2539.143474	13.7	26.77	19.79	80.23	53.97	50.14	1.6592	0.000184926	0.00748035	up
Cluster-2539.44117	7.5	9.2	8.17	1.55	1.05	1.03	-2.69948	0.000185394	0.00748299	down
Cluster-2539.177374	3.43	2.21	2.97	0.8	1.34	1.15	-1.36386	0.000185444	0.00748299	down
Cluster-2539.216190	3.56	2.55	2.49	14.87	8.94	7.46	1.9263	0.000185764	0.0074898	up
Cluster-2539.186221	0	0	0	8	18.03	0.77	8.12653	0.000186525	0.00751438	up
Cluster-2539.199774	14.75	4.51	30.05	2.53	0.95	1.08	-3.37397	0.0001873	0.00753946	down
Cluster-2539.168653	0.16	0.46	0	10.91	2.05	4.92	4.82534	0.000187833	0.007551	up
Cluster-2539.129434	0.63	0.73	0.93	0.11	0.12	0	-3.30206	0.000187891	0.007551	down
Cluster-2539.167213	1.06	0.78	0.93	0.99	29.17	24.85	4.35442	0.000188467	0.0075654	up
Cluster-2539.151309	112.65	107.19	6.01	0	0	0	-7.97363	0.000188555	0.0075654	down
Cluster-2539.171290	0	0	0	5.8	10.03	11.69	6.31075	0.000190053	0.00761934	up
Cluster-2539.87176	29.11	31.42	23.79	7.88	1.32	1.21	-3.07354	0.000190522	0.00763196	down
Cluster-2539.142778	20.89	4.82	8.13	0.24	0.53	1.79	-3.70205	0.000190997	0.00764481	down
Cluster-2539.159227	47.04	152.66	392.38	19.29	20.26	26.43	-3.10518	0.000191361	0.00765321	down
Cluster-2539.207352	80.32	49.15	63.09	30.71	14.01	16.43	-1.58001	0.000191908	0.00766889	down
Cluster-2539.230423	4.08	1.79	11.72	0	0	0.24	-6.18183	0.000192557	0.00768412	down
Cluster-2539.186574	4.64	4.6	5.9	13.39	11.96	11.59	1.34891	0.000192862	0.00768412	up
Cluster-2539.234024	1.52	3.67	1.72	8.38	12	11.67	2.24857	0.000192901	0.00768412	up
Cluster-2539.105963	1164.31	312.93	613.94	0	16.17	0	-5.56077	0.000192909	0.00768412	down
Cluster-2539.280540	0	0	0	1.13	0.21	1.18	6.94207	0.000193317	0.00769419	up
Cluster-43426.0	2.6	0.56	2.7	0	0	0	-6.73129	0.000193664	0.0077018	down
Cluster-2539.157272	2.31	4.79	11.36	0	0	0.31	-5.87275	0.000196202	0.00779022	down
Cluster-2539.160647	9.96	5.32	0.92	141.88	16.22	281.77	4.71466	0.000197255	0.00782576	up
Cluster-2539.147476	22.29	12.16	38.1	6.82	5.03	6.71	-1.91125	0.000197676	0.00783253	down
Cluster-2539.63650	4.16	2.09	4.5	0.57	0.91	0.4	-2.41947	0.000197742	0.00783253	down
Cluster-2539.86862	0.18	1.15	0.84	0	0	0	-7.04183	0.000198056	0.00783872	down
Cluster-2539.151350	62.84	46.53	93.66	22.97	10.94	24.32	-1.76303	0.00020086	0.007937	down
Cluster-2539.209570	21.32	2.39	5.63	0	0	0.31	-6.55855	0.000201071	0.00793902	down
Cluster-2539.129597	0	0	0	0.32	0.61	0.1	6.9632	0.000202605	0.00799158	up
Cluster-2539.139067	0.17	0.38	0.26	1.36	1.23	3.33	2.93316	0.000202725	0.00799158	up
Cluster-2539.59651	0	0	0	3.05	3.25	0.5	7.12695	0.000202922	0.00799299	up
Cluster-2539.200062	5.96	5.98	6.45	0.33	1.24	0.38	-3.21607	0.000203343	0.00800323	down
Cluster-2539.48220	0	0	0	12.95	7.48	0.42	8.23041	0.000203548	0.00800491	up
Cluster-6740.0	0	0	0	1.85	0.6	3.75	6.88273	0.000203722	0.00800542	up
Cluster-2539.192716	0.09	0.11	0.06	0.55	0.44	0.95	2.89608	0.000205806	0.00808091	up
Cluster-2539.157453	7.66	6.94	6.52	2.67	3.46	3.88	-1.05196	0.000206491	0.00810136	down
Cluster-2539.117008	0.06	0	0	1.37	0.61	0.51	5.44375	0.000207422	0.00813147	up
Cluster-2539.178504	3.89	16.1	6.22	79.63	61.68	40.21	2.81014	0.00020778	0.00813906	up
Cluster-2539.179726	39.12	49.47	42.29	111.51	57.43	108.3	1.12513	0.000209241	0.00818982	up
Cluster-2539.109302	9.87	21.44	10.25	55.2	43.92	51.68	1.91392	0.000209655	0.00819956	up
Cluster-2539.175735	0.14	0	0	3.61	1.02	3.54	6.01716	0.000210469	0.00822491	up
Cluster-2539.100804	109.65	45.15	55.2	16.65	23.36	15.63	-1.87636	0.000211952	0.0082698	down
Cluster-2539.179051	0.28	0.62	0.8	0	0	0	-6.24248	0.00021353	0.00832481	down
Cluster-2539.158256	0.05	0.23	0.01	1.6	0.75	2.32	3.92273	0.000214919	0.0083724	up
Cluster-2539.177344	0	0	0	1.65	13.84	6.16	7.38382	0.000215269	0.00837788	up
Cluster-2539.182531	0	0	0	4.52	5.66	0.23	8.12745	0.000215398	0.00837788	up
Cluster-2539.133867	11.88	8.15	1.79	45	57.59	78.54	3.19255	0.000215765	0.00838554	up
Cluster-2539.208515	1.76	0.87	2.06	0	0.07	0.18	-4.19215	0.00021643	0.0084048	down
Cluster-2539.226421	25.3	4.63	64.73	1.99	1.59	2.84	-3.78079	0.000217412	0.00843635	down
Cluster-2539.200333	0.95	1.16	0.35	0	0	0	-6.48997	0.000219201	0.00849911	down
Cluster-2539.165947	22.7	24.83	45.18	12.28	6.43	9.62	-1.67149	0.000220511	0.0085432	down
Cluster-2539.73316	0	0	0	2.24	3.12	0.74	6.6428	0.000220899	0.00855156	up
Cluster-2539.282313	4.67	1.52	0.38	0	0	0	-7.59423	0.000221428	0.00856295	down
Cluster-2539.215437	6.3	6.24	3.26	28.71	13.73	19.57	2.01149	0.000221539	0.00856295	up
Cluster-2539.182872	2.25	0.13	1.84	0	0	0	-7.68084	0.000222822	0.00860584	down
Cluster-2539.165306	10.79	13.36	13.07	6.54	3.8	4.21	-1.33137	0.000223442	0.00862305	down
Cluster-2539.214577	0	0.49	0	16.4	5.46	7.42	5.70819	0.000225235	0.00868549	up
Cluster-2539.132036	0.38	0	0.08	1.29	3.78	5.17	4.68029	0.000226456	0.00872577	up
Cluster-2539.228343	0	0.56	0	6.75	4.16	4.39	4.77154	0.000227623	0.00876394	up
Cluster-2539.118731	0	0	0	16.96	0.09	14.63	9.53778	0.000228032	0.00877285	up
Cluster-2539.162322	0	0	0	3.57	5.82	0.2	8.15068	0.000228367	0.00877586	up
Cluster-2539.137188	0	0.11	0	7.58	1.16	1.62	6.50689	0.000228464	0.00877586	up
Cluster-2539.148028	2.84	6.15	5.13	14.06	36.79	26.81	2.57139	0.000228823	0.00877965	up
Cluster-2539.130836	4.57	4.47	5.84	1.39	2.43	1.25	-1.52111	0.000228917	0.00877965	down
Cluster-2539.122606	0.31	0	0.27	2.07	2.81	2.54	3.65281	0.000229599	0.008799	up
Cluster-2539.112068	0	0	0	7.5	25.19	0.95	8.26986	0.000230157	0.00881355	up
Cluster-2539.196998	4.02	1.77	4.11	0.34	0	0.31	-3.96551	0.000231392	0.008854	down
Cluster-2539.155145	34.66	30.57	16.1	4.94	7.71	4.93	-2.13703	0.000231638	0.00885656	down
Cluster-2539.197483	11.95	3.74	26.51	0.66	0	0	-5.95748	0.000232748	0.00889214	down
Cluster-2539.173040	7.69	1.09	2.99	0.18	0	0	-5.9359	0.000233523	0.00891489	down
Cluster-2539.136574	1.79	0.5	1.81	11.19	4.86	7.75	2.59001	0.000234114	0.00893058	up
Cluster-2539.212808	0	0	0	1.55	0.38	1.93	6.77959	0.000235273	0.0089679	up
Cluster-2539.99744	0.07	0.05	0.05	0.43	0.25	1.77	3.89685	0.000236603	0.00900527	up
Cluster-2539.24229	1.43	7.31	3.09	0.19	0.34	0.38	-3.65498	0.000236617	0.00900527	down
Cluster-2539.109177	6.93	1.25	0	58.15	52.26	67.11	4.52203	0.000238088	0.00905427	up
Cluster-2539.134817	0	0.25	2.38	24.59	26.5	13.6	4.76532	0.000240122	0.00912465	up
Cluster-2539.38773	0.24	0.47	0.24	2.97	2.01	1.17	2.69992	0.000240423	0.00912909	up
Cluster-2539.147304	0	0	0	0.11	1.67	4.87	8.43509	0.000240907	0.00914043	up
Cluster-2539.56642	3.46	0.34	48.81	0	0	0	-9.53815	0.000242173	0.00918146	down
Cluster-2539.170195	1.7	1.54	2.33	0.85	0.67	0.69	-1.29746	0.000244195	0.00925104	down
Cluster-2539.87290	0	0.31	0	15.03	1.03	31.25	7.0767	0.000244876	0.00926836	up
Cluster-2539.189903	0	0.26	0.41	6.54	6.73	1.45	4.53843	0.000245027	0.00926836	up
Cluster-2539.146317	0	0.34	0	8.44	9.44	2.59	5.87141	0.00024662	0.00932152	up
Cluster-2539.248323	13.13	3.13	10.12	1.17	0.98	1.44	-2.81822	0.000246816	0.00932183	down
Cluster-2539.138996	120.92	184.12	174.91	471.23	413.79	432.16	1.75896	0.000248187	0.00936058	up
Cluster-2539.147219	29.67	0.45	14.11	0.35	0	0.09	-6.58121	0.00024822	0.00936058	down
Cluster-2539.189084	8.99	0.97	6.91	0	0	0	-7.10607	0.000250843	0.00945229	down
Cluster-2539.272475	0.33	0.11	0	2.81	1.89	1.68	3.88052	0.000251074	0.0094538	up
Cluster-2539.153810	2.26	1.65	1.27	0	0.16	0	-4.8491	0.000251445	0.0094606	down
Cluster-2539.113657	7.5	0.61	2.44	0	0	0	-7.45927	0.000253088	0.00951518	down
Cluster-2539.142507	119.71	159.12	219.83	23.57	41.39	64	-1.92558	0.000254389	0.00955684	down
Cluster-2539.120023	1.17	0.87	2.34	0.12	0	0	-5.18246	0.000254783	0.00956441	down
Cluster-2539.154558	15.35	0	12.39	0	0.01	0	-10.8579	0.000255235	0.00957411	down
Cluster-2539.106615	10.28	5.03	2.43	0.23	0.51	0	-4.46946	0.000255832	0.0095815	down
Cluster-2539.222754	0	0	0	0.78	0.78	0.28	6.29792	0.000255834	0.0095815	up
Cluster-2539.90257	2.77	2.68	5.08	0.17	0.81	0.53	-2.73852	0.000256012	0.0095815	down
Cluster-2539.106713	0.8	1.54	3.81	0.08	0.16	0	-4.64147	0.000258583	0.00967042	down
Cluster-2539.162180	3.29	2.27	4.39	7.41	18.73	11.59	1.97731	0.00026073	0.00974334	up
Cluster-2539.173157	4.01	4.74	5.49	11.14	18.84	11.6	1.60549	0.000261897	0.00977959	up
Cluster-2539.136826	2.19	2.83	4.23	0	0	0.34	-4.86722	0.000264536	0.00987071	down
Cluster-2539.147271	0.45	2.57	1.12	0	0	0	-6.95526	0.00026758	0.00997603	down
Cluster-2539.17064	0	0	0	6.21	5.12	0.63	7.38462	0.000267762	0.00997603	up
Cluster-2539.121972	12.75	8.17	36.98	3.12	1.09	2.85	-2.96219	0.000272053	0.0101249	down
Cluster-2539.61433	0.07	0	0	0.87	0.85	0.37	5.10251	0.000272165	0.0101249	up
Cluster-2539.276626	0	0.27	0	3.34	1.95	7.34	5.57058	0.000272495	0.0101295	up
Cluster-12893.0	0.2	0.14	0.07	0.87	1.71	1.08	3.23887	0.000277622	0.0103124	up
Cluster-2539.72570	133.64	0.21	5.63	0.23	0	0.24	-8.23779	0.000278153	0.0103244	down
Cluster-2539.176798	32.38	25.21	41.36	8.81	12.93	12.42	-1.43166	0.000278539	0.010331	down
Cluster-2539.124396	0.04	0.25	0	15.23	6.63	0.48	6.25809	0.000278885	0.010336	up
Cluster-2539.183259	27.81	41.6	42.12	17.32	7.81	13	-1.52311	0.000280897	0.0103951	down
Cluster-2539.128796	0.41	0.46	0.14	2.68	1.51	1.85	2.57591	0.000281253	0.0103971	up
Cluster-2539.154895	210.69	111.32	145.94	454.48	390.42	331.04	1.43153	0.000281808	0.0104055	up
Cluster-2539.153254	0.22	1.16	0.9	13.74	2.13	15.89	3.81332	0.000282357	0.010418	up
Cluster-2539.116482	0.08	0	0	1.88	0.78	1.02	5.43287	0.000283681	0.0104591	up
Cluster-2539.128105	0	0	0	2.54	2.08	0.23	7.33824	0.000284631	0.0104863	up
Cluster-2539.45821	27.94	18.18	1.11	0	0.55	0.34	-5.67874	0.000285124	0.0104966	down
Cluster-2539.65935	14.11	3.76	8.98	0	0	0.53	-5.63315	0.000285708	0.0105077	down
Cluster-2539.268373	1.76	0.09	3.56	0	0	0	-8.06517	0.000285917	0.0105077	down
Cluster-2539.157182	2.18	3.94	3.32	1.14	0.86	1.05	-1.61019	0.000286061	0.0105077	down
Cluster-2539.128265	0.34	3.55	0.58	19.76	40.68	14.44	4.12675	0.000288897	0.010604	up
Cluster-2539.162746	198.71	350.6	255.38	734.13	966.9	676.26	1.64645	0.000289346	0.0106114	up
Cluster-2539.252216	6.9	21.91	23.41	0	0	1.5	-5.31629	0.000289753	0.0106114	down
Cluster-2539.176626	3.68	0	0.22	30.73	101.44	61.61	5.72684	0.000289787	0.0106114	up
Cluster-2539.172870	0	0	0	0.24	0.75	0.93	6.38818	0.000289954	0.0106114	up
Cluster-2539.175917	0.48	0.43	0.67	3.64	1.87	2.91	2.34596	0.000290753	0.0106304	up
Cluster-2539.108156	0	0	0.04	0.3	0.31	0.25	4.62954	0.000290903	0.0106304	up
Cluster-2539.101001	22.01	15.91	20.9	10.39	6.91	8.28	-1.14712	0.000292217	0.0106705	down
Cluster-2539.59895	0	0	0	2.3	2.09	0.85	6.15875	0.000299102	0.0109099	up
Cluster-2539.115650	0	0.78	0.87	6.97	4.03	5.7	3.35026	0.000299289	0.0109099	up
Cluster-2539.114720	56.43	41.45	154.31	3.97	1.22	0	-5.52786	0.000299432	0.0109099	down
Cluster-2539.208597	0.6	1.33	0.47	2.93	4.2	4.9	2.31938	0.000300139	0.0109276	up
Cluster-2539.93993	0	0	0	4.3	0.6	6.51	7.11928	0.000300384	0.0109285	up
Cluster-2539.192662	11.15	10.54	7.81	25.92	31.73	30.34	1.69845	0.000303849	0.0110465	up
Cluster-2539.177604	56.06	18.64	93.59	1.05	6.32	5.75	-3.50664	0.000304329	0.0110551	down
Cluster-2539.128774	0.07	0	0	0.48	0.66	0.98	4.84868	0.000304533	0.0110551	up
Cluster-2539.241161	14.89	17.25	37.66	6.81	5.23	3.12	-2.12548	0.000305995	0.0111001	down
Cluster-2539.91431	0	0	0	1.36	1.34	0.27	6.69762	0.000306763	0.0111198	up
Cluster-2539.140234	115.11	64.3	153.27	6	24.56	21.52	-2.59442	0.000307773	0.0111482	down
Cluster-2539.102632	1.5	0.58	11.63	0.09	0	0	-7.08988	0.000308285	0.0111586	down
Cluster-2539.104718	1.72	0.74	4.1	0.13	0	0	-5.63209	0.00030947	0.0111933	down
Cluster-2539.179687	17.12	6.88	17.07	4.73	3.66	4.17	-1.6673	0.000309904	0.0112008	down
Cluster-2539.165381	15.78	9.54	14.25	6.43	5.31	5.39	-1.16145	0.000311034	0.011226	down
Cluster-2539.146408	29.84	0.48	100.77	1.27	0.7	0.99	-5.39206	0.000311053	0.011226	down
Cluster-2539.260196	47.59	0.32	7.39	0	0	0	-9.21179	0.000311302	0.0112268	down
Cluster-2539.159137	0.31	0.3	0.42	2.29	1.26	4.75	3.0837	0.000311745	0.0112346	up
Cluster-2539.186630	27.01	19.26	20.03	41.47	46.4	42.26	1.03104	0.000312834	0.0112657	up
Cluster-2539.138511	2.34	1.59	3.74	0.21	0	0	-4.98181	0.000314697	0.0113245	down
Cluster-2539.158616	578.46	476.85	370.86	2470.63	1727.4	1127.09	2.46539	0.000315423	0.0113424	up
Cluster-2539.199668	6.23	10.84	9.23	2.18	3.33	2.96	-1.60656	0.000315685	0.0113436	down
Cluster-2539.161099	0.14	0.11	0.23	0.9	0.92	7.46	4.33519	0.0003178	0.0114113	up
Cluster-2539.174230	0	0	0	1.86	12.04	23.54	7.41376	0.000318648	0.0114335	up
Cluster-2539.88995	0.85	0	0.89	18.18	10.56	8.59	4.55222	0.00031962	0.0114601	up
Cluster-2539.278014	1.48	0.4	1.83	10.67	9.31	3.91	2.7515	0.000320607	0.0114871	up
Cluster-2539.119608	6.61	7.92	9.06	3.13	3.03	3.31	-1.2638	0.000323308	0.0115755	down
Cluster-2539.134691	28.96	0.14	29.04	0.17	0.32	0	-6.85816	0.000324349	0.0116044	down
Cluster-2539.122694	2.57	6.02	4.01	24.26	11.57	15.42	2.02723	0.000328085	0.0117258	up
Cluster-2539.178620	20.46	5.65	19.26	2.22	3.67	3.47	-2.22636	0.000328216	0.0117258	down
Cluster-2539.165570	25.12	35.67	17.83	96.57	75.15	67.13	1.62534	0.000328551	0.0117293	up
Cluster-2539.105194	6.12	3.79	1.78	0	0.26	0	-5.60315	0.000328785	0.0117293	down
Cluster-2539.255159	13.41	1.82	7.99	0.24	0	0.51	-4.97105	0.000332423	0.0118505	down
Cluster-2539.146544	15.34	17.2	26.95	9.89	8.04	8.65	-1.12805	0.000335162	0.0119396	down
Cluster-2539.116590	14.38	15.32	19	78.79	51.78	30.69	1.82015	0.000336479	0.0119779	up
Cluster-2539.186887	0.21	0.3	0.21	2.72	4	1.01	3.47834	0.000336754	0.0119791	up
Cluster-2539.187562	1.21	1.5	3.33	0.42	0.4	0.2	-2.52046	0.000337257	0.0119884	down
Cluster-2539.209099	1.81	1.11	3.14	0.37	0.31	0.51	-2.33685	0.000340502	0.0120864	down
Cluster-2539.232387	50.8	0.41	3.16	0	0	0	-9.39911	0.00034165	0.0121184	down
Cluster-2539.130858	302.97	459.06	324.16	168.3	116.79	92.33	-1.49718	0.000345799	0.012248	down
Cluster-2539.155528	0	0.17	0	8.27	0.59	9.06	6.60911	0.000348662	0.0123406	up
Cluster-2539.153831	167.42	152.51	142.88	45.05	39.11	79.93	-1.39048	0.000351628	0.0124367	down
Cluster-2539.112992	40.87	15.87	22.84	7.85	5.4	3.43	-2.18233	0.000352206	0.0124483	down
Cluster-2539.249294	1.66	0	1.14	10.55	16.43	9.17	3.89057	0.000354706	0.0125277	up
Cluster-2539.137796	4.47	2.73	5.08	8.31	8.84	7.96	1.07377	0.000355519	0.0125475	up
Cluster-2539.123071	68.19	47.45	177.32	3.69	2	0	-5.60779	0.000357958	0.0126156	down
Cluster-2539.178606	0	0	0	4.9	5.15	0.14	8.22	0.000358384	0.0126216	up
Cluster-2539.167463	0.27	2.8	2.57	0	0	0	-7.30076	0.000358723	0.0126246	down
Cluster-2539.241812	1.42	0.51	4.07	0	0	0	-6.93247	0.00035939	0.0126391	down
Cluster-2539.122107	105.08	90.33	99.74	207.62	245.2	216.42	1.34079	0.000360771	0.0126739	up
Cluster-2539.109521	0.16	1.45	0.71	0	0	0	-7.219	0.000361342	0.0126739	down
Cluster-2539.140849	18.83	14.18	10.77	36.4	30.71	50.12	1.47267	0.000361855	0.0126739	up
Cluster-2539.108083	42.25	62.57	32.25	15.72	5.45	6.07	-2.3318	0.000361986	0.0126739	down
Cluster-2539.147022	5.45	0.95	5.07	0.22	0	0	-5.58768	0.000362072	0.0126739	down
Cluster-2539.219442	0.95	1.15	0.16	0	0.01	0	-6.96261	0.000362127	0.0126739	down
Cluster-2539.216733	0	0	0	0.72	0.08	0.25	7.15144	0.000362269	0.0126739	up
Cluster-2539.64841	22.57	1.31	4.11	0	0	0	-7.7754	0.000362427	0.0126739	down
Cluster-2539.120178	0	0	0	5.29	3.17	0.49	7.20763	0.000363332	0.0126966	up
Cluster-2539.159235	18.15	18.47	25.65	59.7	37.58	103.1	1.71592	0.000363857	0.0126982	up
Cluster-2539.234915	2.6	0.51	2.87	0	0	0	-6.65596	0.000363889	0.0126982	down
Cluster-2539.49571	0.14	0.79	0	8.14	3.83	6.44	4.27439	0.000366097	0.0127663	up
Cluster-2539.116065	19.92	15.58	21.1	10.95	6.33	8.48	-1.10659	0.00036695	0.012787	down
Cluster-2539.226502	0	0	0	0.24	9.25	10.3	8.25845	0.000367548	0.0127988	up
Cluster-2539.136233	8.17	10.33	9.09	17.24	19.88	18.73	1.06116	0.000368009	0.0128059	up
Cluster-2539.204108	34.94	17.66	51.83	10.41	7.62	7.65	-1.93393	0.000368512	0.0128098	down
Cluster-2539.157225	0	0	0	1.29	1.7	0.09	7.64655	0.000368637	0.0128098	up
Cluster-2539.142411	0.26	0.99	0.26	4.01	3.81	5.21	3.14125	0.000369187	0.0128122	up
Cluster-2539.155312	0.26	0.4	2.6	43.4	1.79	54.61	4.9789	0.000369241	0.0128122	up
Cluster-2539.101257	9.49	8.05	11.86	16.33	26.2	24.65	1.23746	0.0003713	0.0128662	up
Cluster-2539.119907	0.36	0	0	13.15	38.84	1.04	7.19471	0.000371648	0.0128693	up
Cluster-2539.172118	12.2	0.15	5.52	0	0	0	-8.443	0.000372369	0.0128789	down
Cluster-2539.31238	0	0	0	0.86	4.66	2.19	6.77174	0.00037292	0.0128789	up
Cluster-2539.235712	0	0	0	0.65	0.83	0.17	6.56269	0.000373082	0.0128789	up
Cluster-2539.139560	360.47	6.6	351.35	2.07	0	0	-8.38591	0.000373109	0.0128789	down
Cluster-2539.222953	1.25	1.03	0.54	0.08	0.07	0	-3.87564	0.000373227	0.0128789	down
Cluster-2539.101813	3.94	1.83	6.41	0	0.23	0	-5.11656	0.000373572	0.0128819	down
Cluster-2539.170095	28.65	16.43	31.62	11.83	10.3	11.2	-1.15627	0.000374657	0.0129103	down
Cluster-2539.205110	26.49	15.73	7.57	2.71	3.93	4.08	-2.20849	0.000376366	0.0129602	down
Cluster-2539.241556	1.04	0.76	0.53	4.08	3.65	5.36	2.5379	0.000376931	0.0129706	up
Cluster-2539.139150	349.29	241.5	324.66	196.62	96.6	115.49	-1.08973	0.000380127	0.0130683	down
Cluster-2539.113885	11.78	0.81	9.89	0	0.19	0.4	-5.13301	0.000380298	0.0130683	down
Cluster-2539.178220	8.94	8.63	14.02	31.19	17.76	33.13	1.41142	0.000380646	0.0130712	up
Cluster-2539.90339	0	0.05	0	1.04	1.94	0.34	5.93841	0.000381102	0.0130778	up
Cluster-2539.216149	0	0	0.25	0.63	9.46	12.44	6.60249	0.000382282	0.0131092	up
Cluster-2539.182936	80.88	49.65	53.44	21.83	6.63	15.93	-2.03427	0.000384597	0.0131795	down
Cluster-2539.271955	26.4	6.99	9.91	0	0.75	0	-5.40247	0.000386788	0.0132367	down
Cluster-2539.186272	4.11	0.7	20.44	0	0	0	-8.02514	0.000386801	0.0132367	down
Cluster-2539.20947	0.05	0	0.05	1.88	3.52	0.22	5.82443	0.000388557	0.0132876	up
Cluster-2539.214451	21.3	22.67	58.45	9.98	3.92	3.69	-2.47426	0.000391238	0.0133701	down
Cluster-2539.134642	5.13	4.19	6.21	8.76	10.56	11.71	1.05402	0.000392854	0.013416	up
Cluster-2539.215303	20.29	0.78	35.59	0	0	0.38	-7.01292	0.000395626	0.0135014	down
Cluster-2539.163771	0	0	0.25	2.77	5.99	1.51	5.48673	0.000396025	0.0135057	up
Cluster-2539.143527	5.47	4.85	4.75	10.27	13.71	11.73	1.30062	0.000396877	0.0135255	up
Cluster-2539.133477	6.77	12.57	6.96	1.15	0.91	2.91	-2.40919	0.000399524	0.0136063	down
Cluster-2539.125385	0	0.41	0.48	5.6	2.03	4.93	3.67449	0.000402702	0.0137051	up
Cluster-2539.194000	9.25	37.02	19.23	2.07	2.85	4.98	-2.72234	0.000403238	0.013714	down
Cluster-2539.143706	2.51	2.61	2.1	1.01	0.48	0.38	-1.92444	0.000405448	0.0137797	down
Cluster-2539.133384	78.25	173.92	36.48	3.46	3.77	11.6	-3.74509	0.000407124	0.0138272	down
Cluster-2539.159815	11.5	22.14	22.71	7.27	3.39	4.98	-1.83233	0.000409584	0.0139012	down
Cluster-2539.168869	0	1.13	0	64.58	63.42	20.42	6.9321	0.000410002	0.0139058	up
Cluster-2539.103431	5.43	2.56	1.34	0.41	0.28	0.11	-3.51164	0.000413365	0.0140103	down
Cluster-2539.130575	4.95	8.48	2.57	0.1	0.81	0.75	-3.25408	0.000414388	0.0140354	down
Cluster-2539.164048	106.64	28.4	74.27	271.3	198.48	403.04	2.22024	0.000415141	0.0140513	up
Cluster-2539.212992	0.03	0.13	0.08	0.49	0.44	0.56	2.696	0.000417046	0.0141061	up
Cluster-2539.243899	21.41	22.17	16.97	0.42	0	2.41	-4.45696	0.000419754	0.014188	down
Cluster-2539.150325	20.98	23.01	37.09	7	3.85	10.98	-1.86494	0.00042053	0.0142046	down
Cluster-2539.183590	1.59	0.98	2.62	6.53	4.16	7.04	1.78877	0.000421043	0.0142122	up
Cluster-2539.156006	176.56	144.87	266.53	441.55	314.89	433.6	1.07105	0.000421739	0.014226	up
Cluster-2539.162635	5.81	2.87	5.15	11.35	15.01	9.75	1.42384	0.000422794	0.0142519	up
Cluster-2539.173419	0.81	1.29	0.63	4.58	3.39	2.79	1.99384	0.000423821	0.0142768	up
Cluster-2539.186614	0	0.2	0	3.46	2.91	1.53	5.27261	0.000426318	0.0143511	up
Cluster-2539.166212	0	0	0	0.15	2.16	2.44	7.56696	0.000427552	0.0143829	up
Cluster-2539.127293	0.9	1.41	1.86	5.97	3.38	3.7	1.67937	0.000429272	0.0144212	up
Cluster-2539.151678	0	0	0	0.52	0.18	0.56	6.16041	0.00043017	0.0144416	up
Cluster-2539.47873	5.05	3.19	2.86	0.8	0.69	1.41	-1.94032	0.000430955	0.0144582	down
Cluster-2539.296099	0.5	0.91	0.18	0	0	0	-6.63586	0.000431611	0.0144612	down
Cluster-2539.164345	239.97	134.33	207.33	101.27	85.52	82.42	-1.06258	0.000431629	0.0144612	down
Cluster-2539.200866	0.5	0.12	0.84	0	0	0	-6.67334	0.000433088	0.0145003	down
Cluster-2539.263910	16.9	9.94	8.98	3.14	1.08	2.95	-2.29575	0.000433761	0.014513	down
Cluster-2539.234025	1.52	0.73	1.36	2.62	7.55	11.37	2.61675	0.000434223	0.0145186	up
Cluster-2539.111114	40.02	30.76	84.16	14.64	15.07	10.47	-1.84974	0.000437793	0.0146281	down
Cluster-2539.131936	140.05	98.47	247.2	26.01	28.2	57.8	-1.98846	0.000441068	0.0147276	down
Cluster-2539.210991	3.83	0.47	5.5	0	0	0	-7.05652	0.000441967	0.0147477	down
Cluster-2539.146974	0.16	0.49	0.18	3.14	5.69	0.98	3.68007	0.000443242	0.0147803	up
Cluster-2539.66489	0.22	0.22	0.23	4.66	3.78	1.7	3.98746	0.000444013	0.014796	up
Cluster-2539.128869	0	0.84	0	19.94	5.1	7.02	5.22075	0.000444427	0.0147999	up
Cluster-2539.120443	10.83	9.73	10.91	24.58	24.81	36.79	1.56364	0.000446461	0.0148576	up
Cluster-2539.115240	1.26	0.95	0.36	0	0	0	-6.26625	0.000446962	0.0148621	down
Cluster-2539.132496	1.16	2.17	1.06	7.26	4.62	4.57	1.91091	0.00044748	0.0148621	up
Cluster-2539.142645	0.67	2.77	0.96	10.32	6.52	10.76	2.62347	0.000447495	0.0148621	up
Cluster-2539.152539	1.35	3.26	0.44	0	0	0	-6.90452	0.000448515	0.0148828	down
Cluster-2539.147809	9.38	0.68	89.76	0	0	0.38	-7.92697	0.000448718	0.0148828	down
Cluster-2539.179858	0	0	0	0.58	0.2	0.58	6.12043	0.000449807	0.0148989	up
Cluster-2539.249104	14.81	1.03	5.24	0.22	0	0	-6.48152	0.000451944	0.0149498	down
Cluster-2539.111642	490.57	10.73	97.3	5.74	0	3.36	-6.09787	0.000452452	0.0149566	down
Cluster-2539.115596	28.46	8.52	3	0.85	0.31	0.43	-4.63729	0.000453076	0.0149672	down
Cluster-35051.0	1.22	0.93	0.36	0	0	0	-6.23252	0.000453516	0.0149718	down
Cluster-2539.162272	59.68	0	50.92	0	0	0	-13.5022	0.000453941	0.0149722	down
Cluster-2539.103943	47.42	32.15	27.87	6.61	8.96	4.31	-2.24667	0.000454135	0.0149722	down
Cluster-2539.239626	48.91	39.86	7.11	1.38	0.68	2.53	-4.37262	0.000454474	0.0149735	down
Cluster-2539.64939	5.22	4.46	5.18	1.73	0.51	1.61	-1.91711	0.000456815	0.0150256	down
Cluster-2539.65559	2.67	0.56	2.26	0	0	0	-6.4766	0.00045688	0.0150256	down
Cluster-2539.206663	0.09	0.32	0.59	1.76	2.97	1.86	2.76243	0.000456965	0.0150256	up
Cluster-2539.24550	0.3	0.07	0.38	0	0	0	-6.46921	0.000460964	0.015147	down
Cluster-2539.111801	263.95	182.07	259.16	125.54	28	70.51	-1.66437	0.000461342	0.0151494	down
Cluster-2539.242845	11.89	5.24	14.68	2.77	0.98	2.53	-2.33986	0.000465462	0.0152746	down
Cluster-2539.133765	0	0	0	7.57	0.13	4.42	8.1944	0.000467159	0.0153201	up
Cluster-2539.153006	22.63	0	40.94	0	0	0	-13.4962	0.000468625	0.015358	down
Cluster-30072.0	1.71	0.29	1.22	0	0	0	-6.53443	0.000471268	0.0154344	down
Cluster-2539.133824	0.14	1.11	0.3	12.3	1.15	24.39	4.54994	0.000472722	0.0154718	up
Cluster-2539.162019	220.43	643.95	208.5	7855.05	2166.89	1023.79	3.33737	0.000473761	0.0154956	up
Cluster-2539.119799	38.49	143.01	169.07	22.55	3.02	5.09	-3.5206	0.000474778	0.0155126	down
Cluster-2539.110371	0.46	0.83	0.4	3.89	2.74	1.66	2.30326	0.000474907	0.0155126	up
Cluster-2539.181776	0	0	0	2.62	6.75	19.67	6.87195	0.000478094	0.0156064	up
Cluster-2539.143256	64.17	24.27	69.23	17.29	8.89	7.84	-2.12894	0.000478641	0.015614	down
Cluster-2539.197511	0	0	0	20.38	1	4.24	7.65556	0.000480791	0.0156714	up
Cluster-2539.220974	0	0	0	8	1.42	12.2	6.70872	0.000481034	0.0156714	up
Cluster-2539.207292	93.73	1.26	373.59	2.16	1.23	0	-6.82458	0.000481568	0.0156773	down
Cluster-2539.146469	5.66	2.81	5.31	0	0	0.35	-5.41488	0.000482379	0.0156843	down
Cluster-2539.152565	16.16	21.73	29.8	56.42	40.55	69.14	1.32706	0.000486217	0.0157987	up
Cluster-2539.1437	0.28	0.27	0	3.91	3.37	1.38	3.9778	0.00048879	0.0158719	up
Cluster-2539.248744	0.5	0.08	2.22	0	0	0	-7.73548	0.000494235	0.01603	down
Cluster-2539.132886	3804.76	805.22	869.25	395.72	112.35	204.91	-2.94758	0.000494307	0.01603	down
Cluster-2539.163787	0	0	0	211.46	0	196.56	13.3886	0.000499834	0.0161987	up
Cluster-2539.184308	0.66	0.44	0.11	0	0	0	-6.67689	0.000504454	0.0163377	down
Cluster-2539.152647	89.64	0	141.95	0	0	0	-13.3578	0.000505824	0.0163714	down
Cluster-2539.183533	34.53	29.75	44.09	13.84	18.59	9.74	-1.32043	0.000506427	0.0163719	down
Cluster-2539.175818	0	0	0	0.23	5.99	7.82	7.98617	0.0005065	0.0163719	up
Cluster-2539.197927	2.07	1.57	0.4	0	0	0	-6.60069	0.000507533	0.0163894	down
Cluster-2539.190491	84.77	53.75	102.52	2.43	8.88	14.81	-2.82604	0.000507702	0.0163894	down
Cluster-2539.165089	87.99	0	62.89	0	0	0.11	-10.1241	0.000513447	0.016564	down
Cluster-2539.183087	0.89	1.42	0.3	5.38	3.71	8.84	2.77991	0.000515222	0.0166104	up
Cluster-2539.109584	190.9	32.04	43.89	1.7	6.21	10.57	-3.743	0.000515894	0.0166213	down
Cluster-2539.48962	0	0.29	0	7.68	1.71	4.92	5.4673	0.000517396	0.0166568	up
Cluster-2539.276360	0	0	0	8.19	11.95	0.78	7.43328	0.000517668	0.0166568	up
Cluster-2539.128002	1.15	1.96	1.02	6.07	16.01	5.93	2.81875	0.000518099	0.0166599	up
Cluster-2539.191495	0	0.44	0.31	2.97	3.72	1.96	3.57393	0.000519857	0.0167056	up
Cluster-2539.216412	0.78	0	0	5.47	9.87	26.07	5.72881	0.000520929	0.0167291	up
Cluster-2539.111295	0.03	10.68	1.1	0	0	0.04	-8.40201	0.000522859	0.0167803	down
Cluster-2539.101471	9.88	6.31	11.69	1.12	0.17	2.22	-3.02126	0.000524259	0.0168109	down
Cluster-2539.26380	38.04	1.02	42.74	0.88	0.62	0	-5.66762	0.000524492	0.0168109	down
Cluster-2539.126333	0	0.07	0.06	0.51	0.41	1.68	4.26492	0.000525569	0.0168345	up
Cluster-2539.179586	1.04	0.16	0.49	0.02	0.03	0	-5.07798	0.00052793	0.0168992	down
Cluster-2539.166505	10.51	12.87	16.98	47.28	29.49	25.78	1.40015	0.000528873	0.0169111	up
Cluster-2539.153445	0	16.12	0	349.35	61.06	87.06	5.00414	0.000528984	0.0169111	up
Cluster-48864.0	1.61	0.92	0	13.09	4.92	8.65	3.51256	0.000530098	0.0169358	up
Cluster-2539.121865	0	0.15	0	14.99	3.87	0.5	6.91513	0.000535199	0.0170877	up
Cluster-2539.99015	0	0	0	0.87	0.12	1.28	7.01731	0.0005386	0.0171853	up
Cluster-2539.139574	0.84	0.56	0.07	5.49	5.83	3.06	3.282	0.000539983	0.0172183	up
Cluster-2539.50370	0	0.12	0	2.6	1.23	0.76	5.19154	0.000540661	0.0172288	up
Cluster-2539.85364	1.42	0.99	0.57	3.56	7.4	4.32	2.43676	0.000542982	0.0172917	up
Cluster-2539.223174	13.62	7.86	12.98	3.41	1.52	4.38	-1.85537	0.000544632	0.0173172	down
Cluster-2539.19352	0.1	0	0.1	8.5	0.37	2.99	5.88562	0.000544791	0.0173172	up
Cluster-2539.184404	6.56	4.85	10.64	2.28	1.66	2.87	-1.65275	0.000544832	0.0173172	down
Cluster-2539.143048	1.12	1.41	1.5	3.91	3.12	6.56	1.77009	0.000547231	0.0173823	up
Cluster-2539.203855	13.16	6.27	20.27	2.57	1.08	3.42	-2.49421	0.000548194	0.0174017	down
Cluster-2539.226316	43.95	67.05	20.43	7.53	1.03	8.28	-3.06469	0.000548889	0.0174126	down
Cluster-2539.213681	1	1.36	0.81	3.51	4.77	8.88	2.46548	0.000549461	0.0174196	up
Cluster-2539.195286	30.45	4.22	21.91	2.72	2.4	0.79	-3.19107	0.000550404	0.0174384	down
Cluster-2539.220321	36.35	44.41	72.58	22.1	8.69	8.3	-1.91267	0.000551219	0.017453	down
Cluster-2539.233397	0	0	0	8.22	0.13	3.13	8.21503	0.000551704	0.0174572	up
Cluster-2539.104598	25.63	23.89	58.8	3.31	8.81	8.99	-2.27731	0.000553307	0.0174865	down
Cluster-2539.116427	4.27	3.6	5.39	2.25	1.08	1.25	-1.49398	0.000553334	0.0174865	down
Cluster-2539.20659	7.21	3.35	12.43	0.82	0	0.42	-4.25448	0.000556086	0.0175622	down
Cluster-2539.58498	0.04	0.23	0.04	1.21	0.69	1.3	3.36332	0.000558449	0.0176256	up
Cluster-2539.105879	0.26	0.33	0.23	4.55	1.9	1.21	3.32267	0.000559659	0.0176526	up
Cluster-2539.169640	2.75	5.82	2.8	1.1	0.93	0.96	-1.93893	0.00056725	0.0178806	down
Cluster-2539.164481	20.55	12.88	17.46	9.04	6.23	8.61	-1.0619	0.000570338	0.0179551	down
Cluster-2539.144549	10.29	6.11	16.82	2.41	0.23	0.62	-3.3395	0.000572392	0.0179908	down
Cluster-2539.30449	9.39	1.11	7.77	0	0.11	0	-6.80103	0.000572535	0.0179908	down
Cluster-2539.155907	19.09	26.09	7.83	2.37	1.89	1.53	-3.09388	0.000572794	0.0179908	down
Cluster-2539.171748	5.94	6.63	8.98	12.67	13.27	17.04	1.02937	0.000573162	0.0179908	up
Cluster-2539.179058	0.11	0	0.07	3.31	0.34	1.19	4.76257	0.000573285	0.0179908	up
Cluster-2539.162347	1.25	0	1.32	12.42	12.48	26.78	4.50704	0.00057526	0.0180413	up
Cluster-2539.165195	11.54	4.21	14.16	2.48	0.69	0.53	-2.95622	0.000576038	0.0180543	down
Cluster-2539.132034	0.72	1.26	0.73	3.06	3.7	3.27	1.90721	0.000577334	0.0180835	up
Cluster-2539.2944	35.06	0.25	22.17	0	0	0	-8.67653	0.000579731	0.018142	down
Cluster-2539.166798	3.64	2.18	2.75	0.96	0.92	1.1	-1.48088	0.000580203	0.018142	down
Cluster-2539.139635	1.28	16.52	0.27	0.11	0	0	-7.64012	0.00058434	0.0182567	down
Cluster-2539.257093	1.31	6.73	8.68	0.28	0	0	-5.83073	0.000585515	0.0182819	down
Cluster-2539.278349	0.71	0	2.2	21.34	6.11	11.82	3.81378	0.000586981	0.0183162	up
Cluster-2539.88709	19.05	18.19	25.27	8.76	2.57	5.18	-1.89653	0.000587564	0.0183228	down
Cluster-2539.202573	131.63	11.88	86.35	9.38	4.76	3.11	-3.62875	0.000589202	0.0183623	down
Cluster-2539.136948	194.38	109.44	250.02	84.3	35.22	71.73	-1.47631	0.0005907	0.0183975	down
Cluster-2539.168047	0	0	0	0.28	1.68	0.04	8.12489	0.000591397	0.0184076	up
Cluster-2539.139230	0.79	0	0	4.68	8.68	6	4.71607	0.000596074	0.0185146	up
Cluster-2539.113344	7.12	5.85	8.72	3.95	2.51	3.71	-1.0669	0.0005965	0.0185146	down
Cluster-2539.158183	2808.91	1118.31	425.6	13724.4	4749.48	9416.83	2.80702	0.000596584	0.0185146	up
Cluster-2539.36118	1.3	1.93	1.39	3.48	3.15	3.74	1.18137	0.000596703	0.0185146	up
Cluster-2539.222254	24	9.26	44.82	0	1.49	0	-5.13224	0.000598633	0.0185629	down
Cluster-2539.138144	33.2	0	57.25	0	0	0	-13.117	0.000600402	0.0186061	down
Cluster-2539.141221	0.25	0	1.03	4.45	3.93	9.72	3.81625	0.000607405	0.0188113	up
Cluster-2539.207996	7.16	10.49	6.6	22.96	18.15	19.74	1.38038	0.000607837	0.018813	up
Cluster-2539.152220	0.27	5.07	1.59	0.09	0	0	-6.42524	0.000609254	0.0188451	down
Cluster-2539.169998	157.43	140.24	30.79	22.78	14.12	9.19	-2.82646	0.000609754	0.0188487	down
Cluster-2539.132422	4.72	2.63	12.43	0.3	0	0	-5.99851	0.000610383	0.0188564	down
Cluster-2539.175576	19.12	9.34	46.67	4.07	0.82	3.85	-3.06382	0.00061147	0.0188672	down
Cluster-2539.147808	0	0	0	63.87	4.73	31.94	6.52437	0.000611826	0.0188672	up
Cluster-2539.57110	187.02	61.94	46.95	8.97	4.55	12.22	-3.41479	0.000611905	0.0188672	down
Cluster-2539.203853	322.25	297.1	97.67	69.28	23.44	22.71	-2.6413	0.000612255	0.0188672	down
Cluster-2539.187742	0	0.23	0.67	8.55	2.42	7.63	4.42204	0.000615419	0.0189411	up
Cluster-2539.229945	5.7	4.27	5.63	0.72	1.75	1.85	-1.78261	0.000617852	0.0190042	down
Cluster-2539.139771	83.18	0	60.21	0	0	0	-13.054	0.000619557	0.0190378	down
Cluster-2539.211104	5.15	3.64	1.61	0	0.31	0	-4.9573	0.000619712	0.0190378	down
Cluster-2539.198779	0.14	0	0	17.37	10.18	0.04	7.7521	0.000625036	0.0191895	up
Cluster-2539.10321	0	0	0.68	4.64	3.92	8.7	4.76546	0.000626723	0.0192293	up
Cluster-2539.145021	9.47	8.68	5.46	0	0.45	0	-5.64882	0.000628705	0.0192782	down
Cluster-2539.20718	0	0.06	0.06	0.38	1.34	2.19	4.97999	0.00063141	0.0193401	up
Cluster-2539.83175	1.55	7.01	1.79	0.05	0.38	0.29	-3.80279	0.000631505	0.0193401	down
Cluster-2539.96013	14.27	46.92	7.29	3	0.31	0.87	-4.12775	0.000633786	0.0193962	down
Cluster-2539.194832	53.26	35.31	83.33	2.95	6.73	13.73	-2.66011	0.000634118	0.0193962	down
Cluster-2539.252528	0.05	0	0.05	1.42	0.91	0.2	5.13368	0.000635414	0.0194238	up
Cluster-2539.90869	1.53	1.56	2.58	5.51	5.82	3.78	1.46059	0.000636126	0.0194336	up
Cluster-2539.216230	10.44	0.79	2.28	0.07	0.27	0	-5.28432	0.000640672	0.0195604	down
Cluster-2539.51632	7.53	3.39	7.31	0.39	1.13	0.71	-2.96399	0.000643828	0.0196447	down
Cluster-2539.123761	70.97	111.16	60.59	18.54	0.82	10.87	-3.10156	0.000646624	0.0197149	down
Cluster-2539.136332	0.31	0	0	51.46	0	315.4	10.3259	0.000646925	0.0197149	up
Cluster-2539.122803	1.92	0.36	27.87	0.19	0	0	-7.50055	0.000647586	0.0197229	down
Cluster-2539.186835	0.97	0.88	0	6.05	5.54	4.59	3.2323	0.000649435	0.0197671	up
Cluster-2539.156539	0.75	0.45	0.25	2.97	3.12	1.61	2.42254	0.000650741	0.0197889	up
Cluster-2539.131834	0	0	0	41.75	71.42	0	12.9692	0.000650951	0.0197889	up
Cluster-2539.181028	5.57	1.96	2.02	0.5	0.73	0.47	-2.43954	0.000656711	0.0199476	down
Cluster-2539.204085	10.7	0.87	18.11	0	0.24	0	-6.45225	0.000656975	0.0199476	down
Cluster-2539.97102	0	0	0.29	4.51	1.3	3.17	5.04661	0.00065843	0.0199632	up
Cluster-2539.217536	1.95	3.59	19.21	0	0.46	0.37	-4.80074	0.000658459	0.0199632	down
Cluster-36203.0	0.09	0.28	0.34	0	0	0	-6.2095	0.000658698	0.0199632	down
Cluster-2539.133679	25.96	15.96	19.78	9.84	7.11	10.93	-1.12026	0.000660355	0.0200012	down
Cluster-2539.191407	19.48	1.29	55.81	0.75	0.57	1.65	-4.65636	0.000662443	0.0200522	down
Cluster-2539.171665	3.25	0	0	67.35	44.2	60.89	5.77737	0.000663455	0.0200705	up
Cluster-2539.169789	0	0	0	0.31	1.79	15.41	8.28208	0.000669044	0.0202273	up
Cluster-2539.169538	106.61	296.81	105.21	52.06	15.6	24.92	-2.48006	0.000670001	0.0202438	down
Cluster-2539.168969	309.41	0	298.72	0	0	0	-12.9132	0.000671219	0.0202683	down
Cluster-2539.153678	0	0	0	13.01	0.39	15.07	7.78913	0.000675196	0.020376	up
Cluster-2539.185721	0	0	0	0.25	1.97	5.87	7.52614	0.00067651	0.0204032	up
Cluster-2539.129371	0.16	0	0	4.57	0.46	4.16	6.06788	0.000683929	0.0206089	up
Cluster-2539.108297	6.53	11.38	30.18	0.79	1.51	1.43	-3.55172	0.000684939	0.0206187	down
Cluster-2539.120398	8.45	4.61	7.48	2.3	2.17	3.38	-1.35352	0.00068532	0.0206187	down
Cluster-2539.94985	11.34	4.89	4.12	0.6	1.37	1.79	-2.41086	0.000685927	0.0206213	down
Cluster-2539.92929	37	3.87	10.68	1.2	1.63	0.62	-3.78218	0.00068624	0.0206213	down
Cluster-2539.119319	3.61	5.16	0.31	0	0	0	-7.336	0.000686796	0.0206255	down
Cluster-2539.123160	0.23	0	0.43	10.12	3.28	1.77	4.63061	0.000689446	0.0206926	up
Cluster-2539.173633	0	0	0	4.57	8.54	0.61	7.27215	0.000691373	0.0207257	up
Cluster-2539.268053	14.61	5.77	8.3	0.9	0	0	-4.8934	0.000691387	0.0207257	down
Cluster-2539.155499	17.69	11.92	150.42	0.52	1.39	5.37	-4.57228	0.00069484	0.0208062	down
Cluster-2539.146374	0.02	0.01	0.06	0.21	0.77	3.44	5.38993	0.00069491	0.0208062	up
Cluster-2539.107648	1.39	0.49	0.76	0.1	0.12	0.11	-2.96672	0.000700192	0.020939	down
Cluster-2539.136465	0.48	0	0.66	2.87	4.81	5.39	3.60233	0.000701563	0.0209673	up
Cluster-2539.145188	35.28	36.51	28.05	15.99	9.1	16.35	-1.2559	0.00070329	0.0210063	down
Cluster-2539.167835	0	0	0	9.36	0.28	8.81	7.74682	0.00070381	0.0210092	up
Cluster-2539.174871	0	3.72	1.95	20.89	41.73	19.68	4.17173	0.000704467	0.0210146	up
Cluster-2539.176868	0	0.79	2.1	18.79	17.26	8.52	4.18863	0.00070484	0.0210146	up
Cluster-2539.89098	0.12	0.21	0.55	1.23	7.35	2.56	3.80247	0.000708401	0.0210954	up
Cluster-2539.133717	17.09	18.08	6.8	42.5	186.31	129.22	3.53491	0.000709655	0.02112	up
Cluster-2539.115522	41.15	11.8	3.57	0.84	2.25	1.26	-3.63673	0.000711838	0.0211723	down
Cluster-2539.266763	0.47	0.17	0.14	1.43	1.31	0.99	2.33242	0.000716142	0.0212875	up
Cluster-2539.173865	2.6	1.91	3	8.4	5.82	8.28	1.6865	0.000718215	0.0213363	up
Cluster-2539.153227	0	0	0	87.38	0	268.87	13.0379	0.000720397	0.0213883	up
Cluster-2539.174220	0.95	3.34	4.07	11.27	13.28	14.51	2.35378	0.000722389	0.0214346	up
Cluster-2539.225982	3.81	3.22	1.68	14.62	8.31	12.03	2.05108	0.000723956	0.0214683	up
Cluster-2539.123174	0.79	0.81	0.63	1.83	6.32	2.91	2.34299	0.000724779	0.0214798	up
Cluster-2539.126740	0.14	0	0	3.92	3.66	0.6	5.85474	0.000727376	0.0215439	up
Cluster-2539.186146	0	0.06	0.01	3.9	2.45	0.47	5.92966	0.000730252	0.0216161	up
Cluster-2539.55356	30.42	4.65	43.4	3.57	0.9	2.99	-3.33758	0.000732598	0.0216727	down
Cluster-2539.105239	4.33	0.31	1.87	0	0	0	-6.96104	0.000736156	0.0217468	down
Cluster-2539.121728	0	0	0	0.6	2.75	4.07	6.60115	0.000736308	0.0217468	up
Cluster-2539.169438	0.35	0.05	0	1.29	6	6.15	5.34962	0.000736422	0.0217468	up
Cluster-2539.118358	34.76	16.54	64.82	11.37	6.01	8.27	-2.11091	0.000739085	0.0218125	down
Cluster-2539.140365	9.57	13.17	18.12	1.99	4.59	4.41	-1.84116	0.00074168	0.021876	down
Cluster-2539.111182	46.18	48.94	319.14	15.87	1.44	10.32	-3.85953	0.000744928	0.0219588	down
Cluster-2539.194866	19.42	12.6	17.72	9.5	6.08	7.91	-1.0485	0.000747076	0.0219979	down
Cluster-2539.152325	0	0	0	156.2	184.82	0	12.7256	0.000747145	0.0219979	up
Cluster-2539.238618	1.25	1.83	0.1	0.03	0	0	-6.45371	0.000752972	0.0221309	down
Cluster-2539.242682	14.29	20.22	23.75	5.77	2.01	0.78	-2.73956	0.000753001	0.0221309	down
Cluster-2539.146280	1	2	4.17	10.62	9.21	8.91	2.04492	0.000755036	0.0221709	up
Cluster-2539.196805	0	0	0	0.94	3.51	0.25	7.2149	0.000756149	0.0221839	up
Cluster-2539.197744	14.65	24.52	7.19	1.51	3.37	1.13	-2.87877	0.000760461	0.0222972	down
Cluster-2539.145032	0	3.61	0	39.42	12.61	115.35	5.50537	0.000762584	0.0223463	up
Cluster-2539.169152	0	0.41	0.86	13.74	1.17	50.56	5.69232	0.000765689	0.022424	up
Cluster-2539.201656	19.03	31.18	49.05	11.23	7.74	10.42	-1.68536	0.000769479	0.0225063	down
Cluster-2539.90134	0	0	0	3.06	4.03	0.72	6.50176	0.000769572	0.0225063	up
Cluster-2539.241262	18.79	12.07	14.43	2.17	4.93	1.24	-2.36407	0.000769862	0.0225063	down
Cluster-2539.176050	47.64	52.55	27.82	10.41	3.65	1.14	-3.05429	0.000773984	0.0226135	down
Cluster-2539.102794	4.34	7.37	8.18	1.96	1.73	1.2	-1.93911	0.000776058	0.0226607	down
Cluster-2539.220063	14.32	14.24	12.53	38.63	19.76	36.14	1.25761	0.000777304	0.0226837	up
Cluster-2539.160413	112.11	127.3	40.41	337.58	352.44	467.99	2.18058	0.00078023	0.0227557	up
Cluster-2539.131057	0	0	0	2.11	2.22	0.1	7.52749	0.000784171	0.0228572	up
Cluster-2539.15496	0	0	0	32.58	11.7	0.9	7.67616	0.00079272	0.0230792	up
Cluster-2539.59965	14.87	20.77	24.87	6.99	6.65	4.32	-1.66349	0.000793839	0.0230983	down
Cluster-2539.160682	9.85	12.85	13.49	19.69	32.76	29.84	1.2229	0.000794453	0.0231026	up
Cluster-2539.249380	5.27	5.3	6.34	17.78	13.79	19.54	1.70403	0.000795228	0.0231115	up
Cluster-2539.156275	4.95	17.1	19.22	90.51	27.72	72.55	2.24532	0.000795873	0.0231167	up
Cluster-2539.139159	16.51	0.18	8.05	0	0	0.18	-7.1458	0.000807314	0.0234173	down
Cluster-2539.159411	0	0.61	0.41	7.4	0.35	105.35	6.78092	0.000807324	0.0234173	up
Cluster-2539.157311	0	0	0	0	288.04	683.56	12.7162	0.000807639	0.0234173	up
Cluster-2539.147155	30.08	19.81	24.55	13.08	8.51	13.16	-1.07515	0.000809133	0.0234469	down
Cluster-2539.140140	40.49	28.71	43.59	12.74	16.27	21.72	-1.11097	0.000812063	0.023518	down
Cluster-2539.124212	773.91	802.09	598.69	1568.68	1284.05	2363.12	1.5165	0.000813342	0.0235413	up
Cluster-2539.126956	0	0	0	1.6	0.18	1.04	6.6686	0.000823073	0.0238091	up
Cluster-2539.155743	816.22	546.52	651.26	219.79	372.21	239.52	-1.23931	0.000826179	0.023885	down
Cluster-2539.116202	0	0	0	3.95	5.97	0.06	8.29758	0.000826669	0.0238852	up
Cluster-2539.55151	3.81	4.79	3.72	0.68	0.65	0	-3.07319	0.000829184	0.0239263	down
Cluster-2539.130936	60.71	28.17	73.71	2.72	11	12.71	-2.55006	0.000829527	0.0239263	down
Cluster-2539.27954	0.49	2.02	7.34	0	0	0	-7.10727	0.00082954	0.0239263	down
Cluster-2539.150200	67.25	55.27	79.87	23.83	36.2	35.03	-1.03769	0.000830618	0.0239434	down
Cluster-2539.188361	0	0.28	0.18	1.37	1.03	2.02	3.30409	0.000831967	0.0239684	up
Cluster-2539.155473	2.17	6.1	2.73	22.57	11.17	15.31	2.15792	0.000833037	0.0239853	up
Cluster-2539.30727	3.26	0.65	2.83	0	0	0.17	-5.21216	0.000834677	0.0240185	down
Cluster-2539.154944	48.53	73.83	44.12	146.96	126	119.54	1.26614	0.000836975	0.0240707	up
Cluster-2539.180940	2.08	1.77	1.25	5.39	5.77	3.44	1.54265	0.000838451	0.0240991	up
Cluster-2539.171943	0.21	0.16	0	0.98	1.3	3.89	4.09924	0.000840802	0.0241339	up
Cluster-2539.166578	2.66	2.07	3.17	4.68	5.03	6.18	1.04206	0.000840817	0.0241339	up
Cluster-2539.110447	75.08	170.84	76.8	36.69	15.41	12.4	-2.32029	0.000841886	0.0241339	down
Cluster-2539.141033	7.88	3.51	8.25	2.18	2.32	2.37	-1.46542	0.000842022	0.0241339	down
Cluster-2539.164822	0	0.27	0	5.25	0.65	14.32	6.28962	0.000842097	0.0241339	up
Cluster-2539.118462	0.99	2.76	7.29	28.47	11.72	45.69	3.00427	0.000847038	0.0242615	up
Cluster-2539.139784	35.81	0	172.71	0	0	0	-12.885	0.000862608	0.0246932	down
Cluster-2539.174810	18.03	9.07	14.68	2.8	4.94	1.9	-2.03256	0.00086387	0.0247015	down
Cluster-2539.177191	23.48	0.13	29.3	0.15	0.36	0.79	-5.1907	0.000863894	0.0247015	down
Cluster-2539.97647	14.9	1.77	30.06	0.4	1.6	0.16	-4.32761	0.000873541	0.0249629	down
Cluster-2539.172153	62.6	53.51	39.28	158.94	163.33	176.85	2.03901	0.000878412	0.0250877	up
Cluster-2539.123560	0	0.22	0	3.67	4.32	1.63	5.37624	0.000880251	0.0251124	up
Cluster-2539.198226	0.82	1.59	1.11	5.15	3.81	8	2.29536	0.000880291	0.0251124	up
Cluster-2539.100926	2.19	1.05	0.78	0.05	0.27	0.1	-3.21501	0.000881158	0.0251226	down
Cluster-2539.143427	335.15	0	480.91	0	0	0	-12.5181	0.000885039	0.0252188	down
Cluster-2539.123419	13.99	21.82	10.74	53.71	29.7	54.42	1.66194	0.000885815	0.0252253	up
Cluster-2539.138758	0	0	0	47.31	142.33	0	12.6648	0.000886285	0.0252253	up
Cluster-2539.183490	0.83	0.1	1.93	0	0	0	-7.13742	0.000888538	0.0252747	down
Cluster-2539.140088	0	0	0	11.22	17.5	1.68	7.07496	0.000889383	0.0252747	up
Cluster-2539.206168	7.22	6.7	13.03	2.05	3.43	3.59	-1.52025	0.000889552	0.0252747	down
Cluster-2539.97816	17.64	22.98	16.31	1.23	6.18	1.94	-2.58222	0.000891692	0.025321	down
Cluster-2539.156093	798.54	542.21	684.82	227.35	344.04	269.45	-1.18728	0.00089578	0.0254225	down
Cluster-2539.271505	1.49	0.92	1.16	2.49	4.84	4.24	1.76301	0.000906671	0.0257069	up
Cluster-2539.153813	11.04	0	164.93	0.26	0.12	0	-8.75816	0.000909863	0.0257779	down
Cluster-2539.163848	6.3	8.72	8.65	44.84	29.18	16.2	2.04323	0.000912058	0.0258253	up
Cluster-2539.145065	0	0.45	0	3.62	2.32	7.25	4.81672	0.000915362	0.0259041	up
Cluster-2539.133787	6.3	4.25	5.56	8.92	16.23	11.67	1.22485	0.000917274	0.0259332	up
Cluster-2539.166718	0	0	0	0.25	2.59	1.02	6.85948	0.000917917	0.0259332	up
Cluster-48314.0	0	0	0	6.41	8.34	0.37	7.43466	0.000917962	0.0259332	up
Cluster-2539.193205	0	0	0	7.33	0.32	9.67	7.53302	0.000923027	0.0260615	up
Cluster-2539.185455	1.03	3.63	5.65	35.35	26	11.65	2.92139	0.000924014	0.0260745	up
Cluster-33997.0	1.85	1.56	0.3	0	0	0	-6.52068	0.000925634	0.0261032	down
Cluster-2539.89250	0.12	0.17	0.12	0.42	2.09	1.73	3.38348	0.000926086	0.0261032	up
Cluster-2539.142717	60.53	70.3	50.59	110.75	138.06	113.36	1.02012	0.000927061	0.0261158	up
Cluster-2539.137098	3.23	2.19	4.05	5.71	11.19	17.71	1.90582	0.000929792	0.0261779	up
Cluster-2539.146115	2130.04	1235.13	2623.31	4673.11	5029.52	3927.35	1.27748	0.000930632	0.026181	up
Cluster-2539.159973	127.92	0	143.08	0	0	0	-12.4297	0.000930959	0.026181	down
Cluster-2539.132890	12.21	9.67	9.74	5.3	4.87	3.31	-1.18668	0.000934677	0.0262479	down
Cluster-2539.198484	40.52	0	92.56	0.18	0.61	0.38	-6.66671	0.000935191	0.0262479	down
Cluster-2539.179766	69.07	56.98	2.72	3.77	2.22	3.19	-3.83132	0.000935547	0.0262479	down
Cluster-2539.142686	0	2.34	11.24	168.62	240.87	81.61	5.29443	0.000936625	0.0262479	up
Cluster-2539.120211	5.97	0.21	4.76	0	0.12	0	-6.40915	0.000936762	0.0262479	down
Cluster-2539.187088	0	1.16	0	10.04	8.68	8.41	4.5458	0.000937047	0.0262479	up
Cluster-2539.150448	0	39.81	103.57	0	0	0	-12.5508	0.000938513	0.0262741	down
Cluster-2539.101802	3.51	16.56	15.74	2.29	1.49	1.9	-2.61643	0.000941246	0.0263209	down
Cluster-26900.0	0.17	0.13	0.1	0.9	0.48	0.37	2.18098	0.000945825	0.026434	up
Cluster-2539.154678	219.51	0	430.96	0	0	0	-12.4627	0.000948219	0.0264667	down
Cluster-2539.148021	3.97	4.74	11.02	0.75	0.3	1.45	-3.14435	0.000948235	0.0264667	down
Cluster-2539.124084	20.34	13.37	22.21	9.23	7.38	4.85	-1.33576	0.000948596	0.0264667	down
Cluster-2539.152932	33.85	18.64	39.94	1.03	0	0	-6.42119	0.0009496	0.0264798	down
Cluster-2539.127091	16.26	39.28	50.53	3.45	1.98	10.19	-2.75775	0.000952434	0.0265439	down
Cluster-2539.171135	0	0.21	0.31	2.06	1.29	2.04	3.32596	0.000954337	0.0265783	up
Cluster-2539.114115	137.05	27.13	1.62	0.91	1.04	0	-6.16427	0.000954741	0.0265783	down
Cluster-2539.126379	0	0.13	0	0.16	15.54	1.97	7.28163	0.000960362	0.0267197	up
Cluster-2539.153513	0	0	0	27.52	70.25	0	12.4884	0.000961298	0.0267308	up
Cluster-2539.171758	4.6	2.15	1.03	36.67	5.74	31.12	3.21146	0.000963371	0.0267734	up
Cluster-2539.97615	13.02	8.88	8.03	3.31	0.8	0.72	-2.59945	0.000968446	0.0268994	down
Cluster-2539.72225	0	0	0.1	0.83	0.44	0.76	4.39726	0.000971051	0.0269566	up
Cluster-2539.170193	11.47	9.71	17.29	6.77	4.93	6.19	-1.06491	0.000971954	0.0269665	down
Cluster-2539.172725	0.24	0	0	2.65	0.94	3.66	4.96475	0.000974329	0.0270055	up
Cluster-2539.135603	64.77	45.63	15.86	179.6	291.09	159.93	2.36236	0.000974446	0.0270055	up
Cluster-2539.206730	74.77	0.26	5.91	0	0	0	-9.1186	0.000978597	0.0270951	down
Cluster-2539.156981	0	0	0	44.64	19.57	0	12.4283	0.000978848	0.0270951	up
Cluster-2539.172970	32.79	18.84	20.68	66.69	68.23	43.99	1.34946	0.000981012	0.0271267	up
Cluster-14732.0	0	0	0	3.92	3.22	0.9	6.18965	0.000981948	0.0271375	up
Cluster-2539.126963	4.22	4.52	4.73	2.19	1.33	0.83	-1.60443	0.000985228	0.027213	down
Cluster-2539.104617	0	0	0	2.61	0.03	1.74	8.22502	0.000988267	0.0272817	up
Cluster-2539.162606	1.74	0.15	0.56	0	0	0	-6.92371	0.000989074	0.0272888	down
Cluster-2539.109044	72.75	19.37	105.3	11.35	1	1.68	-3.7699	0.000992952	0.0273805	down
Cluster-2539.293170	0	0	0	3.56	0.32	4.79	6.92972	0.000994695	0.0273981	up
Cluster-2539.150567	0	69.67	32.87	0	0	0	-12.4802	0.000996331	0.0274279	down
Cluster-2539.129075	0.19	0.46	0.1	1.63	1.46	1.74	2.69454	0.000997605	0.0274374	up
Cluster-2539.127882	0.12	0	0	37.69	45.84	0	9.37238	0.000997784	0.0274374	up
Cluster-2539.133827	26.01	43.73	13.78	131.16	76.64	169.03	2.15531	0.000998415	0.0274395	up
Cluster-2539.115899	0	0.52	0.54	30.58	0.77	30.26	5.80053	0.0010001	0.0274706	up
Cluster-2539.101637	0.13	0.43	0	2.38	7.32	1.72	4.51231	0.00100118	0.0274851	up
Cluster-2539.159826	0.21	0.61	0.76	2.35	1.65	3.79	2.33291	0.00100427	0.0275445	up
Cluster-2539.173998	0.69	4.78	1.71	18.16	16.52	13.97	2.76164	0.00100446	0.0275445	up
Cluster-2539.143956	69.91	86.09	0	0	0	0	-12.388	0.00100837	0.0276366	down
Cluster-2539.133361	0	0.43	0	1.41	58.96	12.35	7.15104	0.00100981	0.0276605	up
Cluster-2539.133672	85.15	0	80.03	0	0	0	-12.3048	0.00101471	0.0277794	down
Cluster-2539.160199	1.14	1.07	1.68	0.3	0.44	0.31	-1.88093	0.00101657	0.0278044	down
Cluster-2539.183106	0	0.57	0	6.69	4.19	2.98	4.5788	0.00101674	0.0278044	up
Cluster-2539.177023	0.95	0	0.51	4.42	3.23	5.53	3.28571	0.00101916	0.0278553	up
Cluster-2539.155855	0	0	0	37.8	66.25	0	12.309	0.00102322	0.027949	up
Cluster-2539.150389	0.27	1.17	0	10.31	4.97	21.75	4.69005	0.00102372	0.027949	up
Cluster-2539.159271	154.8	96.89	224.58	18.32	10.5	55.29	-2.46176	0.00102816	0.0280548	down
Cluster-2539.73313	12.81	0.49	8.99	0.56	0.41	0.66	-3.7188	0.00102931	0.0280706	down
Cluster-2539.98815	0.14	0.47	0.64	2.01	2.12	1.59	2.23704	0.00102999	0.0280737	up
Cluster-2539.153567	9.66	6.81	10.15	3.11	1.9	4.54	-1.45451	0.00103056	0.0280738	down
Cluster-2539.83268	7.28	0.19	2.94	0	0.11	0	-6.37834	0.00103145	0.0280827	down
Cluster-29328.0	24.36	0.37	21.94	0.9	0.13	0.19	-5.16774	0.0010341	0.0281393	down
Cluster-2539.146906	0.2	0.87	1.07	0	0	0	-6.30905	0.00103537	0.0281583	down
Cluster-2539.216871	35.75	15.15	45.17	10.88	3.01	4.11	-2.37098	0.00103791	0.0281966	down
Cluster-2539.154689	6.49	44.04	34.92	58.52	646.7	382.43	4.01325	0.00104062	0.0282456	up
Cluster-2539.206634	0	0.58	0.23	3.61	2.23	3.47	3.55925	0.00104085	0.0282456	up
Cluster-2539.169004	5.17	5.33	0.43	0	0.11	0.23	-5.11199	0.00104636	0.0283622	down
Cluster-2539.202235	1.15	0.12	2.21	0	0	0	-6.8927	0.0010467	0.0283622	down
Cluster-2539.201539	40.6	19.38	0.58	0	0.43	0	-6.90128	0.00104687	0.0283622	down
Cluster-2539.135945	45.24	0	50.51	0	0	0	-12.2562	0.00104754	0.0283647	down
Cluster-2539.111441	0.06	0.14	0.03	0.21	4.32	0.95	4.56816	0.00104864	0.0283791	up
Cluster-2539.11423	15.22	3.09	10.88	0	0	0.69	-5.37016	0.00104922	0.0283793	down
Cluster-2539.78855	1.67	7.88	4.82	27.43	25.84	18.45	2.33964	0.0010563	0.0285397	up
Cluster-2539.88447	2.66	2.93	4.89	1.55	1.38	1.3	-1.27161	0.00105769	0.0285536	down
Cluster-2539.166510	1.19	2.51	1.49	0.5	0.31	0.64	-1.84802	0.00105797	0.0285536	down
Cluster-2539.186562	0.45	0.1	0.77	0	0	0	-6.34562	0.00106143	0.0286314	down
Cluster-2539.136799	0	0	0	0.36	1.27	2.51	6.43453	0.00106876	0.0288134	up
Cluster-2539.112598	0.02	3.76	1.21	0	0	0	-8.40322	0.00106994	0.0288295	down
Cluster-2539.190306	0	0.17	0.27	1.07	1.28	1.52	3.18028	0.0010747	0.0289421	up
Cluster-2539.161996	81.98	100.84	121.77	39.43	10.91	29.41	-1.91367	0.00108572	0.0292231	down
Cluster-2539.174635	0	0	0	4.97	11.92	18.42	6.21312	0.00108892	0.0292931	up
Cluster-2539.105917	6.67	10	4.66	0	0.93	0.12	-4.31592	0.00109201	0.0293604	down
Cluster-2539.75771	3.03	9.82	12.21	0	0	0.62	-5.31507	0.00109324	0.0293727	down
Cluster-2539.152796	0	0	0	0.5	0.05	2.94	8.02166	0.00109459	0.0293727	up
Cluster-2539.255499	2.49	1.66	0.37	0	0	0	-6.4296	0.00109482	0.0293727	down
Cluster-2539.183661	4.62	14.23	10.68	42.76	97.14	29.29	2.61123	0.00109484	0.0293727	up
Cluster-2539.159382	2501.7	1620.07	1414.02	881.11	688.8	839.7	-1.13509	0.00110058	0.0295107	down
Cluster-2539.25504	1.67	0.22	0.92	0	0	0	-6.42426	0.00110344	0.0295715	down
Cluster-2539.157174	278.67	33.98	57.49	2.29	1.46	16.58	-4.17674	0.00110814	0.0296724	down
Cluster-2539.175843	144.48	81.51	140.97	29.05	27.38	17.63	-1.98721	0.0011084	0.0296724	down
Cluster-2539.157235	0	0	0	0	108.6	83.84	12.1891	0.00110927	0.0296797	up
Cluster-2539.140062	52.95	20.26	56.25	13.66	8.43	15.33	-1.7418	0.00110995	0.0296818	down
Cluster-2539.180091	0	0.05	0	0.21	1.63	1.01	5.7194	0.00111396	0.0297728	up
Cluster-2539.154694	4.45	4.07	2.94	9.27	11.34	14.19	1.67213	0.00112105	0.0299244	up
Cluster-2539.124850	0	0.45	0.47	5.28	1.45	5.38	3.73101	0.00112109	0.0299244	up
Cluster-2539.122605	0.13	0	0	5.97	0.36	3.25	6.14234	0.00112157	0.0299244	up
Cluster-2539.94945	0	0	0	4.36	1.29	0.24	7.14448	0.00112204	0.0299244	up
Cluster-2539.133651	0	0	0	30.56	0	103.43	12.4032	0.00112379	0.0299547	up
Cluster-2539.114559	2.42	0.38	1.27	32.39	5.16	7.39	3.51787	0.00112746	0.0300317	up
Cluster-2539.153196	10.05	29.31	0	0	0.06	0	-9.50622	0.00112789	0.0300317	down
Cluster-2539.177281	0	0	0.13	0.25	6.83	4.15	6.47852	0.00113045	0.0300838	up
Cluster-2539.228609	3.98	25.56	0.16	0.16	0	0.25	-6.26658	0.0011326	0.0301177	down
Cluster-2539.154110	102.99	59.42	92.87	21.5	23.9	41.4	-1.45586	0.00113294	0.0301177	down
Cluster-2539.114757	64.61	2.34	11.89	1.27	0	0.6	-5.38852	0.00113744	0.0302212	down
Cluster-2539.192064	5.47	6.27	7.23	1.66	2.88	2.31	-1.40927	0.00113937	0.0302561	down
Cluster-2539.159468	79.29	92.29	60.73	40.64	16.05	28.2	-1.44266	0.00115493	0.030625	down
Cluster-2539.130456	482.59	201.84	410.98	15.63	91.36	31.26	-2.84131	0.0011551	0.030625	down
Cluster-2539.157233	95.11	90.82	0	0	0	0	-12.1745	0.00115511	0.030625	down
Cluster-2539.152679	8.24	4.74	12.4	39.13	14.75	34.44	1.86686	0.00115766	0.0306762	up
Cluster-2539.49325	0.59	0.58	0	2.74	4.3	6.03	3.54807	0.00116689	0.0308876	up
Cluster-2539.168240	0.08	0.41	0.57	7.33	1.1	4.24	3.51964	0.00117134	0.0309888	up
Cluster-2539.101020	10.48	1.59	22.8	0.53	0.53	1.64	-3.63279	0.00117342	0.0310273	down
Cluster-2539.135698	0.2	0.09	0	3.76	0.57	2.21	4.44906	0.00117551	0.0310661	up
Cluster-2539.134587	0	0	0	0.85	3.39	3.83	6.1389	0.00118656	0.0313109	up
Cluster-2539.45289	0.08	0.16	0	0.68	0.98	0.85	3.25523	0.00118667	0.0313109	up
Cluster-2539.183384	2.73	4.91	1.43	10.53	12.6	15.75	2.10635	0.00119629	0.0315478	up
Cluster-2539.173440	4.83	1.81	2	10.4	7.5	11.96	1.81554	0.00120349	0.0316877	up
Cluster-2539.122638	0	0	0	41.51	20.49	0.53	7.94878	0.00120351	0.0316877	up
Cluster-2539.142064	1.23	1.03	0.69	0	0.12	0	-4.4558	0.00120612	0.0317396	down
Cluster-2539.161081	295.45	89.34	233.81	32.96	4.68	48.57	-2.8614	0.00121097	0.0318504	down
Cluster-2539.150982	0	0	0	1.63	0.21	1.94	6.73407	0.00121377	0.0319071	up
Cluster-63476.0	0	0	0	3.28	0.68	4.5	6.2816	0.00121463	0.0319082	up
Cluster-2539.206640	1.84	1.01	0.28	0	0	0	-6.42723	0.0012151	0.0319082	down
Cluster-2539.117745	3.37	5.02	2.26	39.46	6.59	29.13	2.71632	0.00121581	0.0319097	up
Cluster-2539.109830	1.32	4.58	2.3	15.14	8.4	20.54	2.49423	0.00122414	0.0321116	up
Cluster-2539.158695	0.17	1.55	0.93	10.15	6.44	4.18	2.95572	0.00123025	0.0322448	up
Cluster-2539.161263	0.61	1.83	1.05	30.33	2.43	7.64	3.53745	0.00123088	0.0322448	up
Cluster-2539.168444	370.01	177.03	226.78	15.41	65.51	10.93	-2.95431	0.00123117	0.0322448	down
Cluster-2539.60494	0.03	0.1	0.2	1.03	0.37	0.82	2.7944	0.00123291	0.0322732	up
Cluster-2539.166666	0	0	0	0.21	0.72	0.05	7.08776	0.00123504	0.0323118	up
Cluster-2539.25143	3.58	5.26	5.28	0.78	0.72	0	-3.20219	0.00123917	0.0324029	down
Cluster-2539.156104	0	0	0	216.92	0	296.53	12.0599	0.00123986	0.0324038	up
Cluster-2539.130304	0	0	0.49	2.1	7.11	13.1	5.55522	0.00124405	0.0324962	up
Cluster-2539.171535	7.6	1.88	21.27	0.89	0.35	1.57	-3.37311	0.0012464	0.0325403	down
Cluster-2539.150208	179.42	124.65	131.75	667.68	331.26	330.28	2.09779	0.00125953	0.0328485	up
Cluster-2539.175664	2.13	3.78	1.54	0.59	0.63	0.46	-2.18197	0.00126731	0.0330341	down
Cluster-2539.163456	39.13	0	191.38	0	0	0	-12.3118	0.00126853	0.0330384	down
Cluster-2539.94668	29.89	2.41	18.61	0	0	1	-5.68725	0.00126947	0.0330384	down
Cluster-2539.118332	0.1	0.1	0	2.71	2.49	0.38	4.87548	0.00127041	0.0330384	up
Cluster-2539.110998	7.66	0.5	6.3	0.53	0.2	0.17	-3.89513	0.00127051	0.0330384	down
Cluster-2539.202091	0.72	0	1.4	13.23	8.77	6.93	3.82336	0.00127081	0.0330384	up
Cluster-2539.169876	21.62	17.63	53.78	8.33	1.29	3.36	-2.80345	0.00127458	0.0331018	down
Cluster-2539.134610	44.99	0	44.62	0	0	0	-11.9598	0.00128235	0.033286	down
Cluster-2539.156407	0	0	0	70.47	0	44.87	12.0217	0.0012889	0.0334386	up
Cluster-2539.152581	2.44	1.68	1.76	0.83	0.28	0.5	-1.8436	0.00129208	0.0335034	down
Cluster-2539.152646	98.69	0	51.68	0	0	0	-12.0127	0.00130384	0.0337784	down
Cluster-2539.170658	4.08	1.65	3.52	9.61	7.28	7.36	1.43216	0.00130813	0.0338666	up
Cluster-2539.258869	12.83	7.33	96.29	0.59	1.93	0	-5.12263	0.00131152	0.0339258	down
Cluster-2539.166112	0	0	0	25.73	0	19.01	11.9777	0.00131202	0.0339258	up
Cluster-2539.111065	3.03	1.76	3.21	1.21	0.7	0.54	-1.67024	0.00131248	0.0339258	down
Cluster-2539.293522	2.87	3.01	1.97	0.9	0.45	0.88	-1.81238	0.00131327	0.0339287	down
Cluster-2539.172310	0	0.25	0	5.2	0.85	7.38	5.68698	0.0013188	0.0340383	up
Cluster-2539.112359	5.12	6.05	7.43	1.69	2.27	1.93	-1.60496	0.00131889	0.0340383	down
Cluster-2539.34343	0	0	0.27	2.49	1.08	2.5	4.52997	0.00132271	0.0341192	up
Cluster-2539.131253	5.49	1.62	4.52	18.45	52.95	14.55	3.15886	0.00132354	0.0341228	up
Cluster-2539.44052	0.04	0	0.13	0.43	0.53	3.04	4.7276	0.00132608	0.0341706	up
Cluster-2539.152117	2.02	1.39	1.55	3.12	5.03	3.62	1.29488	0.00132798	0.0342017	up
Cluster-2539.152907	55.03	0	41.02	0	0	0	-11.926	0.00132944	0.0342185	down
Cluster-2539.180387	11.41	12.75	16.94	5.74	4.26	7.96	-1.16936	0.00133027	0.0342185	down
Cluster-2539.120239	0	0	0	14.79	0.11	4.96	8.15782	0.0013307	0.0342185	up
Cluster-2539.176983	99.17	61.11	67.39	36.51	12.13	32.32	-1.48014	0.00133598	0.0343186	down
Cluster-2539.256351	2.77	0.85	3	0	0.15	0	-5.09062	0.00133671	0.0343195	down
Cluster-2539.180012	23.07	52.57	1.72	0	0	0	-7.42211	0.0013417	0.0344298	down
Cluster-2539.158095	0	0.31	0	0.46	10.36	29.76	6.97168	0.0013434	0.0344557	up
Cluster-2539.134654	177	98.14	151.75	16.51	3.55	40.54	-2.81928	0.00134526	0.0344677	down
Cluster-2539.105607	0.23	0.44	0.07	1.14	1.61	1.89	2.7256	0.00135315	0.0346517	up
Cluster-2539.145142	2.75	1.34	3.1	5.99	5.23	5.8	1.29101	0.00136264	0.0348768	up
Cluster-2539.96499	0	0.35	0	4.31	1.44	3.64	4.68011	0.00136595	0.0349434	up
Cluster-2539.144021	0.32	2.18	4.14	0	0	0	-6.68561	0.0013692	0.0350085	down
Cluster-2539.175560	21.4	16.47	34.07	91.82	37.1	83.25	1.60235	0.00137444	0.0351245	up
Cluster-2539.82034	0.29	0.14	0	3.09	3.42	0.93	4.16733	0.00137575	0.0351397	up
Cluster-2539.165613	44.19	18.35	27.01	9.82	9.47	11.87	-1.4705	0.00137909	0.0352069	down
Cluster-2539.124523	4.02	1.92	2.58	13.36	15.7	6.37	2.17223	0.00138427	0.0353211	up
Cluster-2539.141285	1124.27	417.95	983.35	3368.87	1064.05	2075.57	1.54366	0.00138618	0.0353516	up
Cluster-2539.188351	14468	0	17130.2	0	0	0	-11.8414	0.00138994	0.0354109	down
Cluster-2539.175051	36.15	85.78	39.16	170.57	172.67	272.35	2.30138	0.00139215	0.0354379	up
Cluster-2539.157622	87.63	72	188.37	8.45	23.43	18.57	-2.4714	0.00139243	0.0354379	down
Cluster-2539.167736	1.81	0.7	2.31	0.31	0.2	0.34	-2.54932	0.00139452	0.0354729	down
Cluster-2539.164316	0.8	0.62	0.26	3.28	1.65	1.95	2.02757	0.00139683	0.0355135	up
Cluster-2539.132454	1188.4	19.19	5543.19	17.15	111.14	45.05	-5.12036	0.00139865	0.0355416	down
Cluster-2539.134239	4.1	7.55	2.27	23.18	13.39	22.44	2.0671	0.001407	0.0357354	up
Cluster-2539.187831	4.09	6.26	2.19	45.22	25.16	18.33	3.03443	0.00141238	0.0358537	up
Cluster-2539.150391	38.99	0	89.68	0	0	0	-11.9084	0.00141624	0.0359332	down
Cluster-2539.233995	3.86	1.24	11.19	0	0.32	0.4	-4.3835	0.00141954	0.0359985	down
Cluster-2539.188400	0.26	0	0.51	2.22	4.71	1.81	3.66326	0.00142703	0.03617	up
Cluster-2539.20021	0	0	0	1.45	2.16	0.27	6.49851	0.00143012	0.0362296	up
Cluster-2539.168513	10.51	11.03	17.02	6.68	6.23	5.59	-1.01243	0.00143712	0.0363883	down
Cluster-2539.216876	5.07	3.19	3.2	1.7	1.24	0.98	-1.49373	0.001446	0.0365946	down
Cluster-2539.171030	0.21	0.35	0	6.26	1.62	2.18	4.15739	0.00144678	0.0365957	up
Cluster-2539.122333	1.17	0.66	0.43	6.27	2.53	3.05	2.40401	0.00145254	0.0367119	up
Cluster-2539.82390	13.77	8.45	11.71	5.37	3.86	6.09	-1.11364	0.00145863	0.0368391	down
Cluster-2539.119865	0.06	0.35	0.11	2.63	0.55	2.15	3.33716	0.00146128	0.0368871	up
Cluster-2539.237620	7.92	4.74	8.31	13.07	12.22	17.24	1.0683	0.00146777	0.0370132	up
Cluster-2539.73913	0.98	3.37	4.02	18.93	17.82	8.62	2.57269	0.00147097	0.0370751	up
Cluster-2539.125672	0	0	0.58	2.47	3.31	3.84	4.18071	0.00147353	0.037099	up
Cluster-2539.210440	0.14	0.82	0.11	2.98	3.96	3.67	3.24685	0.00147371	0.037099	up
Cluster-2539.150292	0.09	1.18	3.69	0	0	0	-7.35684	0.00147446	0.037099	down
Cluster-2539.170270	32.38	54.71	56.08	16.57	19.83	24.07	-1.21357	0.00147491	0.037099	down
Cluster-2539.164647	0.83	0.26	0.74	1.66	10.88	3.43	3.21172	0.00148104	0.0372342	up
Cluster-2539.156165	2.12	1.5	2.92	0.79	0.4	0.19	-2.2067	0.00148497	0.0372965	down
Cluster-48884.0	0	0.14	0	0.59	2.94	2.68	5.3826	0.00148502	0.0372965	up
Cluster-2539.135259	18.17	0	20.97	0	0	0	-11.7387	0.00149264	0.0374664	down
Cluster-2539.144994	17.78	7.64	9.33	2.98	2.55	4.56	-1.7474	0.00149425	0.0374664	down
Cluster-2539.163401	7.59	5.93	3.55	18.22	12.53	19.58	1.58689	0.00149465	0.0374664	up
Cluster-2539.78913	0	0	0	0.8	0.18	0.76	6.04556	0.00149481	0.0374664	up
Cluster-2539.167598	0	1.27	0	5.25	18.56	57.01	5.92759	0.00149686	0.0374797	up
Cluster-2539.153598	18.22	16.47	14.38	35.44	22.53	39.39	1.0292	0.00150132	0.0375487	up
Cluster-2539.113144	37.67	183.17	41.18	17.99	6.25	4.81	-3.13377	0.00150179	0.0375487	down
Cluster-2539.160609	0	0.06	0.51	2.71	19.66	1.62	5.48181	0.00150225	0.0375487	up
Cluster-2539.69896	0.36	0.69	0.71	0.08	0	0	-4.45739	0.00150319	0.0375487	down
Cluster-2539.224957	0	1.33	0	10.43	5.13	18.4	4.63033	0.0015034	0.0375487	up
Cluster-2539.162312	1.29	2.25	2.35	5.4	7.44	6.72	1.80829	0.00150715	0.0376234	up
Cluster-2539.133994	1274.96	1268.74	613.6	452.99	270.21	371.4	-1.51327	0.00150938	0.0376599	down
Cluster-2539.136329	0	0	0	44.82	87.43	0	11.7618	0.00151457	0.0377705	up
Cluster-2539.142185	48.85	30.83	0	0	0	0	-11.7961	0.00151798	0.0378364	down
Cluster-2539.192706	51.05	22.82	49.4	18.14	11.26	15.8	-1.40401	0.00152728	0.0380424	down
Cluster-2539.181225	86.08	6.27	17.85	0.8	2.21	2.66	-4.11779	0.00152778	0.0380424	down
Cluster-2539.154948	2.77	2.2	13.77	0.52	0.33	0	-4.25263	0.00152867	0.0380456	down
Cluster-2539.177963	24.83	27.85	70.62	14.53	8.07	7.06	-1.97774	0.00153066	0.0380759	down
Cluster-2539.158124	18.85	0	19.54	0	0	0	-11.695	0.00153682	0.0382099	down
Cluster-2539.27113	3.79	2.63	4.22	6.08	13.29	10.37	1.5252	0.00153878	0.0382396	up
Cluster-2539.174929	8.38	5.86	9.09	1.12	0	0.88	-3.51433	0.001546	0.0383791	down
Cluster-2539.174150	4.27	12.88	4.52	2.01	0.95	0.86	-2.51342	0.00154672	0.0383791	down
Cluster-2539.196434	0	0	0.16	1.78	0.57	1.51	4.6902	0.00154953	0.0384295	up
Cluster-2539.128708	4.31	4.5	1.83	12.29	18.26	9	1.91337	0.00155218	0.0384761	up
Cluster-2539.166738	0.54	34.33	12.45	0	0.69	0.32	-5.51568	0.00155394	0.038492	down
Cluster-2539.168199	0	0	0	8.74	3.86	1.01	6.51582	0.00155438	0.038492	up
Cluster-2539.107482	2.75	5.35	1.55	9.37	25.17	20.94	2.5988	0.00156015	0.0385963	up
Cluster-2539.153672	49.48	0	43.32	0	0	0	-11.6748	0.00156422	0.0386778	down
Cluster-2539.163724	22.03	30.97	52.6	10.82	1.86	2.03	-2.82586	0.00157027	0.0387887	down
Cluster-2539.117038	3	3.39	1.5	12.29	11.69	5.77	1.93212	0.00157165	0.0388034	up
Cluster-2539.181546	0	0	0	1.09	1.48	0.11	6.96017	0.00157296	0.0388163	up
Cluster-2539.179149	29.94	72.34	18.78	7.27	10.71	4.31	-2.45369	0.00157911	0.0389489	down
Cluster-2539.172161	173.2	17.77	1.32	1.45	0	0	-7.21588	0.0015807	0.0389686	down
Cluster-2539.86929	0.06	0	0	1.04	0.58	0.22	5.01656	0.00158306	0.0390073	up
Cluster-2539.100132	0.55	0.32	0	4.65	3.63	1.65	3.53776	0.00158402	0.0390116	up
Cluster-2539.186933	43.35	42.67	69.62	30.51	21.54	23.26	-1.00784	0.00158813	0.0390934	down
Cluster-2539.185134	4.32	17.22	11.74	1.93	1.42	0.39	-3.07401	0.00159572	0.0392608	down
Cluster-2539.152926	34355.3	40320.8	19327	14705.1	7003.13	12267.6	-1.44597	0.0015982	0.0393023	down
Cluster-2539.123000	13.41	11.28	19.75	4.83	7.01	5.89	-1.25622	0.00160025	0.0393332	down
Cluster-2539.170532	20.7	0	20.15	0	0	0	-11.6355	0.00160198	0.039356	down
Cluster-2539.209402	7.85	6.78	12.59	4.2	2.76	2.08	-1.53088	0.00160367	0.039378	down
Cluster-2539.159493	0.88	3.01	4.83	13.42	13.66	12.13	2.20783	0.00160937	0.0394985	up
Cluster-2539.132811	39.55	11.61	53.89	9.16	6.41	8.92	-2.04135	0.00162051	0.0397324	down
Cluster-2539.160286	28.87	0	101.88	0	0	0	-11.8179	0.00163659	0.0400681	down
Cluster-2539.43195	0	0.17	0.07	0.53	0.67	0.92	3.20197	0.00163662	0.0400681	up
Cluster-2539.120687	11.15	2.59	3.79	0	0.44	0.8	-3.83546	0.00163757	0.0400715	down
Cluster-2539.102443	33.46	24.68	20.69	121	88.97	48.59	1.85259	0.00164253	0.040173	up
Cluster-2539.130643	0	0	0.21	27.51	188	0	10.1353	0.00164446	0.0401834	up
Cluster-2539.278405	6.76	12.46	24.8	3.74	3.15	1.95	-2.21713	0.00164457	0.0401834	down
Cluster-2539.158464	37.87	0	29.56	0	0	0	-11.6057	0.00165027	0.0403028	down
Cluster-2539.192108	219.74	78.01	109.97	32.29	21.67	43.84	-1.93131	0.00165521	0.0404034	down
Cluster-2539.192048	0.31	0	0.32	11.21	0.5	15.98	5.467	0.00165966	0.0404904	up
Cluster-2539.134259	2.26	3.26	2.1	7.01	10.96	5.69	1.67515	0.00166064	0.0404904	up
Cluster-2539.185370	0	0	0	22.01	0.55	9.1	7.19738	0.00166301	0.0405139	up
Cluster-2539.110559	51.8	102.93	59.17	20.29	9.13	2.66	-2.62872	0.00166664	0.040567	down
Cluster-2539.148537	69.97	36.97	97.14	25.38	24.16	28.17	-1.3326	0.00166682	0.040567	down
Cluster-2539.164148	1.08	1.26	0.58	0.13	0	0	-4.53747	0.00168048	0.0408193	down
Cluster-2539.244895	0.56	4.07	4.89	0	0	0	-6.40217	0.00168194	0.0408244	down
Cluster-2539.213178	1.01	0.76	1.25	0.16	0	0	-4.15243	0.00168234	0.0408244	down
Cluster-2539.133504	0.21	0.14	0	1.66	0.99	1.94	3.70593	0.00168717	0.040883	up
Cluster-2539.127995	0	3.54	0.92	42.25	29.38	11.55	4.23786	0.00168723	0.040883	up
Cluster-2539.101868	0	0	0	20.23	10.81	1.15	6.88513	0.00168892	0.0408983	up
Cluster-2539.119738	0.68	1.14	0.17	3.46	4.62	3.72	2.58967	0.00168985	0.0408983	up
Cluster-2539.147150	145.69	36.77	65.66	16.63	14.14	25.6	-2.08567	0.00169034	0.0408983	down
Cluster-2539.145834	69.76	26.65	85.57	10.71	19.82	15.52	-1.88501	0.00169508	0.0409929	down
Cluster-2539.116734	3.11	1.84	1.69	0	0.27	0	-4.60521	0.00169668	0.0410117	down
Cluster-2539.185452	2.35	0.7	1.53	0.18	0.45	0.28	-2.32154	0.00169803	0.0410191	down
Cluster-2539.170245	22.3	15.27	13.9	5.87	5.4	8.54	-1.33226	0.00169864	0.0410191	down
Cluster-2539.160200	0	3.81	4.04	93.19	20.79	43.3	4.33497	0.00169977	0.0410264	up
Cluster-2539.138427	0	0	0	20.61	0.41	60.1	7.94942	0.00170308	0.0410801	up
Cluster-2539.270748	0	0	0.16	1.45	1.97	0.61	4.73513	0.00170411	0.0410801	up
Cluster-2539.131988	19.35	0	121.63	0	0	0	-11.9738	0.00170449	0.0410801	down
Cluster-2539.121582	0	0	0	10.88	7.27	0.77	6.86118	0.00170842	0.0411177	up
Cluster-2539.101700	0	1.37	0	23	18.17	15.97	5.33358	0.00170851	0.0411177	up
Cluster-2539.110886	43.18	31.9	62.76	14.32	20.76	11.35	-1.47336	0.00170854	0.0411177	down
Cluster-2539.261789	2.99	1.27	13.03	0	0.45	0.13	-4.60098	0.0017147	0.0412342	down
Cluster-2539.156485	1.03	5.38	4.12	19.65	24.03	12.17	2.41878	0.00171504	0.0412342	up
Cluster-2539.141156	0	4.47	0.57	33.26	87.63	90.22	5.32533	0.00171642	0.0412475	up
Cluster-2539.198957	13.54	15.84	6.73	2.32	3.17	3.3	-1.98691	0.00171992	0.0413101	down
Cluster-2539.131361	1630.32	863.4	483.38	103.32	225.99	162.73	-2.40252	0.0017207	0.0413101	down
Cluster-2539.118435	6.43	3.99	14.06	1	1.63	0.14	-3.06996	0.001728	0.0414529	down
Cluster-2539.124298	22.99	11.39	66.31	4.9	6.53	4.26	-2.54666	0.00172832	0.0414529	down
Cluster-2539.177951	42.01	43.64	53.62	277.3	188.48	101.19	2.5499	0.00173111	0.041488	up
Cluster-2539.237475	0.09	3.58	6.09	0	0	0.11	-6.68797	0.00173146	0.041488	down
Cluster-2539.198202	3.15	5.49	0.82	26.75	10.99	17.58	2.55931	0.00173663	0.0415826	up
Cluster-2539.103372	44.6	11.25	39.21	9.94	4.38	6.22	-2.15274	0.00173708	0.0415826	down
Cluster-2539.186663	1.84	5.96	3.89	10.38	34.25	18.09	2.46743	0.00174615	0.0417794	up
Cluster-2539.170284	0.69	1.35	1.07	4.41	4.42	1.97	1.80496	0.00175646	0.042006	up
Cluster-2539.31795	1.87	0.11	1.65	0	0	0	-6.8837	0.00176149	0.0420944	down
Cluster-2539.219706	45.25	62.28	90.33	31.26	7.03	11.08	-1.99864	0.0017623	0.0420944	down
[truncated: 139 more rows]

## Sheet: Table S8
Table S8. Nr annotation results similar to the same genus of Fritillaria
Gene ID	Annotation	Species
Cluster-2539.145865	metallothionein type I	Fritillaria agrestis
Cluster-2539.145866	metallothionein type I	Fritillaria agrestis
Cluster-2539.145867	metallothionein type I	Fritillaria agrestis
Cluster-2539.145869	metallothionein type I	Fritillaria agrestis
Cluster-2539.145870	metallothionein type I	Fritillaria agrestis
Cluster-2539.146466	linolenate hydroperoxide lyase	Fritillaria cirrhosa
Cluster-2539.146467	linolenate hydroperoxide lyase	Fritillaria cirrhosa
Cluster-2539.146468	linolenate hydroperoxide lyase	Fritillaria cirrhosa
Cluster-2539.146813	ribulose 1,5 bisphosphate carboxylase small subunit, partial	Fritillaria agrestis
Cluster-2539.146815	ribulose 1,5 bisphosphate carboxylase small subunit, partial	Fritillaria agrestis
Cluster-2539.146816	ribulose 1,5 bisphosphate carboxylase small subunit, partial	Fritillaria agrestis
Cluster-2539.146819	ribulose 1,5 bisphosphate carboxylase small subunit, partial	Fritillaria agrestis
Cluster-2539.146979	ribulose-1,5-bisphosphate carboxylase/oxygenase large subunit (chloroplast)	Fritillaria cirrhosa
Cluster-2539.146981	acetyl-CoA carboxylase carboxyltransferase beta subunit (chloroplast)	Fritillaria cirrhosa
Cluster-2539.147708	7-dehydrocholesterol reductase	Fritillaria cirrhosa
Cluster-2539.147709	7-dehydrocholesterol reductase	Fritillaria cirrhosa
Cluster-2539.147710	7-dehydrocholesterol reductase	Fritillaria cirrhosa
Cluster-2539.148140	RecName: Full=Plastocyanin, chloroplastic; Flags: Precursor AAB86855.1 plastocyanin	Fritillaria agrestis
Cluster-2539.148141	RecName: Full=Plastocyanin, chloroplastic; Flags: Precursor AAB86855.1 plastocyanin	Fritillaria agrestis
Cluster-2539.148384	cytochrome P450 71A1	Fritillaria cirrhosa
Cluster-2539.148417	ribosomal protein S7 (chloroplast)	Fritillaria taipaiensis
Cluster-2539.148533	RecName: Full=Cytochrome c AAB86850.1 cytochrome C	Fritillaria agrestis
Cluster-2539.148535	RecName: Full=Cytochrome c AAB86850.1 cytochrome C	Fritillaria agrestis
Cluster-2539.148537	RecName: Full=Cytochrome c AAB86850.1 cytochrome C	Fritillaria agrestis
Cluster-2539.148538	RecName: Full=Cytochrome c AAB86850.1 cytochrome C	Fritillaria agrestis
Cluster-2539.14911	photosystem I assembly protein Ycf1 (chloroplast)	Fritillaria taipaiensis
Cluster-2539.14912	photosystem I assembly protein Ycf1 (chloroplast)	Fritillaria taipaiensis
Cluster-2539.14913	photosystem I assembly protein Ycf1 (chloroplast)	Fritillaria taipaiensis
Cluster-2539.149277	RecName: Full=60S ribosomal protein L23A AAB86852.1 ribosomal protein L23a	Fritillaria agrestis
Cluster-2539.149278	RecName: Full=60S ribosomal protein L23A AAB86852.1 ribosomal protein L23a	Fritillaria agrestis
Cluster-2539.149279	RecName: Full=60S ribosomal protein L23A AAB86852.1 ribosomal protein L23a	Fritillaria agrestis
Cluster-2539.149496	RNA polymerase beta subunit (chloroplast)	Fritillaria cirrhosa
Cluster-2539.149767	RecName: Full=Oxygen-evolving enhancer protein 2, chloroplastic; Short=OEE2; AltName: Full=23 kDa subunit of oxygen evolving system of photosystem II; AltName: Full=23 kDa thylakoid membrane protein; AltName: Full=OEC 23 kDa subunit; Flags: Precursor AAC04809.1 photosystem II oxygen evolving complex protein 2 precursor	Fritillaria agrestis
Cluster-2539.150111	RecName: Full=Oxygen-evolving enhancer protein 2, chloroplastic; Short=OEE2; AltName: Full=23 kDa subunit of oxygen evolving system of photosystem II; AltName: Full=23 kDa thylakoid membrane protein; AltName: Full=OEC 23 kDa subunit; Flags: Precursor AAC04809.1 photosystem II oxygen evolving complex protein 2 precursor	Fritillaria agrestis
Cluster-2539.150112	RecName: Full=Oxygen-evolving enhancer protein 2, chloroplastic; Short=OEE2; AltName: Full=23 kDa subunit of oxygen evolving system of photosystem II; AltName: Full=23 kDa thylakoid membrane protein; AltName: Full=OEC 23 kDa subunit; Flags: Precursor AAC04809.1 photosystem II oxygen evolving complex protein 2 precursor	Fritillaria agrestis
Cluster-2539.150113	RecName: Full=Oxygen-evolving enhancer protein 2, chloroplastic; Short=OEE2; AltName: Full=23 kDa subunit of oxygen evolving system of photosystem II; AltName: Full=23 kDa thylakoid membrane protein; AltName: Full=OEC 23 kDa subunit; Flags: Precursor AAC04809.1 photosystem II oxygen evolving complex protein 2 precursor	Fritillaria agrestis
Cluster-2539.150117	RecName: Full=Oxygen-evolving enhancer protein 2, chloroplastic; Short=OEE2; AltName: Full=23 kDa subunit of oxygen evolving system of photosystem II; AltName: Full=23 kDa thylakoid membrane protein; AltName: Full=OEC 23 kDa subunit; Flags: Precursor AAC04809.1 photosystem II oxygen evolving complex protein 2 precursor	Fritillaria agrestis
Cluster-2539.150119	RecName: Full=Oxygen-evolving enhancer protein 2, chloroplastic; Short=OEE2; AltName: Full=23 kDa subunit of oxygen evolving system of photosystem II; AltName: Full=23 kDa thylakoid membrane protein; AltName: Full=OEC 23 kDa subunit; Flags: Precursor AAC04809.1 photosystem II oxygen evolving complex protein 2 precursor	Fritillaria agrestis
Cluster-2539.150120	RecName: Full=Oxygen-evolving enhancer protein 2, chloroplastic; Short=OEE2; AltName: Full=23 kDa subunit of oxygen evolving system of photosystem II; AltName: Full=23 kDa thylakoid membrane protein; AltName: Full=OEC 23 kDa subunit; Flags: Precursor AAC04809.1 photosystem II oxygen evolving complex protein 2 precursor	Fritillaria agrestis
Cluster-2539.150121	RecName: Full=Oxygen-evolving enhancer protein 2, chloroplastic; Short=OEE2; AltName: Full=23 kDa subunit of oxygen evolving system of photosystem II; AltName: Full=23 kDa thylakoid membrane protein; AltName: Full=OEC 23 kDa subunit; Flags: Precursor AAC04809.1 photosystem II oxygen evolving complex protein 2 precursor	Fritillaria agrestis
Cluster-2539.150963	cycloartenol synthases	Fritillaria thunbergii
Cluster-2539.150964	cycloartenol synthases	Fritillaria thunbergii
Cluster-2539.150965	cycloartenol synthases	Fritillaria thunbergii
Cluster-2539.150967	cycloartenol synthases	Fritillaria thunbergii
Cluster-2539.150968	cycloartenol synthases	Fritillaria thunbergii
Cluster-2539.151477	GF14 protein	Fritillaria agrestis
Cluster-2539.151512	RecName: Full=Acyl-CoA-binding protein; Short=ACBP AAB86851.1 acyl-CoA-binding protein	Fritillaria agrestis
Cluster-2539.151770	cytochrome P450 94A1	Fritillaria cirrhosa
Cluster-2539.152726	glutaredoxin type 1	Fritillaria agrestis
Cluster-2539.152728	glutaredoxin type 1	Fritillaria agrestis
Cluster-2539.152729	glutaredoxin type 1	Fritillaria agrestis
Cluster-2539.152858	cytochrome P450 71A1	Fritillaria cirrhosa
Cluster-2539.152925	ribulose 1,5 bisphosphate carboxylase small subunit, partial	Fritillaria agrestis
Cluster-2539.152926	ribulose 1,5 bisphosphate carboxylase small subunit, partial	Fritillaria agrestis
Cluster-2539.152927	ribulose 1,5 bisphosphate carboxylase small subunit, partial	Fritillaria agrestis
Cluster-2539.152928	ribulose 1,5 bisphosphate carboxylase small subunit, partial	Fritillaria agrestis
Cluster-2539.152931	ribulose 1,5 bisphosphate carboxylase small subunit, partial	Fritillaria agrestis
Cluster-2539.152933	RecName: Full=Ribulose bisphosphate carboxylase small chain 3, chloroplastic; Short=RuBisCO small subunit 3; Flags: Precursor AAB84181.1 ribulose 1,5 bisphosphate carboxylase, small subunit type III	Fritillaria agrestis
Cluster-2539.153637	3-hydroxy-3-methyl glutaryl coenzyme A reductase	Fritillaria unibracteata
Cluster-2539.154462	RecName: Full=Oxygen-evolving enhancer protein 1, chloroplastic; Short=OEE1; AltName: Full=33 kDa subunit of oxygen evolving system of photosystem II; AltName: Full=33 kDa thylakoid membrane protein; AltName: Full=OEC 33 kDa subunit; Flags: Precursor AAC04808.1 photosystem II oxygen evolving complex protein 1 precursor	Fritillaria agrestis
Cluster-2539.154465	RecName: Full=Oxygen-evolving enhancer protein 1, chloroplastic; Short=OEE1; AltName: Full=33 kDa subunit of oxygen evolving system of photosystem II; AltName: Full=33 kDa thylakoid membrane protein; AltName: Full=OEC 33 kDa subunit; Flags: Precursor AAC04808.1 photosystem II oxygen evolving complex protein 1 precursor	Fritillaria agrestis
Cluster-2539.155610	RecName: Full=Ribulose bisphosphate carboxylase small chain 5, chloroplastic; Short=RuBisCO small subunit 5; Flags: Precursor AAB86854.1 ribulose 1,5 bisphosphate carboxylase small subunit type V	Fritillaria agrestis
Cluster-2539.157171	RecName: Full=Ribulose bisphosphate carboxylase small chain 2, chloroplastic; Short=RuBisCO small subunit 2; Flags: Precursor AAB84180.1 ribulose 1,5 bisphosphate carboxylase, small subunit type II	Fritillaria agrestis
Cluster-2539.157172	ribulose 1,5 bisphosphate carboxylase small subunit, partial	Fritillaria agrestis
Cluster-2539.157173	RecName: Full=Ribulose bisphosphate carboxylase small chain 2, chloroplastic; Short=RuBisCO small subunit 2; Flags: Precursor AAB84180.1 ribulose 1,5 bisphosphate carboxylase, small subunit type II	Fritillaria agrestis
Cluster-2539.157768	GF14 protein	Fritillaria agrestis
Cluster-2539.157769	GF14 protein	Fritillaria agrestis
Cluster-2539.157990	photosystem I assembly protein Ycf4 (chloroplast)	Fritillaria taipaiensis
Cluster-2539.157991	photosystem I assembly protein Ycf4 (chloroplast)	Fritillaria taipaiensis
Cluster-2539.157992	photosystem I assembly protein Ycf4 (chloroplast)	Fritillaria taipaiensis
Cluster-2539.157993	photosystem I assembly protein Ycf4 (chloroplast)	Fritillaria taipaiensis
Cluster-2539.157994	photosystem I subunit VIII (chloroplast)	Fritillaria taipaiensis
Cluster-19856.0	ribosomal protein S4 (chloroplast)	Fritillaria taipaiensis
Cluster-2539.159052	RecName: Full=Ribulose bisphosphate carboxylase small chain 2, chloroplastic; Short=RuBisCO small subunit 2; Flags: Precursor AAB84180.1 ribulose 1,5 bisphosphate carboxylase, small subunit type II	Fritillaria agrestis
Cluster-2539.159053	RecName: Full=Ribulose bisphosphate carboxylase small chain 2, chloroplastic; Short=RuBisCO small subunit 2; Flags: Precursor AAB84180.1 ribulose 1,5 bisphosphate carboxylase, small subunit type II	Fritillaria agrestis
Cluster-2539.159054	RecName: Full=Ribulose bisphosphate carboxylase small chain 2, chloroplastic; Short=RuBisCO small subunit 2; Flags: Precursor AAB84180.1 ribulose 1,5 bisphosphate carboxylase, small subunit type II	Fritillaria agrestis
Cluster-2539.159055	ribulose 1,5 bisphosphate carboxylase small subunit, partial	Fritillaria agrestis
Cluster-2539.159202	hydroxymethylglutaryl-CoA synthase	Fritillaria cirrhosa
Cluster-2539.159257	squalene synthase	Fritillaria unibracteata
Cluster-2539.159451	histone-like protein, partial	Fritillaria liliacea
Cluster-2539.159455	histone-like protein, partial	Fritillaria liliacea
Cluster-2539.159630	cytochrome P450 734A6	Fritillaria cirrhosa
Cluster-2539.160799	RecName: Full=Cytochrome b6-f complex iron-sulfur subunit, chloroplastic; AltName: Full=Plastohydroquinone:plastocyanin oxidoreductase iron-sulfur protein; AltName: Full=Rieske iron-sulfur protein; Short=ISP; Short=RISP; Flags: Precursor AAC04807.1 cytochrome B6-F complex iron-sulfur subunit precursor	Fritillaria agrestis
Cluster-2539.160805	RecName: Full=Cytochrome b6-f complex iron-sulfur subunit, chloroplastic; AltName: Full=Plastohydroquinone:plastocyanin oxidoreductase iron-sulfur protein; AltName: Full=Rieske iron-sulfur protein; Short=ISP; Short=RISP; Flags: Precursor AAC04807.1 cytochrome B6-F complex iron-sulfur subunit precursor	Fritillaria agrestis
Cluster-2539.161081	metallothionein type II	Fritillaria agrestis
Cluster-2539.161310	RecName: Full=Ribulose bisphosphate carboxylase small chain 3, chloroplastic; Short=RuBisCO small subunit 3; Flags: Precursor AAB84181.1 ribulose 1,5 bisphosphate carboxylase, small subunit type III	Fritillaria agrestis
Cluster-2539.161464	RecName: Full=Cytochrome b6-f complex iron-sulfur subunit, chloroplastic; AltName: Full=Plastohydroquinone:plastocyanin oxidoreductase iron-sulfur protein; AltName: Full=Rieske iron-sulfur protein; Short=ISP; Short=RISP; Flags: Precursor AAC04807.1 cytochrome B6-F complex iron-sulfur subunit precursor	Fritillaria agrestis
Cluster-2539.161465	RecName: Full=Cytochrome b6-f complex iron-sulfur subunit, chloroplastic; AltName: Full=Plastohydroquinone:plastocyanin oxidoreductase iron-sulfur protein; AltName: Full=Rieske iron-sulfur protein; Short=ISP; Short=RISP; Flags: Precursor AAC04807.1 cytochrome B6-F complex iron-sulfur subunit precursor	Fritillaria agrestis
Cluster-2539.161468	RecName: Full=Cytochrome b6-f complex iron-sulfur subunit, chloroplastic; AltName: Full=Plastohydroquinone:plastocyanin oxidoreductase iron-sulfur protein; AltName: Full=Rieske iron-sulfur protein; Short=ISP; Short=RISP; Flags: Precursor AAC04807.1 cytochrome B6-F complex iron-sulfur subunit precursor	Fritillaria agrestis
Cluster-2539.161606	metallothionein type II	Fritillaria agrestis
Cluster-2539.161825	RecName: Full=Ribulose bisphosphate carboxylase small chain 3, chloroplastic; Short=RuBisCO small subunit 3; Flags: Precursor AAB84181.1 ribulose 1,5 bisphosphate carboxylase, small subunit type III	Fritillaria agrestis
Cluster-2539.161835	ribulose 1,5 bisphosphate carboxylase small subunit, partial	Fritillaria agrestis
Cluster-2539.161836	RecName: Full=Ribulose bisphosphate carboxylase small chain 2, chloroplastic; Short=RuBisCO small subunit 2; Flags: Precursor AAB84180.1 ribulose 1,5 bisphosphate carboxylase, small subunit type II	Fritillaria agrestis
Cluster-2539.161850	ribulose 1,5 bisphosphate carboxylase small subunit, partial	Fritillaria agrestis
[truncated: 442 more rows]

## Sheet: Table S9
Table S9. Transcription factors of differentially expression between ASY and SY of F. cirrhosa. ASY: Aberrant six-year samples. SY: Six-year samples.
[truncated: 64 more rows]

[truncated: 1 more sheets: Table S10]
